# Supplementary material for: A trichostatin A expression signature identified by TempO-Seq targeted whole transcriptome profiling
Source: PLoS One. 2017 May 25;12(5):e0178302. doi: 10.1371/journal.pone.0178302 (PMC5444820; doi:10.1371/journal.pone.0178302)
Supplement: S2 Table — The top 10 overlapping profiles in cMAP are shown for a query of the 43 genes that are differentially expressed by TSA across cell types and confirmed in TempO-Seq. (XLSX) [file pone.0178302.s006.xlsx]

## Sheet: Sheet1
rank	cmap name and cell line	mean	n	enrichment	p	specificity	percent non-null
1	vorinostat - MCF7	0.933	7	0.979	0	0.0622	100
2	trichostatin A - HL60	0.823	34	0.965	0	0	100
3	trichostatin A - PC3	0.892	55	0.956	0	0.0133	98
4	trichostatin A - MCF7	0.888	92	0.937	0	0	96
5	valproic acid - HL60	0.585	14	0.787	0	0.0067	92
6	prochlorperazine - MCF7	0.342	9	0.757	0	0.0199	88
7	fulvestrant - MCF7	0.314	21	0.683	0	0	95
8	LY-294002 - HL60	0.337	13	0.641	0	0.0278	92
9	tanespimycin - MCF7	0.267	36	0.559	0	0.0842	83
10	valproic acid - MCF7	0.37	31	0.533	0	0	80
