# Supplementary material for: A trichostatin A expression signature identified by TempO-Seq targeted whole transcriptome profiling
Source: PLoS One. 2017 May 25;12(5):e0178302. doi: 10.1371/journal.pone.0178302 (PMC5444820; doi:10.1371/journal.pone.0178302)
Supplement: S3 Table — The table shows the output of DESeq2 for TSA responses from MCF-7, PC-3, and HL-60 cells. (XLSX) [file pone.0178302.s007.xlsx]

## Sheet: Sheet1
MCF7	Gene	Gene	baseMean	log2FoldChange	padj	avg DMSO	avg TSA		PC3	Gene	Gene	baseMean	log2FoldChange	padj	avg DMSO	avg TSA		HL60 undiff	Gene	Gene	baseMean	log2FoldChange	padj	avg DMSO	avg TSA
1	DHRS2_15289	DHRS2	5690.57	4.28631	0	542.563	10838.6		1	TUBB2B_13577	TUBB2B	620.719	3.93097	1.82039e-98	71.9541	1169.48		1	MYC_4394	MYC	2446.65	-3.63701	0	4532.89	360.411
2	UBTF_25801	UBTF	3105.99	-3.59429	1.70645e-237	5745.03	466.951		2	BAIAP2_26196	BAIAP2	752.652	2.77004	1.12063e-61	187.137	1318.17		2	ZEB2_23804	ZEB2	1335.15	-3.50941	3.96197e-297	2457.57	212.741
3	XBP1_7759	XBP1	955.801	-3.27444	2.00751e-125	1736.22	175.382		3	CRISPLD2_17606	CRISPLD2	194.928	4.71002	2.00631e-56	11.2739	378.582		3	IL6R_17769	IL6R	1272.13	-3.05602	9.55875e-247	2274.11	270.159
4	GLRX_2674	GLRX	498.458	3.86186	4.44939e-117	60.8746	936.042		4	HMGA2_3022	HMGA2	860.757	-2.59084	1.88821e-52	1482.16	239.356		4	UBTF_25801	UBTF	4728.55	-2.56423	4.07282e-240	8098.47	1358.63
5	SAT1_6103	SAT1	2772.31	2.51345	2.61e-116	817.39	4727.23		5	FOSL1_2463	FOSL1	822.348	-2.60506	4.36668e-52	1419.7	224.995		5	BAG2_12209	BAG2	1962.4	-2.61672	2.88977e-224	3378.62	546.17
6	MT1G_26225	MT1G	3338.79	2.58608	1.16955e-107	940.472	5737.11		6	MYZAP_27258	MYZAP	416.609	3.11665	3.33186e-51	80.7801	752.439		6	HIP1_21863	HIP1	1122.51	3.16543	1.16668e-203	222.25	2022.76
7	DENND2C_10695	DENND2C	952.719	2.72975	1.54012e-105	245.962	1659.47		7	H1F0_22378	H1F0	402.421	2.79465	2.68785e-49	97.3334	707.509		7	MYBL1_22509	MYBL1	540.367	4.23793	2.54726e-172	51.9508	1028.78
8	ESR1_12234	ESR1	2304.81	-2.2187	2.57134e-104	3800.97	808.642		8	ADNP_16532	ADNP	922.678	-2.29877	1.2523e-47	1539.82	305.533		8	LMNB1_27441	LMNB1	1794.45	-2.23178	8.14631e-164	2962.95	625.961
9	SAT1_17598	SAT1	1188.71	2.63583	3.22518e-90	324.835	2052.59		9	GDF15_18329	GDF15	198.987	3.06416	7.82148e-46	40.11	357.865		9	SAT1_6103	SAT1	1895.6	2.12326	1.15112e-136	704.303	3086.9
10	JADE2_20244	JADE2	328.281	-3.70957	1.19582e-87	611.943	44.6194		10	NEXN_10958	NEXN	448.728	-2.59915	3.36644e-45	774.654	122.803		10	TMPO_11942	TMPO	3966.2	-1.75167	2.42448e-136	6122.31	1810.09
11	DPF3_23505	DPF3	326.038	4.19981	9.75655e-87	31.2253	620.85		11	LMNB1_27441	LMNB1	758.146	-2.80468	8.39407e-45	1335.76	180.529		11	CXCL8_14324	CXCL8	572.066	-3.41525	6.25158e-136	1048.99	95.142
12	ADNP_16532	ADNP	1554.08	-2.31991	7.07309e-81	2595.51	512.652		12	ZC3H4_11529	ZC3H4	396.879	-2.76059	8.90098e-45	695.582	98.1751		12	AKAP8_195	AKAP8	1298.86	-2.48383	5.31492e-116	2208.35	389.363
13	SGTB_10789	SGTB	372.923	2.93549	3.02344e-76	83.2795	662.567		13	TUBB2A_14065	TUBB2A	455.964	2.50056	1.29931e-44	132.987	778.94		13	ELF1_13178	ELF1	1359.47	-1.90475	1.68925e-113	2148.98	569.955
14	MAP1LC3B_15391	MAP1LC3B	3273.48	1.88474	4.8857e-74	1385.81	5161.15		14	AHNAK2_12382	AHNAK2	448.331	2.50609	1.31777e-44	130.137	766.525		14	PPP4R3A_13639	PPP4R3A	790.246	-2.33583	1.19667e-110	1321.73	258.76
15	DYRK3_2006	DYRK3	255.238	3.62409	1.55623e-73	36.0551	474.421		15	ZFX_28092	ZFX	183.205	-3.33251	1.47835e-44	336.455	29.9551		15	ASF1B_26041	ASF1B	1329.78	1.91322	3.36927e-106	554.961	2104.6
16	MAP1LC3B2_12432	MAP1LC3B2	8624.46	1.86307	4.16417e-71	3692.17	13556.7		16	CTGF_17007	CTGF	1434.72	2.56014	1.7394e-43	401.327	2468.12		16	PPP1R27_23976	PPP1R27	6848.59	-1.41979	9.69717e-103	9978.54	3718.65
17	FSCN1_22817	FSCN1	296.972	2.96462	1.90309e-68	65.2197	528.723		17	DUSP5_24241	DUSP5	3578.9	1.91333	3.5718e-42	1481.49	5676.3		17	SPAG9_12882	SPAG9	2960.55	1.55323	1.24691e-102	1501.18	4419.92
18	TDRKH_13741	TDRKH	583.585	2.24843	2.04695e-65	200.038	967.133		18	PGF_5091	PGF	164.531	3.5912	8.04201e-41	22.5808	306.482		18	VCL_11215	VCL	968.244	2.32981	3.11871e-102	317.418	1619.07
19	SPTSSB_25421	SPTSSB	2819.73	-1.84793	3.67704e-65	4421.44	1218.02		19	UBTF_25801	UBTF	3214.85	-2.33922	7.60597e-40	5396.05	1033.65		19	NEU1_4546	NEU1	407.811	3.18869	1.70561e-101	78.5797	737.043
20	HBEGF_15347	HBEGF	352.503	3.22412	1.06118e-64	64.4744	640.532		20	FBXO33_22990	FBXO33	628.581	2.40945	5.93135e-39	193.187	1063.97		20	CXorf21_11251	CXorf21	314.906	-4.29289	1.82987e-100	601.851	27.9607
21	AHNAK2_12382	AHNAK2	167.755	4.74171	3.56382e-64	10.357	325.154		21	FAM46C_25075	FAM46C	161.369	3.38558	9.88944e-38	25.3689	297.369		21	SLC43A1_24828	SLC43A1	878.89	-2.04158	1.81941e-98	1416.86	340.918
22	IRS1_20491	IRS1	307.874	-3.13577	2.21094e-63	555.473	60.2751		22	TRIM36_28726	TRIM36	107.932	4.35643	6.07996e-37	7.58361	208.281		22	LTA4H_13377	LTA4H	2962.94	1.42947	1.06382e-95	1601.31	4324.58
23	YAP1_23703	YAP1	524.978	-2.5291	2.24099e-63	899.109	150.847		23	ALAS1_28273	ALAS1	2310.92	2.14541	1.31974e-35	832.281	3789.56		23	TMPO_27986	TMPO	1650.08	-1.60577	2.82074e-93	2486.88	813.272
24	NPC1_4646	NPC1	1111.68	1.98628	1.14629e-62	444.156	1779.2		24	MYZAP_27256	MYZAP	221.944	2.93668	7.67886e-35	48.1359	395.753		24	ZCCHC17_28088	ZCCHC17	2244.21	1.45586	2.40877e-91	1196.56	3291.86
25	GABPB1_2555	GABPB1	948.738	-2.2474	2.44535e-62	1572.51	324.965		25	HIST1H3J_19153	HIST1H3J	119.669	3.10256	1.40743e-33	23.1318	216.205		25	FAM117A_25097	FAM117A	534.881	2.75986	3.21128e-91	135.293	934.469
26	ZC3H4_11529	ZC3H4	1154.66	-2.17446	4.56171e-62	1895.31	414.008		26	TINAGL1_14822	TINAGL1	337.749	2.28728	1.81147e-33	111.927	563.571		26	NAV3_26097	NAV3	504.991	-2.91347	5.17469e-90	894.986	114.997
27	TOR1AIP2_15389	TOR1AIP2	697.26	2.32506	1.52894e-60	227.284	1167.24		27	NEU1_4546	NEU1	255.574	2.55683	2.09697e-33	71.3198	439.828		27	CLIP2_16880	CLIP2	238.931	5.06876	1.45667e-88	11.5964	466.265
28	AKAP8_195	AKAP8	626.659	-2.31455	1.04196e-58	1047.12	206.196		28	BCAR3_26882	BCAR3	143.726	-2.97277	2.90719e-33	257.558	29.8951		28	ZFP91_17706	ZFP91	803.159	-2.0388	4.71192e-88	1294.41	311.906
29	OPTN_24820	OPTN	391.553	2.49713	1.50905e-57	114.706	668.399		29	SGTB_10789	SGTB	205.204	2.55331	2.94162e-33	56.6325	353.776		29	IDI1_12170	IDI1	1521	1.60639	3.84683e-86	749.481	2292.51
30	LIMA1_12066	LIMA1	167.88	3.67356	1.32923e-54	22.5011	313.258		30	ZFP91_17706	ZFP91	805.953	-1.88261	4.99117e-33	1273.95	337.961		30	SAT1_17598	SAT1	675.489	2.23849	1.70031e-85	233.581	1117.4
31	KLHL28_13857	KLHL28	603.469	2.33319	1.09166e-53	196.156	1010.78		31	INHBB_21250	INHBB	165.474	-3.04995	6.54625e-33	298.717	32.2313		31	PIK3CD_11303	PIK3CD	2598.97	-1.36963	1.79102e-85	3750.94	1447
32	MYC_4394	MYC	566.175	-2.25504	8.31268e-53	940.668	191.682		32	MKNK2_15676	MKNK2	742.713	1.9666	1.51259e-31	296.278	1189.15		32	SUN1_25259	SUN1	812.211	1.94603	2.4003e-85	332.764	1291.66
33	H1F0_22378	H1F0	459.894	2.22335	1.47754e-51	159.235	760.554		33	G0S2_13343	G0S2	391.199	-2.35485	2.79839e-31	659.477	122.921		33	MKNK2_15676	MKNK2	1670.71	1.689	1.40066e-84	787.785	2553.64
34	PYM1_19016	PYM1	447.278	-2.3351	3.56099e-51	748.679	145.877		34	EEPD1_11587	EEPD1	273.467	2.15666	5.07673e-31	97.3681	449.567		34	TRIP10_12752	TRIP10	710.354	2.011	2.35469e-84	280.242	1140.47
35	TRIM8_14826	TRIM8	438.748	-2.19363	3.85636e-51	722.339	155.157		35	GBX2_23851	GBX2	518.184	-2.7004	1.14654e-30	904.476	131.891		35	FKBP5_19156	FKBP5	860.592	1.88082	5.11972e-83	365.528	1355.66
36	TUBA4A_7404	TUBA4A	250.832	2.74377	6.40945e-51	62.6076	439.056		36	SAT1_17598	SAT1	2039.82	1.77911	1.80569e-30	907.391	3172.25		36	SLC2A3_6444	SLC2A3	342.518	3.06719	6.38343e-83	70.8325	614.203
37	STARD5_23144	STARD5	321.686	2.60278	2.04634e-50	88.1498	555.222		37	CNN1_12800	CNN1	64.6177	4.43675	4.28606e-30	3.83838	125.397		37	ADNP_16532	ADNP	708.796	-2.19618	2.21439e-82	1166.49	251.105
38	PRDM15_27722	PRDM15	198.548	-3.03166	1.03045e-49	356.14	40.9565		38	IRF6_17068	IRF6	61.3841	4.80124	7.49117e-30	2.46345	120.305		38	TGIF1_27951	TGIF1	607.979	-2.34732	5.90869e-82	1018.99	196.971
39	LUC7L2_27469	LUC7L2	1280.5	-1.76985	1.07121e-49	1984.98	576.021		39	DUSP1_24234	DUSP1	666.184	2.44338	7.49117e-30	197.724	1134.64		39	STAT2_25506	STAT2	553.444	2.24155	8.28787e-82	190.825	916.062
40	PPP4R3A_13639	PPP4R3A	2229.4	-1.64041	1.36314e-49	3382.16	1076.64		40	DKK1_25251	DKK1	1159.75	-1.86118	1.01561e-29	1827.37	492.137		40	APLF_17330	APLF	357.918	2.80903	4.08289e-81	87.1045	628.732
41	BATF_23617	BATF	178.194	-3.39632	2.37105e-49	327.394	28.9938		41	NRIP1_4719	NRIP1	234.104	-2.46547	1.07219e-29	400.681	67.5278		41	MYB_13607	MYB	279.237	-3.53846	9.21629e-81	516.634	41.84
42	VCL_11215	VCL	1693.97	1.73641	6.31354e-49	776.319	2611.63		42	GFPT2_15815	GFPT2	206.246	2.31167	2.76203e-28	66.501	345.992		42	FES_23902	FES	346.782	-2.93814	6.01643e-80	615.975	77.5899
43	INSIG1_3385	INSIG1	1400.7	1.66499	2.52366e-47	666.514	2134.88		43	PAG1_23779	PAG1	153.779	2.55066	3.41681e-28	42.567	264.99		43	RGS2_28241	RGS2	385.51	3.2039	3.55261e-79	72.4707	698.549
44	STX12_20805	STX12	1424.87	1.80938	7.8465e-47	625.999	2223.74		44	AZIN2_25522	AZIN2	160.346	2.49262	5.35654e-28	45.856	274.836		44	EVI2B_24023	EVI2B	542.612	-2.47756	6.52345e-79	922.76	162.463
45	FAM117A_25097	FAM117A	361.773	2.37157	2.37696e-46	114.497	609.049		45	COA7_23427	COA7	372.153	-1.95438	5.38984e-28	595.307	149		45	MAP2K1_17597	MAP2K1	2544.87	1.5656	9.9505e-79	1280.81	3808.94
46	ACBD7_26590	ACBD7	300.462	2.53994	2.92225e-46	85.7566	515.168		46	SENP6_6219	SENP6	190.95	-2.38562	7.86617e-28	322.889	59.0106		46	MRTO4_12816	MRTO4	1097.26	-1.72617	3.98068e-76	1687.94	506.576
47	FYN_2527	FYN	219.102	2.77248	4.20053e-46	53.9769	384.227		47	GLRX_2674	GLRX	3396.49	1.98728	1.27169e-27	1336.1	5456.88		47	WDR43_7707	WDR43	3701.71	-1.40425	1.18946e-75	5379.21	2024.2
48	IDI1_12170	IDI1	9199.96	1.5921	1.50973e-45	4552.96	13847		48	NEDD9_24522	NEDD9	175.987	2.6311	1.67907e-27	46.428	305.546		48	MAP1LC3B2_12432	MAP1LC3B2	2095.74	1.38442	2.25102e-75	1158.31	3033.18
49	RPL3L_12297	RPL3L	129.703	6.53972	1.78269e-45	0.603386	258.802		49	KLRC2_12242	KLRC2	66.0996	4.1838	1.82936e-27	4.45776	127.741		49	NEK2_20563	NEK2	1495.36	1.49042	7.94364e-75	782.688	2208.03
50	TXNIP_28030	TXNIP	299.309	2.65961	2.29947e-45	78.6965	519.922		50	SRGAP3_17261	SRGAP3	122.011	3.41127	3.42823e-27	17.9319	226.091		50	LMNA_18368	LMNA	3537.48	1.19161	1.2978e-74	2151.51	4923.45
51	CTDSP1_23256	CTDSP1	277.2	-2.53645	2.47791e-45	474.511	79.8889		51	JADE2_20244	JADE2	180.921	-2.41007	3.47548e-27	306.292	55.549		51	PHACTR3_12269	PHACTR3	615.078	-2.46191	3.92711e-73	1044.92	185.235
52	LMNB1_27441	LMNB1	2082.15	-1.75597	3.56266e-45	3221.45	942.857		52	PDK4_28868	PDK4	78.7159	3.50243	4.44628e-27	10.7645	146.667		52	HSPA1B_3136	HSPA1B	1750.21	1.46097	4.86487e-73	930.253	2570.16
53	FOXA1_22204	FOXA1	1486.95	-1.53535	3.93998e-45	2214.97	758.936		53	FABP4_21799	FABP4	2845.55	1.60441	1.22132e-26	1392.14	4298.95		53	TRIM8_14826	TRIM8	429.111	-2.44186	1.353e-71	727.372	130.85
54	NCEH1_22738	NCEH1	383.157	2.2119	4.12733e-45	133.157	633.158		54	AHR_23752	AHR	385.024	2.29477	2.55762e-26	124.919	645.128		54	ANAPC13_21325	ANAPC13	1468.05	-1.75746	1.5172e-71	2270.18	665.924
55	SEPT6_27838	2017-09-06	188.672	3.17776	5.23232e-45	35.6465	341.697		55	NDRG1_21187	NDRG1	595.773	1.84798	2.66604e-26	253.933	937.613		55	TFEC_20650	TFEC	441.694	-2.63417	7.32561e-70	763.904	119.484
56	ZFX_28092	ZFX	173.927	-3.19155	8.31629e-45	315.206	32.6488		56	HAP1_15262	HAP1	67.8865	4.45166	5.00586e-26	3.73679	132.036		56	SPG20_21636	SPG20	2012.96	-1.50928	1.95629e-67	2983.72	1042.19
57	HRH3_15512	HRH3	110.257	5.35695	9.84586e-45	2.76856	217.745		57	TMPO_27986	TMPO	1107.78	-1.63862	8.71907e-26	1684.15	531.415		57	LUC7L2_27469	LUC7L2	1872.63	-1.32422	5.92904e-67	2679.22	1066.04
58	RHEBL1_25897	RHEBL1	165.741	3.10312	1.82763e-44	32.6341	298.849		58	LUC7L2_27469	LUC7L2	603.423	-1.78656	1.1152e-25	939.669	267.177		58	STX12_20805	STX12	944.297	1.55199	8.15048e-67	478.462	1410.13
59	MYZAP_27258	MYZAP	405.861	2.1481	2.24243e-44	146.166	665.557		59	LMCD1_27440	LMCD1	107.905	2.96507	1.49355e-25	21.5792	194.232		59	UCK2_12590	UCK2	454.94	-2.23481	5.10621e-66	752.86	157.021
60	NR6A1_12959	NR6A1	331.935	2.23564	8.28854e-44	113.327	550.543		60	LUZP1_12260	LUZP1	2581.5	1.84001	1.49355e-25	1104.58	4058.42		60	KPNB1_12238	KPNB1	2571.21	-1.42611	2.5771e-65	3752.84	1389.58
61	HSPA2_13514	HSPA2	192.278	2.78757	1.03398e-43	46.1179	338.438		61	VEGFC_19796	VEGFC	153.984	-2.76994	1.95461e-25	270.539	37.4285		61	HNRNPU_17467	HNRNPU	44726.1	-1.20759	2.09963e-63	62479.1	26973.1
62	SETD1B_6264	SETD1B	223.45	-2.7166	1.29222e-43	390.027	56.8718		62	LIPH_10970	LIPH	73.6749	3.35338	2.34876e-25	11.5716	135.778		62	DYRK3_2006	DYRK3	385.613	2.33011	2.67771e-63	125.529	645.697
63	COIL_23990	COIL	446.732	-2.21815	2.51839e-43	737.507	155.957		63	CLIP2_16880	CLIP2	1265.69	1.72477	2.65046e-25	578.345	1953.03		63	ETV6_14375	ETV6	823.394	-1.82927	3.89578e-63	1288.31	358.478
64	SPAG9_12882	SPAG9	2602.27	1.62646	5.4278e-43	1263.43	3941.12		64	FLNB_27227	FLNB	4827.95	1.60746	8.16974e-25	2355.13	7300.76		64	MEF2D_4115	MEF2D	1002.33	-1.71456	1.60824e-62	1539.58	465.085
65	INO80D_16285	INO80D	168.351	-2.88759	5.32746e-41	299.302	37.4002		65	DOPEY2_23199	DOPEY2	464.121	2.28439	8.30168e-25	151.006	777.236		65	CTPS1_16302	CTPS1	461.943	-2.06076	2.43239e-62	747.478	176.407
66	ARHGAP21_19089	ARHGAP21	459.497	-1.94331	5.40937e-41	731.512	187.482		66	MDM4_4094	MDM4	913.746	-1.68398	2.25641e-24	1400.32	427.173		66	PCBP1_28926	PCBP1	3282.29	-1.07211	4.4125e-62	4451.68	2112.89
67	SESN3_14278	SESN3	159.419	2.83969	1.3692e-40	37.0365	281.801		67	HSPA2_13514	HSPA2	284.476	2.41166	2.27125e-24	85.2202	483.733		67	MYB_27540	MYB	297.957	-2.93325	4.88241e-62	529.546	66.367
68	MLPH_16389	MLPH	4577.73	-1.36441	2.07472e-40	6605.11	2550.36		68	G0S2_2539	G0S2	175.918	-2.28345	3.13288e-24	294.977	56.8597		68	SMIM14_12097	SMIM14	238.98	2.93063	2.48257e-61	53.3223	424.638
69	TRIM16L_16350	TRIM16L	275.741	-2.42701	2.73256e-40	467.721	83.7615		69	GCH1_18455	GCH1	163.768	2.15746	1.02226e-23	58.0701	269.466		69	XPO1_18369	XPO1	4616.62	-1.52158	6.24654e-61	6859.27	2373.97
70	NEU1_4546	NEU1	380.552	2.04491	1.07735e-39	146.001	615.103		70	C18orf8_15439	C18orf8	191.321	2.40962	1.43652e-23	56.7128	325.928		70	FAM78A_11806	FAM78A	214.889	-3.28655	2.7011e-60	392.179	37.5992
71	TAOK3_17039	TAOK3	288.55	2.15344	1.59106e-39	103.638	473.463		71	STK17B_11849	STK17B	1066.6	1.63	2.69083e-23	512.805	1620.39		71	TRPM2_17584	TRPM2	282.988	-3.22866	2.27518e-59	514.274	51.7029
72	PRLR_24432	PRLR	737.564	-1.73755	1.77976e-39	1138.46	336.666		72	TUBGCP3_12491	TUBGCP3	258.462	-1.92606	2.69083e-23	411.759	105.165		72	IFT57_24494	IFT57	1386.49	1.3926	1.60727e-58	762.86	2010.12
73	CHKA_14315	CHKA	1735.59	1.54683	3.07915e-39	878.495	2592.68		73	SESN3_14278	SESN3	60.9969	3.52096	2.69083e-23	8.10776	113.886		73	SDCBP_17682	SDCBP	2771.41	1.0634	1.67684e-58	1791.41	3751.42
74	POTEG_28592	POTEG	569.116	1.99043	3.29597e-39	225.895	912.337		74	SPHK1_13551	SPHK1	1085.06	-1.88399	3.02264e-23	1717.06	453.056		74	PSD4_13082	PSD4	1089.08	-1.47486	1.16535e-57	1604.47	573.687
75	NCOA3_4501	NCOA3	3757.72	1.34426	3.6196e-39	2114.1	5401.35		75	SAT1_6103	SAT1	5150.9	1.96534	3.16143e-23	2043	8258.8		75	RBM39_5773	RBM39	1020.87	-1.49035	1.21442e-57	1508.2	533.54
76	SLC6A14_6512	SLC6A14	930.914	-1.73454	4.7503e-39	1435.24	426.59		76	MAP1LC3B_15391	MAP1LC3B	1834.97	1.66751	3.17513e-23	864.641	2805.3		76	SPTY2D1_26006	SPTY2D1	1043.21	1.4165	1.21768e-57	566.663	1519.76
77	ASF1B_26041	ASF1B	1830.6	1.42881	1.06208e-38	986.356	2674.84		77	HSPA5_14023	HSPA5	5020.98	1.50949	4.13053e-23	2580.9	7461.05		77	IGF2BP3_23942	IGF2BP3	1043.38	-1.46547	2.6222e-57	1534.58	552.174
78	SHOC2_13380	SHOC2	1518.72	1.45688	2.2206e-38	806.016	2231.43		78	FYN_2527	FYN	868.931	2.03433	4.83343e-23	330.364	1407.5		78	DHX15_13052	DHX15	3083.23	-1.23338	6.30172e-57	4330.76	1835.69
79	TMPO_11942	TMPO	3583.11	-1.55023	4.4993e-38	5354.97	1811.24		79	MCTP1_4083	MCTP1	226.947	1.92605	5.4343e-23	92.0166	361.877		79	PLS1_5211	PLS1	237.629	2.96022	6.69048e-57	51.8231	423.435
80	TGIF1_27951	TGIF1	1771.13	-1.65666	5.2839e-38	2696.43	845.833		80	HIST1H2BD_18171	HIST1H2BD	440.973	2.25764	1.18403e-22	144.948	736.997		80	TIGAR_25932	TIGAR	707.258	1.68573	8.88981e-57	333.329	1081.19
81	ENST00000229708	ENST00000229708	192.75	2.52334	6.66916e-38	55.4583	330.041		81	DHRS2_15289	DHRS2	530.554	1.81833	1.26347e-22	229.89	831.218		81	ENST00000419187	ENST00000419187	2320.28	1.29554	9.12652e-57	1340.26	3300.31
82	SMAD3_27880	SMAD3	361.734	-1.94137	8.99418e-38	576.398	147.07		82	AKAP8_195	AKAP8	593.004	-1.82638	1.45572e-22	929.577	256.432		82	ARFGAP2_10976	ARFGAP2	2602.63	-1.06739	3.86543e-56	3526.43	1678.83
83	COL26A1_14870	COL26A1	93.3103	6.47659	1.1539e-37	0	186.621		83	CCNYL1_19527	CCNYL1	263.073	2.6667	1.73186e-22	65.8217	460.324		83	ADSS_12871	ADSS	1102.89	-1.52428	3.91502e-56	1639.97	565.819
84	ZFP91_17706	ZFP91	448.286	-1.81118	1.45167e-37	699.808	196.764		84	STX7_25216	STX7	445.498	1.75478	1.99157e-22	200.408	690.589		84	CHMP1B_27015	CHMP1B	1259.13	1.34675	7.57615e-56	708.155	1810.1
85	POLR3E_26314	POLR3E	612.46	-1.65456	2.22253e-37	932.392	292.528		85	AREG_19834	AREG	115.831	2.61073	3.28316e-22	30.331	201.331		85	BAIAP2_26196	BAIAP2	148.527	4.10575	2.44589e-55	14.3051	282.749
86	TIMP3_18875	TIMP3	291.705	2.41398	2.9444e-37	89.7478	493.662		86	CALCOCO2_18434	CALCOCO2	1736.9	1.6476	4.14851e-22	826.592	2647.21		86	RSPH3_21744	RSPH3	271.448	2.58141	3.03769e-54	75.8122	467.083
87	MSL1_23963	MSL1	105.401	-3.75762	3.62342e-37	198.694	12.1072		87	BAMBI_634	BAMBI	68.5648	3.30298	4.33192e-22	10.1388	126.991		87	XPOT_10627	XPOT	1420.2	-1.31776	7.0294e-54	2029.75	810.644
88	PALLD_18922	PALLD	602.479	1.68195	4.26048e-37	282.945	922.012		88	BCL6_20016	BCL6	219.861	2.28781	6.88485e-22	71.1838	368.539		88	LRRC14B_26637	LRRC14B	175.382	-4.41317	1.38018e-53	337.831	12.9338
89	TMPO_27986	TMPO	1768.48	-1.48929	4.47084e-37	2614.6	922.358		89	HAS3_20626	HAS3	301.18	-1.9102	8.20722e-22	478.34	124.019		89	CCDC12_26972	CCDC12	1217.51	-1.34222	2.13421e-53	1748.63	686.377
90	SYT11_25959	SYT11	86.5449	6.00752	1.72087e-36	0.728513	172.361		90	RBM39_13116	RBM39	732.931	-1.63322	8.88766e-22	1115.06	350.806		90	TLK1_19247	TLK1	560.479	-1.82466	1.83213e-52	876.57	244.388
91	CDT1_21099	CDT1	1000.31	-1.49851	2.88986e-36	1480.36	520.247		91	GMPR_12707	GMPR	136.892	2.30559	1.33283e-21	43.6491	230.134		91	TPMT_26345	TPMT	1301.94	1.47105	1.88759e-52	687.549	1916.33
92	PREPL_15556	PREPL	815.361	1.66977	5.71599e-36	385.897	1244.83		92	KLF2_16192	KLF2	119.774	2.5291	2.03534e-21	32.515	207.033		92	GPSM2_17899	GPSM2	536	1.74608	1.99383e-52	244.475	827.525
93	DYRK1A_22487	DYRK1A	1430.15	-1.86194	1.0652e-35	2251.51	608.782		93	INPP5F_27353	INPP5F	497.557	1.73821	2.73574e-21	225.113	770.001		93	TYMS_21327	TYMS	8449.53	-0.999499	4.88351e-52	11272.7	5626.38
94	DPM1_1946	DPM1	3823.32	1.27107	1.23536e-35	2230.96	5415.67		94	SYT11_25959	SYT11	37.514	4.48277	7.09313e-21	1.37493	73.653		94	DYRK1A_22487	DYRK1A	1051.63	-1.41345	7.47745e-52	1531.47	571.794
95	ARID2_21556	ARID2	589.645	-1.82607	1.34546e-35	923.408	255.883		95	DAAM1_13274	DAAM1	600.682	2.07884	7.505e-21	220.976	980.388		95	NPC1_4646	NPC1	494.965	1.84996	8.09817e-52	213.104	776.826
96	RAB8B_22281	RAB8B	222.091	2.22746	1.55592e-35	76.332	367.85		96	AMIGO2_19750	AMIGO2	388.53	-1.71137	1.06702e-20	597.938	179.123		96	SLC38A1_14804	SLC38A1	929.589	-1.41554	1.53423e-51	1354.31	504.867
97	CLIP2_16880	CLIP2	128.204	3.3245	2.55772e-35	21.0197	235.388		97	MYO1E_20581	MYO1E	736.582	1.45889	1.0868e-20	388.354	1084.81		97	RNF114_12006	RNF114	3287.7	1.04086	1.55108e-51	2147.34	4428.06
98	TIPARP_7116	TIPARP	496.686	1.83697	3.06255e-35	215.169	778.203		98	CCDC82_14662	CCDC82	435.065	1.77978	3.13992e-20	192.176	677.953		98	MICALL2_12164	MICALL2	282.744	2.32425	1.63888e-50	92.2047	473.283
99	KIAA0368_24345	KIAA0368	352.601	-1.96425	4.14495e-35	564.618	140.584		99	RAB8B_22281	RAB8B	303.704	2.14466	9.4913e-20	107.082	500.327		99	CDKN1B_1222	CDKN1B	376.391	-2.16899	5.13355e-50	618.23	134.552
100	FOXO4_2484	FOXO4	107.024	3.25564	4.67265e-35	18.2546	195.794		100	POGK_22520	POGK	169.489	-1.97481	9.4913e-20	272.264	66.7141		100	MRM1_22189	MRM1	178.983	-3.23593	9.35504e-50	325.865	32.1023
101	FAM107B_15306	FAM107B	339.835	2.07374	6.1506e-35	127.828	551.842		101	RELL1_25507	RELL1	383.458	1.72623	1.12558e-19	174.111	592.805		101	NCF4_13488	NCF4	454.27	-1.86943	1.28498e-49	715.492	193.047
102	CCDC12_26972	CCDC12	716.64	-1.69989	6.385e-35	1100.2	333.074		102	ENST00000304952	ENST00000304952	162.816	2.33274	1.1676e-19	50.6946	274.937		102	RUNX1_27815	RUNX1	3196.84	-1.41466	3.90946e-49	4657.23	1736.44
103	LAD1_10562	LAD1	1234.7	-1.44223	6.68187e-35	1809.1	660.294		103	CHKA_14315	CHKA	2282.23	1.65808	1.36906e-19	1077.9	3486.56		103	IRF2BP2_20418	IRF2BP2	225.548	-2.63048	7.92054e-49	390.56	60.5361
104	MYBL1_22509	MYBL1	1126.66	1.81915	1.59486e-34	490.978	1762.33		104	CCDC12_26972	CCDC12	662.966	-1.55273	1.49218e-19	992.903	333.029		104	LUZP1_12260	LUZP1	1566.9	1.26698	1.56942e-48	917.57	2216.22
105	ITPR1_20884	ITPR1	130.786	2.87255	2.71823e-34	29.2431	232.329		105	GUCY1B3_11762	GUCY1B3	141.874	2.20536	1.82542e-19	47.5927	236.155		105	POLR3E_26314	POLR3E	559.517	-1.69549	1.41578e-47	857.226	261.808
106	HSPA1B_3136	HSPA1B	1433.66	1.4503	2.77038e-34	762.508	2104.82		106	SRSF4_16993	SRSF4	154.177	-2.03478	2.20279e-19	250.257	58.096		106	CYB5R1_11077	CYB5R1	465.717	1.73997	1.66278e-47	212.5	718.934
107	TUBB2A_14065	TUBB2A	260.015	2.00788	3.56489e-34	101.651	418.379		107	APAF1_18214	APAF1	1467.26	1.83496	3.12516e-19	624.912	2309.61		107	HMCES_18332	HMCES	912.631	1.36715	1.23832e-46	507.487	1317.77
108	COTL1_14337	COTL1	299.56	2.18398	3.59618e-34	105.247	493.873		108	COIL_23990	COIL	272.976	-1.75855	4.94822e-19	423.928	122.024		108	CRISPLD2_17606	CRISPLD2	123.695	6.40283	3.24503e-46	0.539431	246.85
109	ANG_26827	ANG	124.1	3.11414	1.15558e-33	22.8116	225.388		109	CPM_25081	CPM	116.137	2.5517	6.43682e-19	30.8503	201.423		109	BCL2_658	BCL2	292.53	-2.37747	3.46841e-46	493.173	91.8864
110	POGK_22520	POGK	266.15	-2.14968	1.23293e-33	436.352	95.949		110	YPEL3_16422	YPEL3	211.142	2.01597	1.01407e-18	80.4181	341.867		110	NRROS_22256	NRROS	143.041	-3.63416	4.58885e-46	266.999	19.0827
111	PAIP2B_14442	PAIP2B	521.498	1.85561	1.41841e-33	222.676	820.32		111	MAP1LC3B2_12432	MAP1LC3B2	5118.53	1.81176	1.19497e-18	2209.85	8027.2		111	FBXO48_16727	FBXO48	220.223	2.71676	1.87229e-45	55.8157	384.631
112	SPTSSA_6735	SPTSSA	3532.67	1.29337	1.68904e-33	2038.72	5026.61		112	ARG2_19025	ARG2	47.232	3.19001	1.19497e-18	7.67677	86.7872		112	CRY2_22678	CRY2	508.743	1.70408	3.0855e-45	236.435	781.051
113	LMCD1_27440	LMCD1	146.636	3.03862	1.72631e-33	28.3238	264.948		113	HIST1H2AA_14795	HIST1H2AA	64.4659	2.73855	1.46757e-18	14.9507	113.981		113	SEPT6_27838	2017-09-06	2506.21	1.11966	3.93804e-45	1576.81	3435.61
114	DNAJC22_16620	DNAJC22	473.937	-1.68223	2.11217e-33	725.178	222.696		114	CTPS1_16302	CTPS1	406.294	-1.61973	1.77196e-18	617.255	195.333		114	BRIX1_10667	BRIX1	2009.37	-1.15167	6.32835e-45	2774.61	1244.13
115	C4orf32_14423	C4orf32	563.67	1.69843	4.78709e-33	262.57	864.77		115	ACBD7_26590	ACBD7	67.4716	2.66763	1.89199e-18	16.3242	118.619		115	NR6A1_12959	NR6A1	391.135	1.81595	6.83313e-45	171.047	611.222
116	ZNF710_21190	ZNF710	120.496	-2.91884	6.3092e-33	214.492	26.4994		116	SDC4_21230	SDC4	240.862	2.31857	1.92025e-18	75.7311	405.994		116	NBPF12_4462	NBPF12	25218.2	0.744843	1.1218e-44	18837.4	31599
117	EIF5A2_28504	EIF5A2	469.74	1.75767	8.11196e-33	211.555	727.925		117	SAFB_17720	SAFB	366.827	-1.65036	2.37498e-18	560.332	173.322		117	ASMTL_20341	ASMTL	281.197	2.48532	1.33074e-44	82.7776	479.617
118	GTF3C2_2842	GTF3C2	944.284	-1.42017	8.21933e-33	1377.37	511.194		118	TNIK_24491	TNIK	121.894	2.09761	2.43117e-18	44.3244	199.464		118	ARHGAP11A_18300	ARHGAP11A	1413.5	-1.18639	1.52771e-44	1966.56	860.439
119	HCFC1_21854	HCFC1	147.787	-2.66331	8.27468e-33	257.351	38.2236		119	MSL1_23963	MSL1	75.3825	-2.54092	4.16294e-18	130.112	20.6526		119	MCM5_20934	MCM5	1442.19	-1.08831	1.80684e-44	1963.46	920.915
120	PAGR1_14493	PAGR1	972.008	-1.37145	1.09858e-32	1405.52	538.494		120	IFI30_22048	IFI30	143.841	1.92937	4.33459e-18	58.0319	229.65		120	CSE1L_12096	CSE1L	1799.84	-1.13151	1.93624e-44	2474.14	1125.53
121	SYN1_16318	SYN1	88.9346	3.6368	1.35259e-32	11.4392	166.43		121	EPHB3_21717	EPHB3	51.0782	3.07732	5.23499e-18	8.91195	93.2445		121	ANKRD13A_25020	ANKRD13A	360.619	1.93896	2.05059e-44	146.992	574.247
122	RGS2_28241	RGS2	83.7475	4.0237	2.96594e-32	7.89362	159.601		122	CTH_17043	CTH	147.211	2.04491	5.54035e-18	54.5238	239.899		122	TRIM14_21810	TRIM14	705.961	-1.43569	2.24404e-44	1032.9	379.026
123	AP5S1_23647	AP5S1	203.211	-2.25685	5.64589e-32	338.473	67.9487		123	ARHGAP31_23756	ARHGAP31	169.696	-1.86264	6.36543e-18	268.309	71.0834		123	RBM39_13116	RBM39	1119.91	-1.37183	2.64433e-44	1618.4	621.416
124	MT2A_4334	MT2A	211.423	2.13276	5.64589e-32	76.5109	346.335		124	HIP1_21863	HIP1	659.055	1.71208	6.78734e-18	300.964	1017.15		124	ZC3H7B_18076	ZC3H7B	606.155	-1.52184	2.64433e-44	900.977	311.334
125	IRGM_25570	IRGM	68.7091	6.09034	5.83971e-32	0	137.418		125	NRP1_4724	NRP1	5019.02	-1.28588	7.10372e-18	7144.04	2894		125	HERC5_11373	HERC5	619.332	1.60339	3.41537e-44	304.768	933.896
126	FAM53C_18930	FAM53C	498.838	1.73004	7.27504e-32	227.894	769.781		126	MINA_12112	MINA	514.427	-1.564	7.69958e-18	773.719	255.134		126	IER5_15403	IER5	193.735	2.62425	3.44888e-44	52.0067	335.463
127	YPEL2_21341	YPEL2	128.302	2.67481	9.97614e-32	32.7874	223.817		127	TAOK3_17039	TAOK3	209.836	1.93337	9.74405e-18	83.9483	335.724		127	DNAJC7_27132	DNAJC7	2285.55	-1.10654	6.36309e-44	3124.85	1446.26
128	NFE2L2_4564	NFE2L2	897.325	-1.44584	1.0543e-31	1315.43	479.223		128	ZNF532_20212	ZNF532	582.679	-1.48163	9.96195e-18	862.005	303.352		128	CCT5_23696	CCT5	13926.1	-0.883554	6.37659e-44	18072.7	9779.58
129	SON_27891	SON	865.945	-1.40318	1.45188e-31	1259.23	472.66		129	LIFR_25894	LIFR	263.779	1.73308	1.02514e-17	118.904	408.655		129	IGF2R_3263	IGF2R	3137.82	1.0712	7.6144e-44	2020.19	4255.45
130	MARVELD1_24143	MARVELD1	229.395	-2.14306	1.45777e-31	376.856	81.9345		130	SAMD9_13855	SAMD9	417.891	1.84221	1.02853e-17	176.332	659.451		130	GFI1_19672	GFI1	129.743	-3.76371	1.45169e-43	244.017	15.4681
131	NR2F2_27597	NR2F2	147.144	-2.646	1.63075e-31	256.255	38.0326		131	KDM4B_16979	KDM4B	231.673	1.81358	1.70898e-17	99.5783	363.767		131	NBN_4460	NBN	873.301	-1.36338	1.52471e-43	1260.11	486.492
132	DUSP4_27145	DUSP4	388.151	-1.89874	1.7261e-31	614.781	161.52		132	NPC1_4646	NPC1	1522.57	1.95323	2.10609e-17	602.008	2443.13		132	DDX17_12010	DDX17	516.763	-1.67371	1.52471e-43	788.808	244.717
133	IFT80_11002	IFT80	484.427	1.57982	2.22332e-31	241.033	727.82		133	EXT1_2278	EXT1	1360.09	1.31192	2.51926e-17	772.976	1947.2		133	USP7_7602	USP7	770.554	-1.43068	1.65977e-43	1126.34	414.767
134	PEG10_18691	PEG10	150.04	2.51181	2.55168e-31	42.9924	257.087		134	ROPN1L_19784	ROPN1L	30.4216	4.05086	2.89404e-17	1.86591	58.9773		134	VAMP8_21533	VAMP8	6794.56	-0.821565	1.91538e-43	8682.96	4906.17
135	MTA2_19823	MTA2	527.911	-1.57882	6.01358e-31	793.459	262.363		135	NAV3_26097	NAV3	260.446	-1.97743	2.92841e-17	417.882	103.009		135	PREPL_15556	PREPL	883.466	1.38129	2.01726e-43	487.787	1279.14
136	MYZAP_27256	MYZAP	183.391	2.26711	6.47902e-31	61.3186	305.463		136	PPP2R5B_18320	PPP2R5B	380.574	1.45991	3.05472e-17	199.903	561.245		136	SLU7_18356	SLU7	1631.37	1.18263	2.76769e-43	995.761	2266.99
137	TSC22D1_21802	TSC22D1	519.61	-1.66768	8.21483e-31	793.667	245.553		137	ATP8A1_21403	ATP8A1	187.966	1.93238	3.05472e-17	74.6561	301.276		137	CLPX_1399	CLPX	435.207	-1.91256	3.09709e-43	690.44	179.973
138	BAIAP3_11630	BAIAP3	114.593	2.98782	1.03631e-30	23.4858	205.7		138	ZNF639_24634	ZNF639	682.086	-1.41386	3.07111e-17	996.955	367.217		138	IFT80_11002	IFT80	500.846	1.5927	3.72914e-43	247.667	754.026
139	PLK2_19910	PLK2	626.36	-1.71088	1.06332e-30	963.112	289.608		139	F11R_22458	F11R	238.085	2.21059	3.35593e-17	79.6987	396.472		139	TOR1AIP2_15389	TOR1AIP2	301.309	2.14892	6.01055e-43	108.484	494.134
140	CEACAM20_11038	CEACAM20	64.5736	5.99696	1.46962e-30	0	129.147		140	GABPA_11691	GABPA	530.289	-1.41332	3.81168e-17	774.955	285.624		140	TANGO6_22331	TANGO6	319.293	-1.9959	6.01055e-43	512.531	126.054
141	ZFP36L2_23682	ZFP36L2	136.283	-2.62934	2.89293e-30	236.295	36.2716		141	MMP1_4206	MMP1	320.091	2.16031	4.0735e-17	110.687	529.494		141	MAP1LC3B_15391	MAP1LC3B	624.761	1.58274	8.14655e-43	310.749	938.773
142	POTEH_28591	POTEH	222.259	2.13991	4.16252e-30	80.5255	363.993		142	PTX3_15463	PTX3	780.413	1.63008	6.28621e-17	372.846	1187.98		142	HSPH1_11423	HSPH1	4027.43	-1.02208	1.16877e-42	5402.26	2652.59
143	CTBP1_18247	CTBP1	346.61	-1.75861	5.82604e-30	536.997	156.223		143	TMOD1_25313	TMOD1	65.0807	2.68642	6.35766e-17	15.5665	114.595		143	LCMT1_21967	LCMT1	666.569	1.46663	1.4417e-42	352.373	980.765
144	FAM46C_25075	FAM46C	164.558	2.34503	5.91456e-30	51.898	277.219		144	SYT16_23143	SYT16	675.146	-1.59876	6.46272e-17	1020.26	330.034		144	INSIG1_3385	INSIG1	1094.21	1.24003	2.49034e-42	648.793	1539.62
145	PCDH7_14048	PCDH7	124.395	-2.72153	1.8227e-29	218.251	30.5384		145	LMO7_27443	LMO7	753.107	-1.43149	7.47032e-17	1104.62	401.597		145	GPR183_12920	GPR183	113.39	-5.38547	6.3001e-42	223.963	2.81678
146	TEX14_11881	TEX14	184.016	2.12104	1.87704e-29	67.0055	301.026		146	HCFC1_21854	HCFC1	118.007	-2.22043	9.22638e-17	197.398	38.6155		146	GTF3C2_2842	GTF3C2	848.951	-1.28401	7.18144e-42	1205.38	492.524
147	ZCCHC17_28088	ZCCHC17	929.897	1.64336	2.33296e-29	445.873	1413.92		147	DUSP4_27145	DUSP4	1756.3	-1.31123	1.15317e-16	2513.76	998.839		147	SCAF11_6115	SCAF11	2291.34	-1.15395	1.11238e-41	3165.62	1417.06
148	CDYL2_13214	CDYL2	479.122	-1.52175	8.11113e-29	712.882	245.361		148	BIRC2_703	BIRC2	591.745	-1.48134	1.2328e-16	875.974	307.517		148	RCC1_19989	RCC1	498.566	-1.62812	1.49925e-41	755.492	241.639
149	TPMT_26345	TPMT	1090.53	1.45087	8.70562e-29	579.894	1601.16		149	ZCCHC24_23866	ZCCHC24	152.134	2.13151	1.82863e-16	53.3818	250.885		149	ERF_13220	ERF	577.662	-1.52396	1.56849e-41	859.448	295.876
150	ALAS1_28273	ALAS1	629.466	1.45831	1.6042e-28	332.989	925.943		150	STAMBPL1_22739	STAMBPL1	139.676	-2.10705	2.41041e-16	228.856	50.4965		150	HOXA10_3077	HOXA10	178.267	-2.87788	2.55899e-41	316.344	40.1904
151	ENST00000618193	ENST00000618193	211.33	2.30176	1.81215e-28	69.4782	353.181		151	RNF24_21568	RNF24	91.5438	2.11168	2.80149e-16	32.7394	150.348		151	FBXO16_20393	FBXO16	272.12	2.08619	4.14512e-41	101.513	442.728
152	ENST00000559191	ENST00000559191	542.369	-1.46144	3.00006e-28	798.081	286.657		152	IL1A_22714	IL1A	36.1956	3.52559	3.09542e-16	3.68038	68.7108		152	MGEA5_21665	MGEA5	1789.23	1.24861	7.0111e-41	1056.69	2521.78
153	MAX_27491	MAX	3781.1	1.43765	3.47579e-28	2023.34	5538.85		153	KAT6B_3489	KAT6B	426.069	-1.43771	3.09542e-16	624.916	227.222		153	CEP55_20707	CEP55	1103.09	1.24534	1.46683e-40	652.143	1554.03
154	RAF1_11182	RAF1	693.069	-1.54919	6.45156e-28	1037.19	348.946		154	OXCT2_27638	OXCT2	56.2107	2.73133	3.75596e-16	12.7187	99.7027		154	SESN3_14278	SESN3	122.04	3.42496	2.09354e-40	18.6607	225.419
155	FASTKD2_26648	FASTKD2	433.491	-1.59227	6.84413e-28	653.493	213.489		155	TFEC_20650	TFEC	29.3752	3.87327	4.26288e-16	2.01408	56.7363		155	SYT11_25959	SYT11	218.395	2.50908	3.28578e-40	62.5888	374.201
156	RBM39_13116	RBM39	1135.15	-1.25641	9.04837e-28	1603.01	667.287		156	SNW1_6648	SNW1	225.178	-1.61764	4.5258e-16	341.695	108.661		156	BNIP3L_746	BNIP3L	387.038	1.87337	3.52206e-40	164.024	610.053
157	TSSC4_23858	TSSC4	167.913	-2.2167	1.0535e-27	278.187	57.6386		157	SPAG9_12882	SPAG9	5169.27	1.21235	6.04378e-16	3091.25	7247.28		157	HSPA5_14023	HSPA5	5019.15	0.823883	3.58057e-40	3620.86	6417.43
158	TOR3A_26001	TOR3A	941.966	-1.42143	1.19559e-27	1376.07	507.859		158	IRGM_25570	IRGM	24.6395	4.36259	6.13946e-16	0.462777	48.8162		158	G6PD_25228	G6PD	1713.36	0.994698	4.4805e-40	1143.54	2283.19
159	LRP8_13959	LRP8	378.034	-1.60293	1.21679e-27	570.432	185.637		159	GTPBP4_22608	GTPBP4	749.076	-1.52155	6.21937e-16	1117.6	380.548		159	FBXO4_21873	FBXO4	355.541	-1.91146	4.71447e-40	564.042	147.04
160	IRX3_12417	IRX3	78.425	-3.42007	1.64904e-27	145.626	11.2236		160	LTA4H_13377	LTA4H	2419.33	1.22877	6.35518e-16	1434.59	3404.06		160	RGS19_11246	RGS19	198.092	-2.61957	6.64836e-40	343.005	53.1783
161	WDR43_7707	WDR43	3365.47	-1.20234	1.79058e-27	4700.23	2030.7		161	KIF5C_3612	KIF5C	53.0556	2.73861	6.36819e-16	11.8199	94.2913		161	FGD3_20073	FGD3	341.381	-1.85032	6.64836e-40	536.407	146.356
162	PIK3CD_11303	PIK3CD	167.121	2.27369	1.81581e-27	54.6451	279.596		162	TMEM59L_13080	TMEM59L	28.6639	3.96185	6.50158e-16	1.56471	55.7632		162	SNAP23_10513	SNAP23	910.083	1.38244	4.95419e-39	501.94	1318.23
163	NSD1_14653	NSD1	263.743	-2.02882	2.06032e-27	426.873	100.614		163	EPC2_17914	EPC2	63.9792	-2.65282	7.24455e-16	112.759	15.1993		163	MDM2_23384	MDM2	1072.89	-1.26234	6.76622e-39	1516.88	628.897
164	ORC4_4831	ORC4	440.204	1.51937	2.86928e-27	225.331	655.076		164	PGPEP1_22230	PGPEP1	77.8612	2.3299	8.43812e-16	24.2985	131.424		164	MRPS5_16256	MRPS5	4329.12	-0.911319	7.66283e-39	5657.25	3000.99
165	CDKL5_24672	CDKL5	66.5488	3.73775	3.10596e-27	7.16777	125.93		165	HIST3H2BB_13454	HIST3H2BB	293.222	1.54642	9.2822e-16	146.422	440.022		165	HIST1H2BC_28172	HIST1H2BC	6019.22	-0.8519	1.50143e-38	7751.62	4286.83
166	SPHK1_13551	SPHK1	326.73	-1.89272	4.31992e-27	518.021	135.44		166	AKAP13_19586	AKAP13	300.673	1.47443	1.06699e-15	156.607	444.74		166	RABGAP1_18273	RABGAP1	273.7	2.0217	1.84366e-38	106.325	441.075
167	BRWD3_26699	BRWD3	148.901	2.24747	4.46035e-27	50.2559	247.546		167	FST_23553	FST	37.4986	-3.37852	1.16276e-15	70.5826	4.41446		167	ZNF639_24634	ZNF639	296.484	-1.91935	2.78574e-38	470.916	122.053
168	TMEM268_13464	TMEM268	166.646	-2.2017	6.61878e-27	276.38	56.9116		168	SOGA1_19978	SOGA1	120.925	-1.92792	1.3912e-15	193.928	47.9223		168	SAFB_17720	SAFB	775.808	-1.35469	2.80332e-38	1117.7	433.915
169	RBM4B_27767	RBM4B	1070.3	-1.3177	7.01886e-27	1531.68	608.91		169	TNFRSF19_12626	TNFRSF19	170.957	2.5079	1.42197e-15	46.0339	295.88		169	SETD1B_6264	SETD1B	241.8	-2.98928	2.89242e-38	433.24	50.3596
170	DHX15_13052	DHX15	2434.51	-1.20692	8.02214e-27	3403.88	1465.14		170	PIK3CD_11303	PIK3CD	457.574	1.95731	1.43109e-15	179.271	735.877		170	TNFRSF10A_23823	TNFRSF10A	497.685	-1.52489	3.1066e-38	740.491	254.878
171	SERPINB9_10799	SERPINB9	64.6147	3.9927	9.69245e-27	5.55748	123.672		171	MRTO4_12816	MRTO4	1421.07	-1.18259	1.6662e-15	1979.5	862.647		171	IFT52_16512	IFT52	818.545	1.24313	3.41154e-38	484.469	1152.62
172	CTGF_17007	CTGF	115.22	2.55968	1.46694e-26	31.3558	199.084		172	BCL2L1_21647	BCL2L1	2881.7	-1.48358	1.75978e-15	4268.38	1495.03		172	RRS1_6040	RRS1	410.686	-1.81145	4.98375e-38	641.61	179.762
173	CPEB4_18785	CPEB4	131.563	2.59373	1.90692e-26	34.355	228.772		173	CCL20_20881	CCL20	31.8749	3.49352	1.83947e-15	3.6486	60.1012		173	KLF2_16192	KLF2	95.3823	4.07234	7.31925e-38	8.6238	182.141
174	GABPA_11691	GABPA	499.386	-1.56801	2.04029e-26	750.114	248.659		174	LIMA1_12066	LIMA1	143.502	1.84749	2.5304e-15	60.6451	226.359		174	RPAP3_5909	RPAP3	1264.87	1.06196	7.44808e-38	816.963	1712.78
175	SCAF1_11595	SCAF1	654	-1.38441	2.5116e-26	949.062	358.937		175	CARHSP1_26965	CARHSP1	149.425	1.82982	2.56963e-15	62.9575	235.892		175	WEE1_24376	WEE1	500.602	-1.61459	9.88796e-38	757.198	244.006
176	ANKRD35_26833	ANKRD35	55.3917	4.4544	2.59246e-26	2.79214	107.991		176	CCDC68_25855	CCDC68	81.484	2.27309	3.8686e-15	25.5756	137.393		176	EIF5A2_28504	EIF5A2	237.778	2.11844	1.09791e-37	87.0141	388.543
177	LPCAT3_20528	LPCAT3	363.273	1.70274	3.09911e-26	168.373	558.173		177	FAM118B_15472	FAM118B	391.957	1.38076	3.8686e-15	214.555	569.36		177	XPR1_21877	XPR1	511.475	1.56368	2.46975e-37	256.044	766.906
178	STX5_17868	STX5	504.887	1.46865	3.28817e-26	265.631	744.144		178	TSSC4_23858	TSSC4	171.93	-1.69119	3.93355e-15	265.185	78.676		178	CASC4_15263	CASC4	484.683	1.55099	2.65912e-37	244.772	724.594
179	STAT2_25506	STAT2	404.075	1.60103	3.41978e-26	198.326	609.824		179	ZCCHC17_28088	ZCCHC17	1483.58	1.40333	4.06688e-15	802.697	2164.46		179	NFAT5_16375	NFAT5	728.85	1.34944	2.99532e-37	408.56	1049.14
180	UBL4A_24848	UBL4A	190.496	-2.21084	3.53782e-26	315.353	65.6382		180	EIF5A2_28504	EIF5A2	890.619	1.49681	5.84103e-15	457.506	1323.73		180	GCC1_21289	GCC1	564.542	1.50184	3.95175e-37	292.215	836.869
181	PATZ1_27643	PATZ1	77.1076	-3.2363	7.18744e-26	141.381	12.8344		181	STAT2_25506	STAT2	555.082	1.50937	6.04199e-15	283.007	827.157		181	GPATCH4_18028	GPATCH4	649.553	-1.46643	4.85577e-37	956.353	342.753
182	POLR3GL_27701	POLR3GL	1309.84	1.65147	7.2471e-26	624.084	1995.6		182	CREB5_14405	CREB5	120.276	2.07983	6.09409e-15	44.0611	196.491		182	MAFG_20735	MAFG	362.255	-1.73671	6.55025e-37	559.278	165.231
183	STXBP1_6866	STXBP1	117.04	2.52468	7.2471e-26	33.2833	200.797		183	HIST1H1A_14542	HIST1H1A	385.096	1.59074	6.25696e-15	187.63	582.563		183	RECK_22679	RECK	241.641	2.28622	1.15306e-36	79.4662	403.816
184	QRICH1_11639	QRICH1	467.182	-1.46669	7.76462e-26	687.597	246.767		184	THSD1_15269	THSD1	48.288	3.01226	6.29548e-15	8.45415	88.1218		184	MDFIC_19381	MDFIC	408.402	-1.85289	1.66035e-36	642.342	174.462
185	IFT57_24494	IFT57	1447.98	1.19822	1.17487e-25	874.44	2021.51		185	PLAUR_23941	PLAUR	111.282	-2.31934	6.51585e-15	187.267	35.2977		185	CDK4_1203	CDK4	5245.13	-0.916402	2.00676e-36	6862.72	3627.54
186	LTA4H_13377	LTA4H	2389.15	1.06651	2.50027e-25	1538.83	3239.47		186	VCL_11215	VCL	7821.84	1.30563	7.198e-15	4456.11	11187.6		186	MDM4_4094	MDM4	1197.16	-1.21674	2.13379e-36	1677.01	717.321
187	ERBIN_24525	ERBIN	1795.03	-1.19411	2.98962e-25	2502.88	1087.19		187	PYM1_19016	PYM1	119.681	-1.90819	7.88627e-15	190.814	48.5475		187	CYBRD1_26452	CYBRD1	384.638	-1.92009	4.47041e-36	611.515	157.76
188	ORMDL2_4840	ORMDL2	415.875	1.4561	3.41235e-25	220.203	611.547		188	ITPR1_20884	ITPR1	291.097	1.51525	7.90012e-15	148.155	434.039		188	IKZF1_3293	IKZF1	205.633	-2.39319	5.53979e-36	347.743	63.522
189	ARL6IP1_13917	ARL6IP1	891.686	1.28673	5.6712e-25	515.34	1268.03		189	IDI1_12170	IDI1	1080	1.3874	8.21908e-15	589.401	1570.61		189	LRP8_13959	LRP8	246.27	-2.27898	7.12224e-36	411.022	81.5169
190	UCK2_12590	UCK2	392.986	-1.46479	7.08385e-25	578.86	207.111		190	TRIM27_20041	TRIM27	269.156	-1.4864	9.71686e-15	399.096	139.215		190	MCM7_4079	MCM7	1334.43	-1.14502	1.09258e-35	1840.59	828.27
191	GTF2IRD1_11367	GTF2IRD1	144.344	-2.21844	7.30083e-25	239.695	48.9916		191	TLK1_19247	TLK1	171.863	-1.74521	1.01148e-14	267.936	75.7908		191	AZIN2_25522	AZIN2	82.7523	5.43897	1.09258e-35	1.41744	164.087
192	CGREF1_27009	CGREF1	354.048	1.6589	1.16783e-24	167.556	540.54		192	PSMB9_23343	PSMB9	90.9048	2.32676	1.52484e-14	27.5113	154.298		192	ARHGEF12_420	ARHGEF12	307.435	1.86248	1.19453e-35	130.79	484.079
193	MKNK2_15676	MKNK2	549.714	1.37964	1.38764e-24	302.649	796.779		193	ADGRF1_23854	ADGRF1	88.0866	-2.12864	1.65584e-14	146.097	30.0759		193	HABP4_20760	HABP4	158.31	2.84224	1.24865e-35	36.224	280.395
194	KAT6B_3489	KAT6B	209.523	-1.94179	1.67626e-24	335.281	83.7656		194	GCDH_20288	GCDH	136.97	1.71982	1.70671e-14	62.1398	211.8		194	ZNF710_21190	ZNF710	104.253	-3.59724	1.47253e-35	194.878	13.628
195	KIAA0895_10886	KIAA0895	103.259	2.57167	2.55043e-24	28.0088	178.51		195	ANKMY2_11687	ANKMY2	609.91	1.85209	1.7563e-14	254.784	965.037		195	MYO1F_14548	MYO1F	718.586	-1.38188	1.92942e-35	1041.18	395.992
196	MNAT1_4225	MNAT1	767.278	1.30134	3.00095e-24	439.631	1094.93		196	DPF3_23505	DPF3	1260.62	1.5917	1.77954e-14	613.718	1907.53		196	CLDND1_15350	CLDND1	3208.73	0.808711	3.08059e-35	2330.01	4087.44
197	HSPA5_14023	HSPA5	5968.87	1.07894	3.06018e-24	3821.57	8116.17		197	PGM2L1_20327	PGM2L1	168.174	1.74865	1.84129e-14	75.334	261.014		197	DOK3_27136	DOK3	129.489	-3.21375	3.84092e-35	236.29	22.6892
198	ZBTB1_10511	ZBTB1	216.004	-2.1105	4.44986e-24	352.549	79.4593		198	ATP6V1D_574	ATP6V1D	1690.27	1.38293	1.84769e-14	923.502	2457.03		198	ARMC9_12765	ARMC9	130.712	3.18652	5.86558e-35	23.2948	238.129
199	DNAAF5_19041	DNAAF5	665.83	-1.28104	5.26843e-24	946.003	385.657		199	PRDM8_18927	PRDM8	72.2096	-2.18795	2.21516e-14	120.25	24.1691		199	TIAL1_11405	TIAL1	1552.66	-1.08458	6.92124e-35	2113.42	991.903
200	ANXA3_16294	ANXA3	613.503	-1.28572	5.66357e-24	871.967	355.038		200	MSMO1_4315	MSMO1	589.742	1.51973	2.27159e-14	298.843	880.641		200	PLD6_20654	PLD6	146.904	-2.80178	7.67284e-35	259.131	34.6759
201	STAG1_10665	STAG1	1232.99	-1.30397	6.80538e-24	1759.12	706.857		201	STARD5_23144	STARD5	79.8393	2.23568	2.35621e-14	26.1744	133.504		201	ENO2_13140	ENO2	76.5876	4.93894	7.68136e-35	2.72873	150.446
202	STYX_20955	STYX	2576.19	1.07228	1.26743e-23	1654.55	3497.84		202	SLC38A1_14804	SLC38A1	1242.8	-1.1541	2.49151e-14	1720.81	764.795		202	ATP6V1D_574	ATP6V1D	260.28	1.94467	8.16242e-35	105.383	415.176
203	KMT5B_10757	KMT5B	221.578	-1.89587	1.50414e-23	352.418	90.7388		203	DGKG_19754	DGKG	71.5159	2.29147	2.66995e-14	22.1682	120.864		203	CALCOCO2_18434	CALCOCO2	879.981	1.14712	9.62137e-35	545.741	1214.22
204	PSMB9_23343	PSMB9	71.9628	3.58249	1.62238e-23	9.42406	134.502		204	FAM156A_27199	FAM156A	175.477	-1.7768	2.66995e-14	275.101	75.8522		204	MPZL1_28279	MPZL1	159.485	2.60241	1.26272e-34	43.2237	275.745
205	CALCOCO2_18434	CALCOCO2	822.03	1.25958	1.66284e-23	480.722	1163.34		205	NFKBIZ_27582	NFKBIZ	525.377	1.37654	2.84197e-14	287.986	762.769		205	SLC31A1_11327	SLC31A1	415.546	1.65003	1.93339e-34	198.999	632.094
206	ISL2_19149	ISL2	88.2504	3.3172	1.69444e-23	13.8273	162.674		206	ZNF710_21190	ZNF710	62.8474	-2.37314	2.92417e-14	107.005	18.6893		206	ZFR_7844	ZFR	2646.07	-0.927863	2.07878e-34	3472.27	1819.87
207	PCBP1_28926	PCBP1	3705.89	-1.07753	2.30137e-23	5038.33	2373.45		207	IFIT1_3219	IFIT1	167.68	1.95232	2.9651e-14	65.9097	269.451		207	UBL4A_24848	UBL4A	298.551	-1.84405	2.67313e-34	469.059	128.043
208	TGFB2_25683	TGFB2	132.189	-2.27377	3.47059e-23	220.377	44.0002		208	NMI_24417	NMI	216.751	-1.57163	3.04373e-14	327.224	106.278		208	MPO_24073	MPO	66132.9	-0.777875	3.24259e-34	83587.5	48678.4
209	TSPYL2_25649	TSPYL2	235.551	2.00081	3.84671e-23	92.3285	378.773		209	CDKL5_24672	CDKL5	116.98	1.79789	3.53268e-14	50.658	183.302		209	SENP2_16559	SENP2	1466.8	0.953893	3.29898e-34	997.281	1936.32
210	CHRM4_23196	CHRM4	48.3305	4.06357	7.07644e-23	3.77091	92.8902		210	HIST1H2BA_21483	HIST1H2BA	51.537	2.48688	3.95668e-14	14.1084	88.9657		210	DNAJC11_1916	DNAJC11	757.488	-1.25103	5.90639e-34	1068.91	446.067
211	LONRF2_12966	LONRF2	106.523	-2.57516	7.16356e-23	184.206	28.839		211	ZNF277_10713	ZNF277	343.484	1.55372	4.12911e-14	171.317	515.651		211	TMEM30A_7203	TMEM30A	2301.9	0.940133	6.20418e-34	1575.54	3028.26
212	ARSK_20162	ARSK	201.01	1.90757	8.11623e-23	82.4712	319.549		212	PTCH1_22316	PTCH1	132.255	1.86975	4.30319e-14	54.4032	210.107		212	STK17B_11849	STK17B	830.245	1.33029	9.53594e-34	469.779	1190.71
213	PGPEP1_22230	PGPEP1	160.352	2.04025	8.14646e-23	60.9673	259.736		213	FXYD7_12049	FXYD7	23.5167	4.17332	4.30912e-14	0.680762	46.3526		213	TPM4_26547	TPM4	3455.9	-1.0198	1.31819e-33	4634.25	2277.55
214	KRT80_14053	KRT80	3231.48	-1.10482	9.1174e-23	4418.95	2044.01		214	CLCN4_11847	CLCN4	280.212	-1.39807	4.52186e-14	408.818	151.606		214	RAB6A_22828	RAB6A	1573.33	1.08369	1.57776e-33	1005.81	2140.86
215	MAPK8_12958	MAPK8	1002.05	1.35026	9.1174e-23	559.878	1444.23		215	KIAA0895_10886	KIAA0895	126.816	1.91064	4.84496e-14	51.3035	202.328		215	NOSIP_4639	NOSIP	1170.24	1.13704	1.7749e-33	729.196	1611.28
216	SNX29_18676	SNX29	285.605	1.58262	1.01905e-22	141.668	429.541		216	JUNB_3476	JUNB	567.461	2.0304	5.10379e-14	211.141	923.78		216	TRIM13_28005	TRIM13	205.006	-2.57744	3.88894e-33	354.163	55.8478
217	NLGN2_20049	NLGN2	618.345	1.44956	1.22358e-22	327.642	909.047		217	SHOC2_13380	SHOC2	1655.63	1.4825	5.29926e-14	856.37	2454.88		217	RHEBL1_25897	RHEBL1	122.479	2.90527	4.84694e-33	26.5328	218.425
218	SELENBP1_19526	SELENBP1	196.102	1.86802	1.38269e-22	82.0701	310.134		218	TPMT_26345	TPMT	1703.99	1.17596	5.40994e-14	1036.87	2371.11		218	PLPPR3_14955	PLPPR3	757.494	-1.42309	4.95023e-33	1106.21	408.777
219	UNC119_23712	UNC119	290.253	1.5502	1.95351e-22	145.828	434.678		219	SERPINB5_13059	SERPINB5	151.498	2.20488	5.88252e-14	49.4306	253.566		219	ERLIN1_2224	ERLIN1	331.698	-2.06905	5.57881e-33	538.739	124.657
220	LMNA_18368	LMNA	6391.79	1.08495	1.9752e-22	4080.35	8703.24		220	FGF5_15348	FGF5	107.982	-1.94528	6.77561e-14	174.367	41.5962		220	SRSF8_20205	SRSF8	219.102	-2.20307	7.37453e-33	362.336	75.8687
221	SRSF4_16993	SRSF4	139.282	-2.08429	2.61857e-22	227.045	51.5191		221	PLAU_5178	PLAU	127.026	-1.89381	7.23959e-14	202.933	51.1185		221	IFNGR2_15222	IFNGR2	119.178	-3.12417	8.27962e-33	216.14	22.2169
222	KIF3A_14346	KIF3A	267.069	1.67332	2.76709e-22	125.413	408.724		222	RGS17_14032	RGS17	96.1022	1.85878	7.99728e-14	40.0168	152.187		222	HN1_11624	HN1	1603.15	1.04332	1.22417e-32	1044.46	2161.83
223	IRF6_17068	IRF6	256.39	1.59675	3.39377e-22	125.514	387.266		223	TMEM2_27975	TMEM2	247.643	1.70331	8.08777e-14	112.505	382.78		223	DNM3_22630	DNM3	105.66	3.35855	1.4325e-32	16.4542	194.867
224	TBX2_6983	TBX2	835.793	-1.13985	3.87969e-22	1152.31	519.279		224	SCIN_13544	SCIN	326.237	1.44013	8.1734e-14	172.622	479.852		224	RRP7A_20584	RRP7A	2587.08	-0.802573	1.52338e-32	3291.03	1883.13
225	MRTO4_12816	MRTO4	751.414	-1.22042	4.80999e-22	1053.77	449.053		225	RAB3D_17303	RAB3D	224.668	1.59255	8.61517e-14	109.457	339.879		225	RNF121_16240	RNF121	1450.4	1.01077	3.63129e-32	960.558	1940.25
226	ZBTB14_24653	ZBTB14	103.202	-2.53278	5.80024e-22	177.55	28.854		226	RNF139_14645	RNF139	5474.63	-1.19966	9.81326e-14	7659.44	3289.82		226	EXOSC2_20757	EXOSC2	1341.32	-0.954825	5.63268e-32	1771.53	911.102
227	EPC2_17914	EPC2	138.554	-2.11887	5.91454e-22	227.557	49.5508		227	TNFAIP8L1_27990	TNFAIP8L1	144.331	1.87329	1.03808e-13	59.7723	228.889		227	ORC4_4831	ORC4	467.983	1.6131	5.67416e-32	228.382	707.583
228	HSDL2_23982	HSDL2	688.094	1.23206	6.09345e-22	408.896	967.291		228	LMCD1_15007	LMCD1	28.4739	3.33286	1.12693e-13	3.56041	53.3874		228	TAF1D_6935	TAF1D	934.032	-1.23164	5.8008e-32	1312.43	555.637
229	ZCCHC17_22440	ZCCHC17	1032.96	1.29348	6.09345e-22	594.163	1471.76		229	SMIM14_12097	SMIM14	401.019	1.36828	1.17907e-13	220.257	581.78		229	ENST00000304465	ENST00000304465	605.342	1.24479	6.41832e-32	357.515	853.169
230	UBE2R2_12354	UBE2R2	529.62	-1.39416	6.21217e-22	769.067	290.173		230	INO80D_16285	INO80D	60.2544	-2.3179	1.40568e-13	102.25	18.259		230	GSE1_20489	GSE1	273.007	-1.9275	6.83305e-32	434.702	111.312
231	CCNYL1_19527	CCNYL1	207.145	1.77552	7.21921e-22	91.9456	322.344		231	NSD1_14653	NSD1	113.936	-1.7821	1.57672e-13	177.951	49.9199		231	STX5_17868	STX5	544.175	1.50178	7.45959e-32	281.036	807.314
232	E2F3_23623	E2F3	256.873	-1.76236	7.21921e-22	399.523	114.222		232	POLR2A_18363	POLR2A	949.609	-1.15553	1.83434e-13	1315.96	583.255		232	MS4A3_26548	MS4A3	1486.98	-0.951708	7.99893e-32	1962.28	1011.69
233	MTMR7_22536	MTMR7	94.793	2.46521	7.31375e-22	27.0064	162.58		233	PARP2_28373	PARP2	494.64	-1.30277	1.92257e-13	706.522	282.758		233	CLPP_23920	CLPP	1464.35	-0.927705	1.0028e-31	1921.53	1007.18
234	MDM4_4094	MDM4	2427.05	-1.37225	8.4191e-22	3512.87	1341.23		234	SLC45A1_24340	SLC45A1	36.4917	2.80844	1.96015e-13	7.4122	65.5711		234	SWAP70_16065	SWAP70	371.473	1.56336	1.25794e-31	185.811	557.135
235	AKAP13_19586	AKAP13	555.558	1.40879	8.71495e-22	301.27	809.845		235	FLNB_27228	FLNB	1779.84	1.60505	2.58868e-13	858.131	2701.54		235	KBTBD2_16771	KBTBD2	840.723	-1.17329	1.43078e-31	1166.91	514.536
236	PGM2L1_20327	PGM2L1	54.8008	3.5906	8.85413e-22	6.28788	103.314		236	SNAP23_10513	SNAP23	481.63	1.31498	2.62238e-13	273.216	690.043		236	CHKA_14315	CHKA	1101.79	1.0363	1.51052e-31	719.975	1483.6
237	APAF1_18214	APAF1	1095.75	1.45683	9.79335e-22	579.334	1612.17		237	WDR43_7707	WDR43	2524.86	-1.33965	3.0852e-13	3637.81	1411.9		237	BMI1_26900	BMI1	106.491	-3.07996	1.88513e-31	192.607	20.3743
238	DKK1_25251	DKK1	747.017	-3.269	1.12689e-21	1376.12	117.916		238	ARHGEF3_22955	ARHGEF3	124.876	1.94336	3.2938e-13	49.5926	200.159		238	HCFC1_21854	HCFC1	261.873	-1.94614	1.93068e-31	418.113	105.633
239	CDH15_14413	CDH15	40.8213	4.55624	1.1834e-21	1.55857	80.084		239	MCAM_12429	MCAM	793.798	1.37643	3.32658e-13	435.107	1152.49		239	SLC3A2_20164	SLC3A2	2175.47	-0.908808	1.93591e-31	2841.67	1509.27
240	PTCH1_22316	PTCH1	214.358	1.67803	1.30118e-21	100.616	328.1		240	C4orf32_14423	C4orf32	611.924	1.23537	3.36802e-13	361.137	862.711		240	MICAL1_27510	MICAL1	1172.1	-1.14715	1.99386e-31	1617.73	726.464
241	TMCC2_23103	TMCC2	72.5869	2.80392	1.3727e-21	16.2944	128.879		241	ERICH5_26945	ERICH5	109.757	2.04647	3.60867e-13	40.4126	179.101		241	PSMC3IP_26468	PSMC3IP	1609.43	1.0189	2.53106e-31	1061.38	2157.49
242	NUP62CL_19605	NUP62CL	146.321	1.96464	1.6402e-21	58.2773	234.364		242	SCAF1_11595	SCAF1	874.516	-1.31975	3.65481e-13	1255.41	493.624		242	LTV1_17253	LTV1	2869.85	-0.982725	3.12003e-31	3815.44	1924.25
243	GMPR_12707	GMPR	194.752	1.89032	1.72687e-21	80.0375	309.467		243	FAM53C_18930	FAM53C	190.279	1.57605	4.21902e-13	93.539	287.019		243	ZC3HAV1_24675	ZC3HAV1	180.237	-2.29802	3.64025e-31	301.82	58.6531
244	C15orf48_21127	C15orf48	40.4338	4.67317	2.08997e-21	1.15694	79.7107		244	FOXA1_22204	FOXA1	185.672	-1.54791	4.5437e-13	278.698	92.6457		244	SRPRB_12105	SRPRB	1833.82	-0.911732	3.75504e-31	2396.83	1270.81
245	NCOA2_13902	NCOA2	349.488	-1.43113	2.10716e-21	511.627	187.348		245	TMEM189_27973	TMEM189	190.313	1.7995	5.5442e-13	81.7009	298.924		245	RAN_5725	RAN	5509.39	-0.70181	4.28456e-31	6827.1	4191.68
246	FBXO33_22990	FBXO33	310.264	1.54963	2.67551e-21	156.572	463.956		246	NR6A1_12959	NR6A1	140.471	1.98568	5.84354e-13	53.4528	227.489		246	POLR3GL_27701	POLR3GL	3160.07	1.04967	4.45738e-31	2053.96	4266.18
247	CYB5R1_11077	CYB5R1	589.019	1.23638	2.71687e-21	349.08	828.957		247	ARID2_21556	ARID2	299.538	-1.39279	5.99548e-13	437.403	161.673		247	FAM53C_18930	FAM53C	300.399	1.84879	4.90132e-31	128.695	472.103
248	ENST00000622895	ENST00000622895	39.2944	4.63507	3.06119e-21	1.30698	77.2818		248	GEMIN4_21094	GEMIN4	131.434	-1.93024	6.7109e-13	211.629	51.2394		248	PHF14_14209	PHF14	606.104	-1.36746	6.15306e-31	875.786	336.421
249	HSD17B11_3115	HSD17B11	45.9303	3.83803	3.26883e-21	4.24917	87.6115		249	ATP7A_16851	ATP7A	135.724	1.63968	7.20542e-13	64.3219	207.126		249	APAF1_18214	APAF1	2887.11	0.979332	8.84639e-31	1939	3835.22
250	KPNA2_3669	KPNA2	4800.45	1.05569	3.30236e-21	3106.93	6493.97		250	LPAR1_19496	LPAR1	142.772	-1.72856	8.08761e-13	221.335	64.208		250	ATP6V1C1_26870	ATP6V1C1	2367.34	0.994739	1.17219e-30	1579.05	3155.62
251	INPPL1_14655	INPPL1	380.38	-1.50492	3.3102e-21	564.565	196.194		251	HBEGF_15347	HBEGF	2059.7	1.18464	9.04658e-13	1246.49	2872.92		251	FAM175A_16175	FAM175A	416.612	1.54468	1.35471e-30	210.992	622.232
252	RAD23A_5701	RAD23A	1521.39	-1.0368	3.59682e-21	2049.52	993.26		252	STC1_6839	STC1	35.7478	2.75501	9.44078e-13	7.54697	63.9486		252	ARID1B_11093	ARID1B	250.945	-1.88977	1.56717e-30	397.245	104.645
253	FAM46A_15343	FAM46A	881.755	-1.12848	3.83701e-21	1212.49	551.022		253	PDE4DIP_14593	PDE4DIP	32.7215	3.0795	9.74028e-13	5.41789	60.0251		253	ALDH6A1_11022	ALDH6A1	214.069	2.14172	3.33932e-30	76.6371	351.501
254	TRIM16_22966	TRIM16	105.827	-2.34426	4.03247e-21	178.996	32.6569		254	PHF23_11187	PHF23	93.3337	-1.87022	1.03615e-12	148.679	37.9887		254	ILK_28806	ILK	1048.68	1.052	3.41256e-30	681.093	1416.27
255	BID_26898	BID	161.305	-1.88637	4.30616e-21	255.416	67.1944		255	PRKCD_5426	PRKCD	354.536	1.33849	1.12768e-12	198.421	510.651		255	RASAL2_21889	RASAL2	410.402	1.51328	3.5262e-30	210.685	610.118
256	PPL_24139	PPL	537.17	1.29663	5.30961e-21	308.055	766.285		256	SCAF11_6115	SCAF11	1484.37	-1.15981	1.12857e-12	2058	910.728		256	GNG7_19320	GNG7	71.1965	4.14045	3.55355e-30	5.66406	136.729
257	ZNF787_24752	ZNF787	122.68	-2.22619	5.74179e-21	204.289	41.0711		257	INPPL1_14655	INPPL1	281.456	-1.50871	1.13099e-12	420.813	142.099		257	FIGNL1_13861	FIGNL1	1311.6	1.05876	5.64673e-30	848.95	1774.24
258	ZMYND11_24076	ZMYND11	558.767	-1.36336	5.87612e-21	806.818	310.716		258	LRIF1_3872	LRIF1	436.588	-1.24711	1.21969e-12	617.625	255.55		258	ARL13B_13111	ARL13B	250.075	1.861	5.80393e-30	106.114	394.036
259	C9orf69_25142	C9orf69	100.297	-2.74981	6.52436e-21	177.972	22.6219		259	FAM175A_16175	FAM175A	563.89	1.45538	1.28357e-12	295.271	832.509		259	EMC3_15514	EMC3	748.142	1.10351	6.10425e-30	473.786	1022.5
260	PLXNB2_16429	PLXNB2	523.069	-1.29189	6.74349e-21	745.177	300.96		260	MIER3_10870	MIER3	124.653	-1.65304	1.32216e-12	190.872	58.4344		260	UBE2F_12850	UBE2F	1466.49	0.986496	6.93442e-30	982.128	1950.86
261	USP7_7602	USP7	1134.64	-1.14539	6.75215e-21	1565.71	703.577		261	ANKRD35_26833	ANKRD35	16.1822	4.21162	1.32633e-12	0	32.3643		261	PPP1R9B_20360	PPP1R9B	960.578	-0.992964	1.04949e-29	1280.25	640.909
262	KIAA0586_11317	KIAA0586	342.592	1.49224	7.28401e-21	176.895	508.289		262	SKI_16797	SKI	792.4	1.12726	1.44591e-12	493.74	1091.06		262	C6orf203_25534	C6orf203	363.954	1.50577	1.38731e-29	188.085	539.822
263	RAI1_17776	RAI1	93.5074	-2.43273	7.90685e-21	159.527	27.488		263	XPO1_18369	XPO1	4605.93	-1.20478	1.5258e-12	6453.71	2758.16		263	GDI1_15354	GDI1	444.455	1.4455	1.41439e-29	236.789	652.12
264	RCC1L_15134	RCC1L	232.205	-1.69507	7.93778e-21	357.537	106.873		264	ADGRV1_13463	ADGRV1	206.352	1.43743	1.89358e-12	108.844	303.861		264	KANK2_11608	KANK2	72.7553	3.81097	1.60856e-29	7.62526	137.885
265	UBE2Z_23431	UBE2Z	497.31	-1.25294	7.93778e-21	702.522	292.099		265	GABPB1_2555	GABPB1	404.74	-1.48923	1.94258e-12	599.944	209.537		265	ZFX_28092	ZFX	151.539	-2.55595	1.9326e-29	261.391	41.6869
266	TFDP1_7045	TFDP1	473.783	-1.2999	8.06184e-21	675.281	272.285		266	FBXW7_27219	FBXW7	352.769	1.64545	2.19752e-12	165.46	540.078		266	HK1_2971	HK1	89.2804	3.35434	2.15569e-29	13.6997	164.861
267	RASSF5_11333	RASSF5	103.928	2.21351	1.05664e-20	35.2494	172.606		267	KDM1B_23075	KDM1B	607.404	1.4642	2.26037e-12	316.581	898.226		267	GTF3C1_20198	GTF3C1	418.284	1.43135	2.85659e-29	224.232	612.337
268	IGF1R_3254	IGF1R	342.383	-1.52603	1.10547e-20	509.635	175.132		268	FAM8A1_17716	FAM8A1	202.871	1.78987	2.31848e-12	87.3204	318.421		268	MCMBP_17931	MCMBP	480.726	-1.35735	5.27576e-29	693.229	268.223
269	BAMBI_634	BAMBI	2418.03	-1.01921	1.13174e-20	3243.25	1592.81		269	SETD1B_6264	SETD1B	61.8981	-2.38491	2.3261e-12	106.166	17.6302		269	GIPC1_24459	GIPC1	124.773	2.59031	6.95739e-29	33.587	215.96
270	TNFAIP8_7234	TNFAIP8	150.804	1.96347	1.20914e-20	59.4409	242.166		270	RHPN2_11264	RHPN2	102.872	1.86664	2.476e-12	42.2024	163.541		270	HNRNPH3_19739	HNRNPH3	5962.22	-0.757739	7.04042e-29	7497.44	4427.01
271	SOGA1_19978	SOGA1	155.332	-1.88459	1.24826e-20	246.287	64.3772		271	GPRC5A_15162	GPRC5A	344.141	1.44787	2.86635e-12	181.267	507.014		271	ALAS1_28273	ALAS1	1496.61	0.894977	8.85087e-29	1045.46	1947.76
272	SORT1_11756	SORT1	904.306	1.09698	1.26752e-20	573.569	1235.04		272	ARPP21_11445	ARPP21	154.328	1.77555	3.30771e-12	66.9186	241.738		272	IFT20_27345	IFT20	494.324	1.35054	8.8762e-29	276.865	711.782
273	SPTY2D1_26006	SPTY2D1	881.759	1.1321	1.28475e-20	550.213	1213.3		273	NEDD4L_15485	NEDD4L	253.708	1.45068	3.55328e-12	132.985	374.432		273	RBM11_20611	RBM11	81.8159	3.50641	1.07445e-28	11.1904	152.441
274	ENST00000560261	ENST00000560261	621.255	-1.30576	1.35023e-20	888.407	354.103		274	GMCL1_2681	GMCL1	59.1681	2.17276	3.69069e-12	19.3704	98.9659		274	NMI_24417	NMI	770.109	-1.69617	1.18105e-28	1182.23	357.99
275	DNAJC7_27132	DNAJC7	705.487	-1.20164	1.44427e-20	985.52	425.453		275	ENO1_2152	ENO1	434.056	-1.25353	3.69069e-12	614.78	253.332		275	GEMIN4_21094	GEMIN4	231.825	-2.01067	1.23002e-28	373.691	89.9595
276	LUZP1_12260	LUZP1	881.432	1.34454	1.46556e-20	493.721	1269.14		276	DYRK3_2006	DYRK3	727.005	1.30895	3.89713e-12	411.676	1042.33		276	FLNB_27227	FLNB	673.026	1.36588	1.30444e-28	374.265	971.788
277	TMOD2_16782	TMOD2	59.5081	3.13252	1.58253e-20	10.5837	108.432		277	SCAF8_20502	SCAF8	133.326	-1.64858	4.02987e-12	204.478	62.1735		277	POGK_22520	POGK	261.405	-2.09444	1.37899e-28	426.326	96.4833
278	DDX17_12010	DDX17	566.339	-1.24015	1.861e-20	797.754	334.924		278	ROBO1_25828	ROBO1	653.967	1.159	4.08865e-12	400.475	907.459		278	CCDC148_26974	CCDC148	56.6901	5.67978	1.5409e-28	0	113.38
279	RFESD_23569	RFESD	125.514	2.0974	2.06742e-20	45.9837	205.045		279	ELL3_21617	ELL3	98.0113	1.87511	4.11924e-12	40.2644	155.758		279	IK_25197	IK	6796.69	0.825266	1.61267e-28	4898.42	8694.97
280	RELL1_25507	RELL1	1143.98	1.40044	2.16309e-20	621.861	1666.11		280	BRPF3_16493	BRPF3	49.0284	-2.46624	4.22639e-12	85.3335	12.7232		280	HNRNPK_15428	HNRNPK	14661	-0.645688	1.80868e-28	17895.7	11426.4
281	EFNA1_14597	EFNA1	182.188	-2.18947	3.03378e-20	302.452	61.9249		281	KLHL28_13857	KLHL28	332.637	1.54264	4.30069e-12	165.563	499.712		281	PAG1_23779	PAG1	154.346	2.31759	2.09516e-28	49.2665	259.425
282	DUSP1_24234	DUSP1	281.567	1.47533	3.35963e-20	147.509	415.626		282	VWA1_28065	VWA1	17.2311	4.01258	4.40499e-12	0.361185	34.1011		282	NUMB_21229	NUMB	604.017	1.23022	2.58123e-28	359.098	848.937
283	NOL12_16219	NOL12	286.45	-1.53118	3.44204e-20	426.902	145.998		283	COX6B2_25491	COX6B2	15.023	4.13555	4.60917e-12	0	30.046		283	LPCAT3_20528	LPCAT3	657.162	1.15444	2.64173e-28	406.068	908.255
284	ANKMY2_11687	ANKMY2	217.171	1.80965	3.5883e-20	94.4752	339.867		284	LANCL2_18684	LANCL2	135.229	-1.59561	5.86272e-12	205.587	64.8708		284	PEX13_13957	PEX13	793.339	1.08231	2.73062e-28	507.264	1079.41
285	RCC1_19989	RCC1	197.525	-1.7126	3.67388e-20	304.895	90.1559		285	PPP4R3A_13639	PPP4R3A	1282.03	-1.29319	6.03822e-12	1829.82	734.238		285	PEX1_27674	PEX1	278.549	1.84953	2.73062e-28	118.895	438.203
286	ATXN2L_17924	ATXN2L	824.485	-1.1001	4.15966e-20	1126.62	522.352		286	IRS1_20491	IRS1	118.052	-1.79424	6.05201e-12	185.134	50.971		286	ZNF277_10713	ZNF277	278.908	1.86877	3.1707e-28	117.686	440.13
287	PLEKHG2_21916	PLEKHG2	198.258	-1.66757	4.65065e-20	303.007	93.5091		287	PAGR1_14493	PAGR1	330.215	-1.36337	6.17152e-12	478.839	181.591		287	HDGF_25343	HDGF	5126.75	-0.795318	3.23598e-28	6509.33	3744.16
288	PSMD7_26163	PSMD7	857.598	-1.32738	5.53172e-20	1232.11	483.09		288	NUP35_4776	NUP35	139.082	-1.65312	6.51898e-12	213.423	64.7406		288	ENST00000607016	ENST00000607016	1517.6	-0.918159	5.45754e-28	1986.98	1048.21
289	HERC5_11373	HERC5	161.835	2.03089	6.43014e-20	61.1287	262.542		289	USP33_18818	USP33	553.265	1.2722	6.56262e-12	319.528	787.003		289	CTDSP1_23256	CTDSP1	326.7	-1.62255	5.5945e-28	495.206	158.193
290	DOLPP1_10497	DOLPP1	418.301	-1.33451	6.47535e-20	600.71	235.893		290	ZSCAN16_18533	ZSCAN16	139.526	1.92356	7.06139e-12	55.0903	223.962		290	ALAD_14876	ALAD	155.537	2.19694	5.61349e-28	53.7627	257.311
291	TNFRSF10A_23823	TNFRSF10A	196.302	-1.66192	6.47535e-20	299.701	92.9035		291	GOSR1_11662	GOSR1	173.402	-1.51811	7.33803e-12	260.16	86.6439		291	CRLS1_15326	CRLS1	1331.95	-0.897023	7.42849e-28	1735.02	928.877
292	TGIF1_25335	TGIF1	179.621	-1.82611	6.83686e-20	282.173	77.0687		292	DDIT3_16736	DDIT3	235.264	1.41022	7.42247e-12	125.734	344.794		292	NLGN2_20049	NLGN2	62.5825	4.29425	1.10381e-27	3.94965	121.215
293	PRMT6_15023	PRMT6	346.273	-1.65346	7.45778e-20	527.609	164.936		293	ERBIN_24525	ERBIN	1220.77	-1.19788	9.63177e-12	1707.24	734.297		293	XRCC5_26508	XRCC5	3676.56	-0.761907	1.10381e-27	4628.19	2724.94
294	GPR155_12835	GPR155	56.4607	3.11796	7.78953e-20	10.1303	102.791		294	AGTR1_25618	AGTR1	27.7	3.2228	9.93737e-12	3.6486	51.7513		294	NOMO1_10859	NOMO1	3134.86	0.745002	1.12008e-27	2340.33	3929.38
295	ACOT7_12315	ACOT7	322.417	1.39982	9.37996e-20	175.86	468.973		295	PFKFB4_13625	PFKFB4	92.6749	2.03209	1.01062e-11	33.8647	151.485		295	ITIH4_18920	ITIH4	63.5937	4.31175	1.31938e-27	3.89797	123.289
296	BCL9L_20322	BCL9L	295.02	-1.54529	1.07787e-19	442.112	147.928		296	CHRM4_23196	CHRM4	14.3181	4.08211	1.05315e-11	0	28.6362		296	PAGR1_14493	PAGR1	863.785	-1.17548	1.54033e-27	1199.66	527.913
297	TLK1_19247	TLK1	386.469	-1.53915	1.07944e-19	576.684	196.255		297	UCK2_12590	UCK2	453.369	-1.43364	1.17297e-11	665.343	241.394		297	SP3_25167	SP3	2366.35	-0.812943	1.68244e-27	3018.28	1714.42
298	ZNF335_10728	ZNF335	275.857	-1.64077	1.1548e-19	419.771	131.942		298	CAMSAP3_19804	CAMSAP3	34.8038	2.57581	1.17656e-11	8.41254	61.195		298	RAD23A_5701	RAD23A	2219.72	-0.75556	1.89439e-27	2789.92	1649.52
299	LTBR_13961	LTBR	161.862	-1.95813	1.24287e-19	260.197	63.527		299	CXCL2_28232	CXCL2	207.951	-1.41147	1.20175e-11	303.603	112.3		299	HDAC3_22727	HDAC3	446.283	1.45925	2.32582e-27	236.104	656.462
300	RBM11_20611	RBM11	94.1684	2.88491	1.64484e-19	20.2363	168.101		300	CYTH4_13936	CYTH4	27.0287	3.03173	1.2233e-11	4.45916	49.5981		300	SMNDC1_6595	SMNDC1	1900.88	-0.858932	2.33506e-27	2453.09	1348.67
301	PACSIN1_12628	PACSIN1	194.044	1.74298	1.66713e-19	87.074	301.014		301	RCC2_13985	RCC2	56.9221	-2.20217	1.2233e-11	95.9402	17.9039		301	MICAL2_15126	MICAL2	293.489	1.61617	2.78461e-27	142.821	444.157
302	CAP2_16205	CAP2	400.947	-1.29257	1.669e-19	571.729	230.165		302	MGAT4A_27507	MGAT4A	28.0822	3.3524	1.2518e-11	2.97281	53.1916		302	RAB8A_20812	RAB8A	671.523	-1.10229	3.10933e-27	917.77	425.276
303	FAM83B_13670	FAM83B	130.287	-2.51484	1.66903e-19	225.755	34.8192		303	FAM134B_11839	FAM134B	41.891	2.68027	1.35394e-11	9.64069	74.1414		303	TESK2_16816	TESK2	79.4492	3.24937	3.456e-27	13.0182	145.88
304	PPP1R13B_5339	PPP1R13B	263.826	1.48134	1.73387e-19	137.924	389.728		304	TNFRSF9_11760	TNFRSF9	22.2274	3.34157	1.36242e-11	2.50506	41.9498		304	ENST00000547650	ENST00000547650	2146.77	0.755211	3.89258e-27	1595.64	2697.91
305	ARFGAP2_10976	ARFGAP2	1742.03	-1.11886	1.83755e-19	2391.11	1092.95		305	TXNDC16_12379	TXNDC16	397.034	1.51383	1.39533e-11	201.164	592.904		305	RASGRP2_12979	RASGRP2	175.594	-2.1938	4.36571e-27	290.488	60.7002
306	SMAD3_6562	SMAD3	171.661	-1.84436	1.91024e-19	269.915	73.407		306	ING1_12019	ING1	277.551	1.31626	1.58068e-11	156.65	398.453		306	CD33_14604	CD33	902.965	-0.975864	4.8616e-27	1198.75	607.18
307	GABARAPL2_19897	GABARAPL2	621.759	1.16353	2.10672e-19	381.293	862.226		307	PDP1_26021	PDP1	169.496	1.47426	1.64572e-11	87.8522	251.14		307	SPI1_25830	SPI1	151.8	-2.25106	5.62452e-27	252.909	50.6911
308	CGREF1_27011	CGREF1	107.272	2.48719	2.18477e-19	30.2715	184.272		308	DOT1L_12482	DOT1L	228.898	-1.40491	1.75598e-11	334.186	123.61		308	PNRC2_23536	PNRC2	3949.08	-0.753858	5.95818e-27	4961.59	2936.57
309	GSE1_20489	GSE1	2377.52	-1.06545	2.7149e-19	3223.33	1531.71		309	RRS1_6040	RRS1	238.669	-1.61011	1.76621e-11	363.448	113.89		309	YTHDF2_22538	YTHDF2	1222.82	-0.879421	6.34117e-27	1585.98	859.664
310	SLC30A1_20617	SLC30A1	2153.95	1.06299	2.85458e-19	1388.65	2919.25		310	MCTP1_26012	MCTP1	80.3794	1.82122	1.92869e-11	33.5204	127.238		310	FN3K_21058	FN3K	74.0153	3.51699	6.80565e-27	9.75434	138.276
311	SLC19A1_23055	SLC19A1	213.179	-1.61348	2.98659e-19	323.177	103.18		311	ZNF469_23091	ZNF469	40.7938	-2.46428	2.08089e-11	70.5792	11.0083		311	AUP1_25968	AUP1	2769.92	-0.74896	7.37778e-27	3475.54	2064.29
312	UBB_28031	UBB	2727	0.904649	3.70631e-19	1894.34	3559.66		312	ARID1B_11093	ARID1B	187.642	-1.40404	2.26286e-11	274.328	100.956		312	HIST1H2BC_2952	HIST1H2BC	3993.66	-0.841954	8.20912e-27	5131.32	2856.01
313	MITF_17860	MITF	61.3744	2.88819	3.75739e-19	12.549	110.2		313	SLC9A6_6532	SLC9A6	492.301	1.26108	2.43514e-11	285.223	699.378		313	PIK3C2A_5139	PIK3C2A	291.451	1.68305	8.2179e-27	136.108	446.795
314	DIDO1_13802	DIDO1	653.172	-1.2288	4.29322e-19	918.828	387.516		314	U2AF2_15141	U2AF2	228.767	-1.3011	2.50533e-11	327.767	129.766		314	CCS_23202	CCS	194.904	1.9471	1.03595e-26	78.3572	311.451
315	GCDH_20288	GCDH	134.692	1.9129	4.29406e-19	55.0586	214.326		315	SERPINH1_21116	SERPINH1	255.78	-1.28144	2.63726e-11	364.403	147.157		315	COA7_23427	COA7	568.581	-1.25773	1.76937e-26	803.79	333.371
316	C5orf45_20059	C5orf45	443.408	1.23869	4.3556e-19	262.012	624.805		316	EGR2_10768	EGR2	24.1803	3.36896	2.68135e-11	2.45848	45.9021		316	STARD5_23144	STARD5	75.913	3.33778	1.94317e-26	11.5491	140.277
317	EDN1_2029	EDN1	45.4226	-3.61125	5.06023e-19	86.0671	4.77799		317	ANGPT2_11346	ANGPT2	82.5975	-1.84269	2.9112e-11	131.092	34.1028		317	RCN2_26311	RCN2	2059.31	0.762722	2.30156e-26	1525.59	2593.03
318	MAP2K1_17597	MAP2K1	2314.7	1.28476	6.10705e-19	1335.8	3293.61		318	RAF1_11182	RAF1	549.337	-1.36641	2.99785e-11	797.981	300.693		318	TRIM27_20041	TRIM27	562.125	-1.32991	2.40554e-26	806.452	317.798
319	FBXO48_16727	FBXO48	89.5665	2.40399	6.62251e-19	26.7765	152.357		319	TPPP_13685	TPPP	21.196	3.27523	3.11521e-11	2.54667	39.8454		319	PLD3_16672	PLD3	102.825	2.73018	2.44591e-26	24.682	180.967
320	ZC3HAV1L_18961	ZC3HAV1L	157.628	-1.81087	6.75198e-19	247.037	68.2195		320	RSPH3_21744	RSPH3	137.803	1.47361	3.2039e-11	71.3199	204.286		320	ADPGK_25891	ADPGK	1182.38	-1.0403	2.46065e-26	1593.88	770.889
321	ARL13B_26850	ARL13B	197.67	1.84367	6.90877e-19	83.6509	311.69		321	CCL2_1039	CCL2	208.981	-1.59002	3.26863e-11	316.113	101.85		321	ZSCAN21_15202	ZSCAN21	409.971	1.44767	2.60115e-26	217.778	602.165
322	TMOD1_25313	TMOD1	161.959	1.77043	7.03357e-19	71.8069	252.11		322	G6PD_25228	G6PD	1358.74	1.36367	3.37596e-11	746.635	1970.84		322	INPPL1_14655	INPPL1	219.311	-1.80517	3.07175e-26	342.946	95.6764
323	CHAC1_1279	CHAC1	65.2463	2.76923	7.41619e-19	14.8106	115.682		323	CD55_28297	CD55	137.462	2.07135	3.81273e-11	48.8916	226.033		323	NIT1_4598	NIT1	292.413	1.60754	3.32661e-26	142.79	442.036
324	GCA_18268	GCA	254.959	1.58014	7.70056e-19	126.178	383.741		324	LIN9_22113	LIN9	57.1071	-2.08354	4.10816e-11	93.9694	20.2449		324	ZC2HC1A_14213	ZC2HC1A	94.8835	2.95075	3.90196e-26	19.5301	170.237
325	FRY_22387	FRY	61.4517	2.88404	8.17073e-19	13.0476	109.856		325	BRIX1_10667	BRIX1	2814.34	-1.1414	4.61247e-11	3888.86	1739.83		325	IDH3A_15224	IDH3A	3887.26	0.677815	4.99095e-26	2988.8	4785.72
326	CEBPB_10745	CEBPB	385.571	1.29572	8.96875e-19	221.553	549.589		326	GOLGA8O_20308	GOLGA8O	176.95	1.47876	4.71212e-11	91.0527	262.847		326	INIP_18794	INIP	762.156	1.14427	5.20307e-26	473.06	1051.25
327	LANCL2_18684	LANCL2	101.095	-2.14979	1.31337e-18	166.724	35.4663		327	ZNF24_23243	ZNF24	251.499	-1.32759	5.54259e-11	361.694	141.304		327	IRAK3_16359	IRAK3	207.783	-1.90298	5.548e-26	330.064	85.5016
328	RUNDC3B_22372	RUNDC3B	43.906	3.5828	1.40373e-18	4.6291	83.1829		328	SMOX_27884	SMOX	163.764	1.41608	5.56635e-11	87.8382	239.691		328	RHPN1_13025	RHPN1	103.824	2.65051	6.54842e-26	26.4223	181.226
329	CCDC149_23213	CCDC149	162.305	-1.77915	1.45726e-18	252.778	71.8327		329	ING2_11768	ING2	371.978	1.23051	5.71736e-11	219.015	524.941		329	TRAPPC4_12343	TRAPPC4	1334.43	1.03974	6.86323e-26	871.491	1797.37
330	REEP2_24279	REEP2	119.62	2.10272	1.63034e-18	43.519	195.722		330	ICAM1_3187	ICAM1	103.353	2.03923	5.83399e-11	37.71	168.997		330	MYL12B_27543	MYL12B	13860.7	0.699676	8.08761e-26	10555.1	17166.3
331	DBNDD2_23171	DBNDD2	545.417	-1.33603	1.70318e-18	784.513	306.321		331	GK_20361	GK	496.383	1.28781	6.22525e-11	284.17	708.595		331	NOL12_16219	NOL12	431.479	-1.31676	8.11689e-26	617.309	245.649
332	SDCCAG3_13180	SDCCAG3	452.099	-1.27447	1.93447e-18	642.465	261.734		332	ADRB2_151	ADRB2	142.585	1.44237	6.32289e-11	75.1949	209.976		332	MCM3_4072	MCM3	3377.74	-0.717336	1.14567e-25	4203.21	2552.27
333	MLLT6_20235	MLLT6	175.73	-1.74695	1.94734e-18	272.833	78.6275		333	CD55_1141	CD55	611.229	1.2642	6.75069e-11	354.285	868.173		333	SRSF4_16993	SRSF4	556.975	-1.33343	1.28304e-25	799.746	314.203
334	MCM5_20934	MCM5	541.654	-1.18332	2.12536e-18	754.681	328.628		334	GPR155_12835	GPR155	54.8248	2.0797	7.11277e-11	19.3118	90.3378		334	PLA2G12A_5169	PLA2G12A	249.441	1.96528	1.34806e-25	98.7811	400.1
335	SEPT10_21372	2017-09-10	375.558	1.59189	2.13029e-18	183.701	567.414		335	DNAJC14_15251	DNAJC14	60.2884	-2.07041	7.22627e-11	99.7983	20.7784		335	SNHG8_6618	SNHG8	1851.42	-0.842983	1.35979e-25	2379.4	1323.44
336	RBM22_20721	RBM22	172.19	-1.72211	2.18725e-18	265.708	78.673		336	SH3PXD2B_17684	SH3PXD2B	78.633	1.80397	7.23419e-11	33.6564	123.61		336	DOT1L_12482	DOT1L	487.98	-1.28867	1.56258e-25	694.139	281.822
337	DIXDC1_27114	DIXDC1	84.6445	2.32055	2.57713e-18	26.8735	142.416		337	SORT1_11756	SORT1	198.348	1.40504	7.41898e-11	106.31	290.387		337	JADE2_20244	JADE2	60.1776	-4.22414	1.60188e-25	116.443	3.91178
338	AZIN2_25522	AZIN2	40.4798	3.65616	2.90525e-18	4.14896	76.8107		338	ZC3HAV1L_18961	ZC3HAV1L	230.088	-1.33142	7.73813e-11	330.721	129.456		338	SNX29_18676	SNX29	213.111	1.98608	2.27373e-25	83.7188	342.504
339	RBM39_5773	RBM39	718.548	-1.26635	3.40593e-18	1018.54	418.553		339	BIRC3_11879	BIRC3	1076.97	1.31316	8.12882e-11	607.428	1546.5		339	GALNT3_14859	GALNT3	292.783	-1.52866	2.51198e-25	436.592	148.973
340	CYTH3_25348	CYTH3	308.935	1.61127	3.48241e-18	149.389	468.481		340	VMP1_7666	VMP1	1378.49	0.963242	8.21678e-11	929.177	1827.81		340	STYX_20955	STYX	558.678	1.29092	2.53828e-25	322.304	795.051
341	ARMCX2_11749	ARMCX2	156.638	1.91098	3.54343e-18	64.129	249.148		341	URGCP-MRPS24_28043	URGCP-MRPS24	156.746	-1.44483	8.89006e-11	230.508	82.9846		341	KCNRG_27387	KCNRG	158.208	-2.18074	3.26424e-25	261.351	55.0649
342	NEK6_11145	NEK6	466.287	-1.20289	5.85351e-18	652.024	280.551		342	ISL2_19149	ISL2	62.3144	1.92192	8.98361e-11	24.3155	100.313		342	PHACTR1_25671	PHACTR1	128.529	-2.52538	3.34823e-25	221.312	35.7458
343	SEPT6_27837	2017-09-06	35.9978	3.97004	7.21613e-18	2.76401	69.2316		343	CEBPB_10745	CEBPB	188.258	1.58825	9.33274e-11	90.8512	285.665		343	NUDT15_16958	NUDT15	366.635	-1.56632	3.46814e-25	550.447	182.823
344	DICER1_15725	DICER1	394.739	-1.5291	7.65047e-18	589.676	199.803		344	RGS4_20411	RGS4	257.268	1.36651	9.49701e-11	141.495	373.041		344	GADD45B_2570	GADD45B	213.781	1.80299	4.08531e-25	93.1156	334.447
345	TNRC18_20439	TNRC18	80.2722	-2.34549	7.73592e-18	135.839	24.7054		345	SLC17A5_13556	SLC17A5	350.745	1.30312	9.95967e-11	198.94	502.549		345	PPP2R5B_18320	PPP2R5B	87.6132	2.91588	4.34988e-25	18.5072	156.719
346	ZNF280C_21146	ZNF280C	631.904	1.15549	8.16126e-18	389.728	874.08		346	NIT1_4598	NIT1	277.427	1.35405	9.97619e-11	152.772	402.083		346	PRPF18_16440	PRPF18	670.806	1.1342	4.50289e-25	417.952	923.66
347	SRGAP3_17261	SRGAP3	67.2878	2.62404	1.05315e-17	16.7472	117.828		347	TOMM40L_24962	TOMM40L	62.6523	-2.0174	1.02603e-10	102.678	22.6268		347	C4orf32_14423	C4orf32	421.52	1.28107	4.90608e-25	243.981	599.058
348	CALCOCO1_18741	CALCOCO1	53.2531	3.04435	1.19233e-17	9.53015	96.976		348	MOAP1_25790	MOAP1	112.401	1.74954	1.02603e-10	49.0602	175.742		348	ZSCAN16_18533	ZSCAN16	106.519	2.55749	5.29781e-25	29.0721	183.967
349	XPOT_10627	XPOT	1597.63	-1.21735	1.20042e-17	2242.6	952.662		349	CDON_12710	CDON	90.8988	1.63393	1.06775e-10	42.9297	138.868		349	TSSC4_23858	TSSC4	256.301	-1.60875	6.24938e-25	387.779	124.823
350	TMEM185B_26207	TMEM185B	554.462	-1.17988	1.32049e-17	772.48	336.445		350	CA5B_22166	CA5B	88.1133	1.83785	1.23163e-10	36.0854	140.141		350	TOB1_25125	TOB1	302.4	1.60425	6.63911e-25	147.609	457.191
351	EAF2_22367	EAF2	117.253	1.96516	1.34307e-17	45.9869	188.518		351	B3GALT1_14766	B3GALT1	49.3313	2.13194	1.23301e-10	16.7334	81.9292		351	ARL13B_26850	ARL13B	194.108	2.11765	6.74025e-25	70.4924	317.724
352	ATP6V1C1_26870	ATP6V1C1	3170.98	0.998334	1.49152e-17	2107.01	4234.95		352	GPATCH4_18028	GPATCH4	130.691	-1.82247	1.26913e-10	207.275	54.1066		352	CNNM2_27036	CNNM2	240.07	1.763	7.05606e-25	107.33	372.811
353	ENST00000480514	ENST00000480514	71.0285	2.46151	1.55898e-17	20.0648	121.992		353	TMEM184C_19988	TMEM184C	648.826	1.18029	1.27317e-10	392.449	905.202		353	UBAP2L_7462	UBAP2L	805.983	-1.2625	8.19465e-25	1141.09	470.88
354	ATF5_501	ATF5	150.605	-1.7801	1.65967e-17	235.605	65.6053		354	TBPL1_6978	TBPL1	97.4719	1.72616	1.29202e-10	43.4693	151.474		354	ABHD2_13206	ABHD2	289.569	1.49653	8.19465e-25	149.907	429.231
355	TRIM15_13986	TRIM15	33.3735	4.03373	1.73745e-17	1.987	64.76		355	TSPAN15_12281	TSPAN15	624.704	1.10816	1.29202e-10	391.589	857.819		355	RCN1_25889	RCN1	143.862	-2.35232	9.36174e-25	243.033	44.6922
356	ZFHX3_16847	ZFHX3	255.537	-1.58321	1.94925e-17	386.229	124.845		356	CPA4_20086	CPA4	160.973	1.44801	1.29202e-10	84.052	237.895		356	GLRX_2674	GLRX	252.06	1.61257	1.03057e-24	122.664	381.455
357	COA7_23427	COA7	439.094	-1.21002	2.02099e-17	615.501	262.687		357	NUP50_18327	NUP50	303.59	-1.3346	1.33763e-10	437.625	169.556		357	LMLN_13705	LMLN	145.571	2.35816	1.6186e-24	44.8792	246.264
358	CTTNBP2NL_20767	CTTNBP2NL	159.303	1.68699	2.33179e-17	74.1146	244.491		358	PLK2_19910	PLK2	382.225	1.82533	1.38934e-10	159.457	604.993		358	NAGK_23047	NAGK	476.018	1.37005	1.80738e-24	263.094	688.942
359	ZNF483_28116	ZNF483	189.568	1.54836	3.07682e-17	94.817	284.319		359	FAM89B_25702	FAM89B	106.497	1.53895	1.39504e-10	53.0085	159.985		359	ATP6AP2_15123	ATP6AP2	1442.55	0.789659	1.85914e-24	1055.76	1829.33
360	LRRC45_26436	LRRC45	279.122	-1.33954	4.20601e-17	402.01	156.234		360	NXN_19511	NXN	29.3892	2.99717	1.54503e-10	4.31456	54.4638		360	STAG1_10665	STAG1	907.035	-1.29302	2.40053e-24	1291.71	522.359
361	ENO2_13140	ENO2	222.796	1.77284	4.2116e-17	98.7943	346.798		361	RNF114_12006	RNF114	7452.2	1.1235	1.60878e-10	4642.11	10262.3		361	EIF4G1_27165	EIF4G1	944.014	-0.957434	3.63756e-24	1248.05	639.977
362	ABLIM2_13870	ABLIM2	59.6545	2.86688	4.93639e-17	12.3963	106.913		362	ABTB2_19150	ABTB2	23.9444	3.00705	1.65293e-10	3.82498	44.0637		362	HSDL2_23982	HSDL2	296.634	1.51531	3.85311e-24	151.649	441.62
363	ZNF700_20203	ZNF700	263.596	-1.47217	6.33943e-17	389.636	137.557		363	RCC1L_15134	RCC1L	226.974	-1.25987	1.73213e-10	321.637	132.312		363	WDR26_26068	WDR26	1347.07	0.821417	4.71051e-24	972.15	1721.99
364	ZNF114_19347	ZNF114	64.6786	-2.72205	7.60436e-17	114.467	14.8898		364	PCBP1_28926	PCBP1	1660.3	-0.992316	1.85745e-10	2216.58	1104.02		364	URGCP-MRPS24_28043	URGCP-MRPS24	178.963	-1.92944	4.71051e-24	285.512	72.4135
365	GLRX5_24633	GLRX5	2496.23	0.873417	8.1116e-17	1757.76	3234.69		365	HPS3_11822	HPS3	433.375	1.16123	1.88276e-10	264.96	601.79		365	ENO1_2152	ENO1	306.234	-1.48086	4.89772e-24	452.734	159.734
366	SCAF8_20502	SCAF8	374.029	-1.38629	8.34216e-17	542.649	205.409		366	THBS1_24188	THBS1	277.221	1.46117	2.02929e-10	144.484	409.957		366	CCNA2_1050	CCNA2	449.869	-1.3768	4.96908e-24	651.795	247.944
367	H3F3C_16133	H3F3C	1718.33	1.20021	8.52462e-17	1034.64	2402.02		367	IFT80_11002	IFT80	953.821	1.08013	2.09201e-10	606.774	1300.87		367	KCNQ5_18458	KCNQ5	153.053	-2.07197	5.23837e-24	249.321	56.7854
368	BRD9_20221	BRD9	370.378	-1.26517	8.71705e-17	524.702	216.055		368	ABHD2_13206	ABHD2	337.734	1.20028	2.13438e-10	202.151	473.317		368	KLHL28_13857	KLHL28	132.694	2.21879	5.92595e-24	44.7645	220.623
369	BCL2L1_21647	BCL2L1	843.193	-1.36622	9.33022e-17	1222.05	464.338		369	NIP7_27585	NIP7	170.333	-1.33801	2.19277e-10	246.02	94.645		369	NDUFAF4_22622	NDUFAF4	519.798	-1.3788	5.94886e-24	753.189	286.408
370	CSGALNACT2_18398	CSGALNACT2	453.776	1.16429	9.33022e-17	277.447	630.104		370	UXS1_17084	UXS1	1279.8	0.98738	2.2029e-10	852.122	1707.47		370	MRPL36_20712	MRPL36	1157.01	-0.945235	6.16429e-24	1524.79	789.241
371	TPST1_18510	TPST1	191.342	1.61333	9.33022e-17	92.0329	290.651		371	ZFX_12841	ZFX	25.8026	-2.93844	2.22408e-10	47.8734	3.73171		371	EPHB4_21703	EPHB4	80.5684	3.08999	6.54088e-24	14.4514	146.685
372	ARRDC4_12510	ARRDC4	261.169	1.47539	9.56955e-17	136.255	386.083		372	MYBL1_22509	MYBL1	3525.52	1.41854	2.25647e-10	1877	5174.04		372	GMPR_12707	GMPR	51.8096	4.42763	6.54863e-24	2.45902	101.16
373	PLK1_5203	PLK1	97.8314	-2.06936	1.04553e-16	159.659	36.004		373	MSANTD3_23909	MSANTD3	311.044	-1.30129	2.25647e-10	444.881	177.206		373	PDE3B_21993	PDE3B	519.936	-1.24386	7.91212e-24	733.13	306.741
374	CTPS1_16302	CTPS1	364.949	-1.32539	1.09607e-16	522.955	206.944		374	DHX15_13052	DHX15	1818.45	-1.05922	2.26627e-10	2468.05	1168.86		374	PROK2_21787	PROK2	124.194	-2.36057	8.01652e-24	210.077	38.3118
375	FKBP1B_16333	FKBP1B	62.7849	2.71845	1.14619e-16	15.0568	110.513		375	SLC25A25_27868	SLC25A25	211.091	1.48614	2.26627e-10	108.267	313.915		375	USP24_19702	USP24	399.251	-1.27272	1.05383e-23	566.35	232.152
376	STK17B_11849	STK17B	543.213	1.32126	1.1523e-16	308.164	778.263		376	ST8SIA4_22910	ST8SIA4	38.1999	2.4255	2.27251e-10	10.2136	66.1863		376	U2AF2_15141	U2AF2	307.95	-1.46527	1.06022e-23	453.918	161.983
377	ENST00000611593	ENST00000611593	2077.51	0.875219	1.26311e-16	1462.08	2692.95		377	CCDC173_26088	CCDC173	22.4681	3.13248	2.33424e-10	2.70825	42.228		377	H2AFZ_2864	H2AFZ	9318.93	-0.537313	1.45388e-23	11037.6	7600.24
378	TMEM59L_13080	TMEM59L	44.5726	3.16931	1.2773e-16	7.36498	81.7802		378	RBM39_5773	RBM39	443.998	-1.34743	2.33424e-10	641.255	246.742		378	MRPS34_4301	MRPS34	666.775	-1.03094	1.56176e-23	896.97	436.58
379	TXNDC16_12379	TXNDC16	209.887	1.60564	1.2773e-16	102.051	317.723		379	TIPARP_7116	TIPARP	1652.59	1.02678	2.63265e-10	1080.12	2225.06		379	TTC26_14948	TTC26	203.386	2.00321	1.64127e-23	78.3114	328.461
380	PAQR8_11911	PAQR8	70.7475	2.43413	1.43165e-16	20.7625	120.733		380	SLC25A27_27869	SLC25A27	86.1358	1.88224	2.69839e-10	34.6773	137.594		380	SLC19A1_23055	SLC19A1	481.523	-1.42271	1.64212e-23	703.863	259.183
381	ING5_21462	ING5	475.627	-1.12193	1.54292e-16	653.682	297.571		381	FBXO32_28461	FBXO32	25.7264	2.78348	2.734e-10	4.89871	46.5542		381	ZER1_21061	ZER1	90.2463	2.70942	1.7835e-23	21.7912	158.701
382	SNN_20465	SNN	184.43	1.59646	1.56555e-16	89.8324	279.028		382	IQUB_17271	IQUB	22.8702	2.91644	2.96398e-10	3.87999	41.8603		382	VMAC_20875	VMAC	58.1155	3.76806	2.07066e-23	5.86491	110.366
383	POTEI_21080	POTEI	153.316	1.71732	1.65297e-16	70.3664	236.266		383	FBXO44_27217	FBXO44	41.7267	2.22945	3.26365e-10	13.1497	70.3038		383	ING1_12019	ING1	401.055	1.33697	2.22582e-23	225.366	576.744
384	EPS8L1_12856	EPS8L1	102.159	-2.00311	1.6949e-16	164.817	39.5003		384	PIGW_11032	PIGW	71.9104	-1.88331	3.39474e-10	115.7	28.121		384	DIXDC1_27114	DIXDC1	260.85	1.71624	2.42962e-23	119.844	401.857
385	FOS_2461	FOS	42.9581	3.18853	1.93864e-16	6.81275	79.1034		385	PDGFRA_19329	PDGFRA	333.354	1.32753	3.4789e-10	186.415	480.294		385	C20orf197_25462	C20orf197	89.7761	-2.97163	2.57083e-23	161.608	17.9442
386	DEGS2_20850	DEGS2	254.985	1.36592	2.33138e-16	141.151	368.819		386	PLA2G12A_5169	PLA2G12A	304.619	1.29684	4.16519e-10	172.773	436.466		386	CENPU_24681	CENPU	3390.43	0.743596	2.89022e-23	2533.22	4247.64
387	ST20-MTHFS_12667	ST20-MTHFS	383.405	-1.19896	2.38388e-16	535.766	231.044		387	FBXL2_21353	FBXL2	327.365	1.21234	4.16519e-10	194.572	460.158		387	BLM_716	BLM	1507.12	0.765299	3.56297e-23	1114.78	1899.47
388	TOM1L2_23231	TOM1L2	178.479	1.52413	2.38388e-16	90.8111	266.147		388	ZNF587_22500	ZNF587	440.983	-1.09949	4.19211e-10	603.79	278.177		388	RAB3D_17303	RAB3D	192.69	1.75715	3.57415e-23	86.2264	299.153
389	GMEB1_20463	GMEB1	107.12	-1.92289	2.40971e-16	170.873	43.3663		389	TMPO_11942	TMPO	2326.05	-1.3932	4.19282e-10	3394.92	1257.17		389	PAQR8_11911	PAQR8	80.4454	2.95664	4.60741e-23	16.2319	144.659
390	ATP6V1E1_17793	ATP6V1E1	294.767	1.40643	2.41431e-16	158.616	430.918		390	ELP6_26048	ELP6	87.0655	-1.82234	4.19282e-10	138.768	35.3633		390	NCR3LG1_25497	NCR3LG1	164.105	-2.14372	4.64948e-23	269.908	58.3022
391	WDR26_26068	WDR26	1764.16	0.990722	2.43393e-16	1176.53	2351.79		391	TDRD6_13671	TDRD6	29.9838	2.59873	4.20672e-10	6.85626	53.1114		391	DAXX_1756	DAXX	1953.6	-0.872451	5.18035e-23	2530.28	1376.92
392	RSRP1_11697	RSRP1	626.32	1.152	2.54073e-16	386.204	866.436		392	E2F8_17938	E2F8	195.003	-1.5259	4.3093e-10	291.115	98.891		392	SGTB_10789	SGTB	213.32	1.75508	5.28723e-23	95.8617	330.779
393	SH3PXD2B_17684	SH3PXD2B	127.66	1.878	2.64224e-16	52.8219	202.499		393	CUL1_21724	CUL1	44.518	-2.34473	4.31993e-10	75.665	13.371		393	ATAT1_15108	ATAT1	436.07	1.30529	5.72498e-23	249.301	622.84
394	MAP1B_12472	MAP1B	64.4219	3.0403	2.66318e-16	11.6908	117.153		394	NTN4_11596	NTN4	50.2064	-2.11609	5.16887e-10	83.1033	17.3095		394	ACTR2_96	ACTR2	9435.62	-0.603836	6.61355e-23	11386.6	7484.65
395	HMGCR_3029	HMGCR	919.009	1.01198	2.75233e-16	607.241	1230.78		395	ZC3H7A_16233	ZC3H7A	198.525	-1.28049	5.48441e-10	282.915	114.135		395	PINK1_14500	PINK1	384.08	1.39891	7.71664e-23	209.235	558.926
396	FKBP5_19156	FKBP5	909.823	1.05426	2.90633e-16	587.992	1231.65		396	EFNA4_12805	EFNA4	147.924	1.41084	5.63608e-10	78.7604	217.087		396	CORO1C_16012	CORO1C	1914.52	0.818134	8.34178e-23	1384.22	2444.81
397	CALR_943	CALR	16205.2	0.961338	3.1601e-16	10956.6	21453.8		397	CSF3_1592	CSF3	25.9959	-2.83856	6.28025e-10	47.7233	4.26858		397	CEP89_11010	CEP89	193.897	1.78111	8.3498e-23	85.611	302.183
398	CXXC5_18070	CXXC5	137.244	-1.74509	3.49709e-16	213.006	61.4816		398	MERTK_25099	MERTK	76.8307	1.67607	6.35625e-10	35.1464	118.515		398	SNAPC5_21330	SNAPC5	428.055	-1.36104	1.00045e-22	618.23	237.88
399	DEK_1841	DEK	2070.38	-0.932812	3.50588e-16	2721.32	1419.43		399	FAM126A_23425	FAM126A	239.513	1.41299	6.48645e-10	127.028	351.999		399	TMEM59L_13080	TMEM59L	39.9063	5.20651	1.0861e-22	0	79.8125
400	GPSM2_17899	GPSM2	765.249	1.10907	3.51939e-16	481	1049.5		400	TNFRSF12A_17257	TNFRSF12A	152.124	-1.39175	6.56877e-10	222.73	81.5182		400	TAF13_22370	TAF13	335.246	1.42118	1.27524e-22	180.262	490.23
401	CORO1C_16012	CORO1C	2057.81	0.873677	3.71925e-16	1449.01	2666.6		401	DNAJC12_24724	DNAJC12	81.5531	1.99275	6.65818e-10	30.1145	132.992		401	ACSL5_23312	ACSL5	674.894	-1.1101	1.37675e-22	924.253	425.536
402	PHF23_11187	PHF23	132.816	-1.82517	3.82523e-16	208.506	57.126		402	SLC22A23_12132	SLC22A23	71.3319	1.77626	7.08396e-10	30.386	112.278		402	EIF2S2_2088	EIF2S2	412.423	-1.24573	1.43705e-22	581.98	242.866
403	BCL6_20016	BCL6	100.719	1.95888	4.05437e-16	39.4769	161.961		403	GINS3_21786	GINS3	87.721	-1.68407	7.22294e-10	135.797	39.6445		403	ITGAL_27366	ITGAL	159.999	-1.95553	1.90117e-22	256.362	63.6359
404	DNLZ_25707	DNLZ	227.046	-1.43717	4.05437e-16	333.854	120.237		404	PLIN5_22212	PLIN5	19.6326	3.14905	7.37096e-10	2.38024	36.8849		404	ANKRD18A_10926	ANKRD18A	343.449	-1.53936	2.14869e-22	513.712	173.186
405	PPM1E_17984	PPM1E	63.3938	2.50066	4.39743e-16	17.0741	109.714		405	SLC19A1_23055	SLC19A1	217.864	-1.40955	7.47404e-10	320.203	115.524		405	IQCG_17398	IQCG	166.619	1.88165	2.45626e-22	69.2356	264.003
406	MLLT11_4193	MLLT11	370.165	1.30028	4.52944e-16	211.579	528.751		406	ZNF787_24752	ZNF787	260.86	-1.27716	7.47404e-10	371.192	150.527		406	ERBIN_24525	ERBIN	296	-1.42453	2.55252e-22	433.072	158.928
407	WDR4_25587	WDR4	172.357	-1.55651	4.92308e-16	258.956	85.7592		407	VMAC_20875	VMAC	31.4882	2.55982	7.83594e-10	7.40377	55.5726		407	KIAA0930_26228	KIAA0930	851.096	-0.912907	2.59199e-22	1113.16	589.035
408	RP2_15733	RP2	127.598	1.78088	5.01632e-16	56.0424	199.154		408	PAQR8_11911	PAQR8	117.715	1.74112	8.01973e-10	51.0649	184.366		408	LYST_10831	LYST	540.387	-1.21223	2.59371e-22	757.193	323.581
409	PGF_5091	PGF	30.8953	3.89806	5.18714e-16	2.13704	59.6537		409	RCC1_19989	RCC1	177.866	-1.47346	8.1443e-10	265.166	90.5648		409	ACTR3_26796	ACTR3	2345.09	-0.887913	4.11624e-22	3048.53	1641.65
410	TNFRSF19_12626	TNFRSF19	25.5799	4.54432	5.37278e-16	0.226672	50.9331		410	APLF_17330	APLF	214.171	1.26149	8.46252e-10	123.631	304.711		410	DDX18_1811	DDX18	2353.91	-0.720466	4.42569e-22	2931.42	1776.4
411	ZFP62_13522	ZFP62	780.714	-1.1069	5.63726e-16	1070.28	491.15		411	NDUFAF4_22622	NDUFAF4	243.454	-1.27502	8.6985e-10	347.856	139.051		411	PYCARD_16402	PYCARD	315.59	-1.35994	4.51675e-22	455.8	175.38
412	METTL16_15446	METTL16	205.861	-1.50409	6.01746e-16	306.549	105.173		412	TMEM156_25729	TMEM156	123.39	-1.50847	8.89173e-10	185.116	61.6642		412	SRGAP2B_12506	SRGAP2B	1014.02	0.913732	4.73856e-22	701.448	1326.59
413	CAMSAP3_19804	CAMSAP3	153.829	1.61217	6.11207e-16	74.4216	233.237		413	TSPYL2_25649	TSPYL2	196.351	1.30088	9.09907e-10	111.637	281.065		413	TIPARP_7116	TIPARP	716.836	1.12222	4.82816e-22	448.778	984.893
414	SNAI2_6603	SNAI2	30.7809	3.78834	7.61439e-16	2.51376	59.0481		414	EPHB6_20063	EPHB6	824.957	1.28707	9.24243e-10	470.938	1178.97		414	TOPBP1_7280	TOPBP1	624.833	-1.04912	5.15763e-22	844.044	405.621
415	CENPBD1_25452	CENPBD1	137.939	-1.80973	7.91477e-16	216.37	59.5075		415	IER3_3214	IER3	130.463	1.46051	9.50848e-10	67.9027	193.024		415	NXPH4_26474	NXPH4	38.7761	5.14481	6.43792e-22	0	77.5521
416	MYB_13607	MYB	83.7396	-2.11026	7.9356e-16	137.733	29.7464		416	REXO1_20236	REXO1	340.005	-1.27489	9.54158e-10	484.005	196.005		416	C19orf43_850	C19orf43	3017.41	-0.683835	6.84985e-22	3722.18	2312.63
417	ATF7IP2_11379	ATF7IP2	119.517	1.81444	8.36378e-16	51.4377	187.596		417	USP33_28045	USP33	278.88	1.22738	9.89991e-10	164.694	393.065		417	RCSD1_14231	RCSD1	170.133	-1.83943	7.51346e-22	267.848	72.4178
418	ANKRD18A_10926	ANKRD18A	238.746	-1.43896	9.8307e-16	350.879	126.613		418	PLD6_20654	PLD6	115.838	-1.63737	9.90155e-10	178.214	53.4621		418	FRY_22387	FRY	575.41	-1.09227	7.51346e-22	785.195	365.625
419	SLC31A1_11327	SLC31A1	579.829	1.07381	9.92782e-16	371.085	788.573		419	PCBD2_10573	PCBD2	299.881	-1.17438	1.01081e-09	418.043	181.719		419	MINA_12112	MINA	603.297	-1.14075	7.8494e-22	832.321	374.273
420	PELI1_23032	PELI1	64.5374	2.45348	1.04082e-15	17.98	111.095		420	DNAJC17_12968	DNAJC17	157.104	-1.42488	1.03221e-09	231.485	82.7235		420	POR_5283	POR	133.59	2.09392	8.24913e-22	48.8246	218.356
421	PPP2R5B_18320	PPP2R5B	162.648	1.7263	1.13041e-15	73.5233	251.772		421	ANP32E_26838	ANP32E	482.925	-1.10994	1.03394e-09	662.809	303.04		421	ENST00000380822	ENST00000380822	664.199	-1.00218	8.61113e-22	887.463	440.935
422	ADARB1_25524	ADARB1	326.636	1.23963	1.16036e-15	192.921	460.351		422	ANTXR2_16396	ANTXR2	130.925	-1.52004	1.04113e-09	196.72	65.1306		422	KAT7_20054	KAT7	622.374	-1.00968	9.09307e-22	833.208	411.54
423	SNAPC1_22823	SNAPC1	115.243	1.83132	1.17798e-15	48.9529	181.534		423	CCDC126_16829	CCDC126	257.887	1.57025	1.04302e-09	125.219	390.555		423	RASSF5_11333	RASSF5	412.708	-1.21772	1.07989e-21	578.926	246.489
424	C1GALT1_14097	C1GALT1	208.621	1.5609	1.28641e-15	103.521	313.722		424	MMP16_13498	MMP16	444.429	1.48438	1.04435e-09	227.255	661.604		424	FAM134C_24217	FAM134C	206.791	1.65972	1.09262e-21	97.8515	315.731
425	GRAMD1C_15673	GRAMD1C	39.1936	3.22877	1.32463e-15	5.45916	72.928		425	ABLIM2_13870	ABLIM2	22.4637	2.82451	1.06481e-09	3.93997	40.9874		425	ZNF121_19275	ZNF121	269.228	-1.50984	1.10723e-21	400.285	138.17
426	PARP2_28373	PARP2	460.613	-1.17083	1.50604e-15	639.872	281.354		426	BAG2_12209	BAG2	2036.58	-1.12917	1.09088e-09	2808.15	1265		426	KIAA1586_19019	KIAA1586	392.392	-1.2917	1.20676e-21	558.85	225.934
427	CENPB_25706	CENPB	548.729	-1.12699	1.59044e-15	754.555	342.903		427	ZNF507_17641	ZNF507	129.119	-1.41238	1.12297e-09	189.548	68.6898		427	NFE2L2_4564	NFE2L2	699.791	-1.13085	1.20676e-21	962.924	436.659
428	IFT20_27345	IFT20	284.875	1.4123	1.62342e-15	152.518	417.233		428	RBM22_20721	RBM22	125.036	-1.41374	1.13297e-09	183.675	66.3974		428	FAM129B_15334	FAM129B	79.5877	2.898	1.20676e-21	16.721	142.454
429	THEMIS2_27957	THEMIS2	30.2612	3.8848	1.6537e-15	1.83696	58.6854		429	STK17A_14070	STK17A	257.921	1.41543	1.14933e-09	136.638	379.205		429	C5orf45_26944	C5orf45	220.63	1.60899	1.213e-21	107.371	333.889
430	HSPA4L_24177	HSPA4L	469.761	1.18848	1.80384e-15	284.144	655.378		430	TMEM189_27974	TMEM189	104.551	1.5187	1.18296e-09	52.6988	156.404		430	HSDL1_21409	HSDL1	312.279	1.42312	1.27503e-21	168.15	456.407
431	NEU1_21944	NEU1	68.3034	2.35459	1.90731e-15	20.5173	116.089		431	TCHP_21844	TCHP	246.698	-1.34087	1.19033e-09	356.496	136.9		431	LIN37_13327	LIN37	243.16	1.49742	1.28893e-21	125.595	360.725
432	NRP1_4724	NRP1	509.51	-1.2169	1.90889e-15	715.455	303.565		432	STAG1_10665	STAG1	582.863	-1.10991	1.21879e-09	799.349	366.377		432	ARL3_25327	ARL3	347.03	1.37679	1.32752e-21	191.52	502.54
433	THG1L_16351	THG1L	237.119	-1.39332	1.99654e-15	345.146	129.092		433	NR1H2_4670	NR1H2	322.69	-1.12459	1.23122e-09	444.534	200.847		433	CAMSAP3_19804	CAMSAP3	37.6287	5.11238	1.34209e-21	0	75.2574
434	MDC1_14718	MDC1	450.207	-1.25593	2.04116e-15	637.219	263.194		434	KMT5B_10757	KMT5B	106.888	-1.50533	1.249e-09	160.035	53.7415		434	ZC3H4_11529	ZC3H4	1059.86	-2.48999	1.50235e-21	1821.83	297.894
435	ABCA7_19998	ABCA7	87.7161	2.15906	2.08139e-15	30.0475	145.385		435	F3_21670	F3	24.6502	2.81829	1.27622e-09	4.34277	44.9576		435	F11R_22458	F11R	102.558	2.44847	1.54347e-21	29.4193	175.697
436	KNOP1_23303	KNOP1	1139.79	-0.936343	2.24547e-15	1500.75	778.832		436	STX12_20805	STX12	1061.55	1.32631	1.31599e-09	593.401	1529.7		436	TRMT1_18924	TRMT1	400.784	-1.24455	1.63189e-21	565.186	236.381
437	DNAJC2_20406	DNAJC2	217.637	-1.40816	2.54264e-15	318.052	117.221		437	TPST1_18510	TPST1	407.095	1.58972	1.43831e-09	195.523	618.667		437	WDR4_25587	WDR4	257.813	-1.53169	1.67673e-21	384.924	130.702
438	SLU7_18356	SLU7	1415.56	0.925296	2.73542e-15	973.125	1858		438	FAM216A_18349	FAM216A	117.756	-1.41944	1.45457e-09	173.015	62.4972		438	MLLT4_17939	MLLT4	73.9937	3.05554	1.71959e-21	13.4931	134.494
439	ZDHHC11_12230	ZDHHC11	110.916	2.19064	3.06121e-15	37.4896	184.342		439	EPB41L5_12827	EPB41L5	77.6941	1.71148	1.48249e-09	34.8635	120.525		439	IFI30_22048	IFI30	60.8132	3.4489	1.93891e-21	8.01983	113.607
440	MXI1_13352	MXI1	261.99	1.29827	3.11904e-15	149.652	374.328		440	DIXDC1_27114	DIXDC1	331.522	1.17692	1.52894e-09	201.128	461.916		440	LACTB_23770	LACTB	457.455	1.2513	1.98612e-21	269.194	645.717
441	LARP1_12276	LARP1	248.712	-1.32104	3.14098e-15	357.082	140.342		441	PXDC1_19674	PXDC1	162.578	-1.61473	1.64122e-09	246.934	78.2227		441	TXNDC5_17478	TXNDC5	1782.48	-0.704636	2.02305e-21	2210.7	1354.25
442	COBLL1_18888	COBLL1	308.065	-1.30256	3.23839e-15	439.866	176.264		442	MKX_24351	MKX	94.9725	-1.57274	1.64551e-09	143.151	46.7943		442	UBXN1_24938	UBXN1	2172.93	0.690266	2.09992e-21	1661.44	2684.41
443	SMARCB1_12934	SMARCB1	177.102	-1.62944	3.35858e-15	269.028	85.1762		443	LSMEM1_27464	LSMEM1	71.9716	1.82055	1.71115e-09	29.5754	114.368		443	HSP90B1_3131	HSP90B1	4189.42	0.668057	2.50196e-21	3233.82	5145.02
444	DDIT3_16736	DDIT3	120.71	1.84724	3.41867e-15	51.2558	190.163		444	KLHL25_19012	KLHL25	72.0886	1.69743	1.71115e-09	32.5962	111.581		444	TCF12_27943	TCF12	1064.13	-0.873879	2.63191e-21	1378.43	749.827
445	NEK2_20563	NEK2	810.973	1.03968	3.47566e-15	528.18	1093.77		445	ANKRD18A_10926	ANKRD18A	304.177	-1.25972	1.7587e-09	431.213	177.141		445	ZBTB33_22620	ZBTB33	293.305	-1.45147	2.68701e-21	431.362	155.248
446	CSRP1_1611	CSRP1	468.207	1.16505	3.85661e-15	286.665	649.749		446	SERAC1_17254	SERAC1	66.1288	1.71394	1.7951e-09	29.67	102.588		446	CCT6A_22369	CCT6A	5322.97	-0.650222	2.98439e-21	6506.54	4139.4
447	URGCP-MRPS24_28043	URGCP-MRPS24	180.058	-1.51033	3.87766e-15	267.645	92.4706		447	RLIM_5873	RLIM	318.788	-1.25457	1.85307e-09	453.529	184.048		447	ANP32E_26838	ANP32E	1910.15	-0.795858	3.43745e-21	2426.69	1393.62
448	SPTB_12584	SPTB	49.75	2.83683	3.98031e-15	10.7318	88.7682		448	CREM_27058	CREM	55.8125	2.01334	1.91526e-09	20.4335	91.1915		448	TPST1_18510	TPST1	43.7027	4.29392	3.5496e-21	2.16347	85.2419
449	RNF114_12006	RNF114	13947.3	0.822766	4.05566e-15	10050.4	17844.1		449	ZNF556_22291	ZNF556	141.237	1.578	2.24725e-09	68.3831	214.091		449	NEK6_11145	NEK6	241.254	-1.58027	4.24378e-21	363.301	119.208
450	CABLES1_13564	CABLES1	187.271	-1.48006	4.48344e-15	277.638	96.9047		450	NOL11_20572	NOL11	796.515	-1.21875	2.32007e-09	1122.52	470.509		450	CHMP5_1310	CHMP5	653.508	1.05366	4.37368e-21	423.226	883.791
451	IKBIP_27347	IKBIP	255.334	1.62033	4.63735e-15	121.828	388.841		451	PPP1R8_15260	PPP1R8	62.6777	-1.84603	2.50926e-09	100.446	24.9095		451	NUP62_27614	NUP62	202.445	-1.71726	4.38425e-21	312.527	92.3626
452	ZBED5_25778	ZBED5	189.744	-1.62784	4.88005e-15	289.732	89.7567		452	DZIP1_23538	DZIP1	116.223	1.42193	2.58149e-09	61.4759	170.971		452	TMCC2_23103	TMCC2	45.2055	4.13285	4.43985e-21	2.86646	87.5445
453	PPP1R9B_20360	PPP1R9B	466.103	-1.13524	5.36799e-15	641.831	290.375		453	INPP5F_17653	INPP5F	64.0671	1.7962	2.6492e-09	27.3398	100.795		453	FKBP4_2433	FKBP4	463.309	-1.28956	4.43985e-21	660.016	266.602
454	DUSP5_24241	DUSP5	162.983	1.56416	5.58136e-15	80.4866	245.48		454	SAMD9L_23913	SAMD9L	104.648	1.65394	2.79321e-09	48.3723	160.923		454	USP5_7596	USP5	815.473	-0.92937	4.69055e-21	1071.14	559.809
455	CDK7_1216	CDK7	1077.07	0.915562	5.87466e-15	743.432	1410.7		455	SLC12A2_14584	SLC12A2	1313.67	1.18663	2.8386e-09	790.298	1837.04		455	INSIG2_21088	INSIG2	543.072	1.36011	4.73271e-21	301.824	784.32
456	ESRP1_13554	ESRP1	924.389	-1.25182	6.34575e-15	1308.1	540.676		456	VPS54_16293	VPS54	481.521	-1.11183	2.88456e-09	662.248	300.793		456	NUP50_18327	NUP50	880.635	-0.944525	4.88752e-21	1160.9	600.366
457	DDX23_14211	DDX23	540.94	-1.12817	6.38495e-15	744.318	337.563		457	FEM1C_13624	FEM1C	953.975	1.32799	2.9099e-09	532.043	1375.91		457	PTTG1IP_25115	PTTG1IP	1154.73	0.961352	4.88752e-21	780.83	1528.62
458	NUP62_27614	NUP62	124.887	-1.78819	6.38495e-15	195.756	54.0176		458	MAPKAPK2_4012	MAPKAPK2	1014.17	1.41412	2.97592e-09	539.275	1489.06		458	SIRPA_13518	SIRPA	236.152	-1.79947	5.30976e-21	369.418	102.886
459	TAF13_22370	TAF13	709.175	1.0522	6.51966e-15	459.145	959.205		459	RHEBL1_25897	RHEBL1	191.272	1.46863	3.20918e-09	98.0441	284.5		459	IDH3G_18244	IDH3G	1677.13	-0.769146	5.67326e-21	2116.19	1238.08
460	GPR39_21385	GPR39	53.9846	-2.67852	6.72706e-15	95.0913	12.8778		460	FAM156A_16277	FAM156A	143.009	-1.44191	3.42784e-09	210.005	76.0124		460	VILL_26256	VILL	160.471	-1.99359	6.12421e-21	258.789	62.1531
461	ODC1_11553	ODC1	1289.61	0.862562	6.94748e-15	912.959	1666.25		461	MAFK_26036	MAFK	837.372	1.05208	3.47093e-09	539.232	1135.51		461	PYM1_19016	PYM1	184.393	-1.81854	6.58523e-21	289.462	79.324
462	GOLGA6L1_27278	GOLGA6L1	21.3038	4.54515	7.20776e-15	0	42.6077		462	CBX4_16907	CBX4	1274.35	1.2591	3.47385e-09	738.883	1809.81		462	MAP3K13_24923	MAP3K13	50.019	3.74253	7.18246e-21	4.80182	95.2362
463	SP3_25167	SP3	4697.65	-0.935314	7.42319e-15	6180.78	3214.52		463	TYW3_13023	TYW3	300.245	-1.27787	3.47591e-09	427.948	172.543		463	ABCA7_19998	ABCA7	68.4968	3.04281	7.55091e-21	12.4945	124.499
464	EXT1_2278	EXT1	228.367	1.34972	7.53653e-15	127.641	329.093		464	CYB5R1_11077	CYB5R1	328.887	1.13798	3.55339e-09	203.252	454.522		464	ZCCHC17_22440	ZCCHC17	2441.15	0.810563	8.11788e-21	1770.3	3112
465	DMXL1_14071	DMXL1	356.561	1.17058	7.63493e-15	217.682	495.44		465	TOR1AIP2_15389	TOR1AIP2	237.15	1.4757	3.6112e-09	121.336	352.964		465	TOR3A_26001	TOR3A	361.434	-1.32507	8.56163e-21	518.549	204.319
466	MALAT1_3940	MALAT1	3924.73	0.986407	7.75274e-15	2620.63	5228.83		466	WDR4_25587	WDR4	135.095	-1.34865	3.83864e-09	196.036	74.154		466	CDKN3_17690	CDKN3	1058.85	1.06612	9.14777e-21	681.599	1436.1
467	FAM161A_19826	FAM161A	122.748	1.72811	7.79992e-15	55.438	190.059		467	PROC_5443	PROC	15.8331	3.14163	3.84236e-09	1.6945	29.9717		467	CYTH3_25348	CYTH3	203.204	1.70424	9.20299e-21	93.3954	313.012
468	GK_20361	GK	319.488	1.26684	7.87742e-15	185.019	453.957		468	GJB2_2653	GJB2	58.1839	1.75207	3.86351e-09	25.1494	91.2183		468	DPM1_1946	DPM1	1569.08	0.754762	9.63319e-21	1166.79	1971.38
469	RBM5_25981	RBM5	203.071	-1.40456	8.85224e-15	296.264	109.879		469	EPHB6_27172	EPHB6	325.364	1.17471	3.86351e-09	196.614	454.114		469	VAMP1_21331	VAMP1	116.315	2.28869	9.85643e-21	37.3774	195.252
470	XPO1_18369	XPO1	4414.17	-1.06898	1.03294e-14	5994.91	2833.43		470	MNAT1_4225	MNAT1	1583.26	1.19266	3.98402e-09	949.991	2216.53		470	HNRNPL_11308	HNRNPL	859.432	-0.87893	1.00121e-20	1114.95	603.916
471	PHF19_27677	PHF19	51.4036	-2.59907	1.11996e-14	90.036	12.7712		471	IFI30_3216	IFI30	108.674	1.6996	3.99965e-09	48.7801	168.567		471	VAV1_24399	VAV1	287.186	-1.45197	1.01853e-20	422.652	151.72
472	DAAM1_13274	DAAM1	1038.54	0.917992	1.22635e-14	716.924	1360.15		472	PELI1_23032	PELI1	124.24	1.76742	4.14069e-09	53.3508	195.129		472	ISG20L2_23500	ISG20L2	1456.12	-0.823014	1.04099e-20	1862.76	1049.47
473	RPP38_28323	RPP38	764.538	-1.09039	1.4007e-14	1043.2	485.88		473	MGAT4A_21666	MGAT4A	26.3213	2.51334	4.27186e-09	6.31524	46.3274		473	DNAJC16_10893	DNAJC16	327.386	1.40686	1.09153e-20	177.273	477.499
474	KAT5_20445	KAT5	139.791	-1.69164	1.45675e-14	215.078	64.5034		474	PATZ1_27643	PATZ1	37.5999	-2.17241	4.29278e-09	63.2036	11.9962		474	ENST00000415645	ENST00000415645	490.877	1.16565	1.43427e-20	300.934	680.82
475	IFT52_16512	IFT52	800.3	0.958519	1.46962e-14	541.705	1058.9		475	PLEKHH2_28807	PLEKHH2	82.2684	1.70759	4.29278e-09	36.5877	127.949		475	DDX39B_1813	DDX39B	543.508	-1.04775	1.47025e-20	734.194	352.821
476	MYB_27540	MYB	75.5874	-2.21609	1.57624e-14	125.759	25.416		476	ENST00000483725	ENST00000483725	18.0924	3.19276	4.33616e-09	1.78269	34.4022		476	TSPYL2_25649	TSPYL2	109.578	2.25442	1.47882e-20	36.1106	183.045
477	TRIM36_28726	TRIM36	507.842	1.05244	1.59951e-14	329.085	686.599		477	SPSB3_15501	SPSB3	177.509	1.88462	4.42149e-09	70.3623	284.655		477	LAMP2_23159	LAMP2	5155.06	0.677724	1.49468e-20	3962.31	6347.8
478	THSD1_15269	THSD1	25.1916	4.11778	1.64104e-14	1.0554	49.3279		478	LAMP2_23159	LAMP2	4210.85	0.975095	4.44606e-09	2818.34	5603.36		478	CPEB4_18785	CPEB4	97.855	2.3554	2.1604e-20	30.0305	165.679
479	CEP128_27003	CEP128	116.713	1.70704	1.66393e-14	53.1777	180.249		479	MMP14_15865	MMP14	1099.87	-1.28142	4.47395e-09	1568.71	631.033		479	CHRM4_23196	CHRM4	36.2771	4.8516	2.55854e-20	0.33858	72.2155
480	BMF_16921	BMF	31.1504	3.44632	1.73254e-14	3.39553	58.9053		480	WDR19_16575	WDR19	52.7189	2.06405	4.82437e-09	18.3912	87.0467		480	CLEC5A_18892	CLEC5A	100.523	-2.59626	2.60121e-20	174.95	26.0962
481	SDCBP_17682	SDCBP	1237.61	0.866681	2.02661e-14	874.272	1600.94		481	ANKRD13A_25020	ANKRD13A	303.308	1.13503	4.95059e-09	187.299	419.317		481	CCDC82_14662	CCDC82	201.065	1.64289	2.8058e-20	95.9018	306.228
482	MCM7_4079	MCM7	638.925	-1.0159	2.41387e-14	857.282	420.568		482	PLD1_10810	PLD1	95.9808	1.61119	5.14396e-09	45.6075	146.354		482	NLE1_12303	NLE1	448.044	-1.33528	2.80874e-20	644.066	252.023
483	USP24_19702	USP24	218.308	-1.45692	2.46467e-14	321.053	115.563		483	KLHL7_11326	KLHL7	87.8187	1.6159	5.14396e-09	41.9857	133.652		483	FTH1_2507	FTH1	765.619	1.03621	2.88564e-20	500.471	1030.77
484	PARP16_11361	PARP16	76.576	2.05983	2.52031e-14	27.7363	125.416		484	LACTB_23770	LACTB	252.854	1.21948	5.14396e-09	149.904	355.804		484	HECTD4_19736	HECTD4	280.892	1.45294	3.19701e-20	148.039	413.745
485	SPDEF_6706	SPDEF	55.3993	-2.56705	2.61452e-14	96.5626	14.2359		485	PSMD7_26163	PSMD7	428.806	-1.03954	5.14396e-09	579.854	277.757		485	LTBR_13961	LTBR	267.728	-1.40933	3.2638e-20	390.542	144.915
486	SWI5_26410	SWI5	518.842	1.10762	2.81699e-14	325.87	711.814		486	ABLIM2_26792	ABLIM2	19.8219	2.91042	5.22213e-09	3.14422	36.4997		486	CTTNBP2NL_20767	CTTNBP2NL	82.0087	2.7749	4.74778e-20	18.7827	145.235
487	ZC3H7A_16233	ZC3H7A	423.28	-1.14662	3.01704e-14	586.081	260.48		487	PALLD_18922	PALLD	241.775	1.41113	5.50299e-09	128.962	354.589		487	INPP5F_27353	INPP5F	173.231	1.75734	4.77439e-20	77.0603	269.402
488	CCDC157_20675	CCDC157	87.1579	1.93636	3.08821e-14	34.4979	139.818		488	ENO2_13140	ENO2	439.648	1.07862	5.50706e-09	279.166	600.13		488	MARVELD1_24143	MARVELD1	156.324	-2.16952	5.12073e-20	258.606	54.0432
489	AFF4_19356	AFF4	708.868	0.97193	3.10815e-14	475.922	941.814		489	ING5_21462	ING5	192.344	-1.20535	5.59475e-09	269.803	114.886		489	PRDM15_27722	PRDM15	105.221	-2.29724	5.17119e-20	176.909	33.5337
490	LTV1_17253	LTV1	1773.78	-0.946721	3.16739e-14	2340.17	1207.39		490	FAM214B_21015	FAM214B	41.7801	2.15112	5.84255e-09	13.5758	69.9844		490	QSOX1_20000	QSOX1	1112.74	0.796926	5.58796e-20	811.438	1414.05
491	ZNF282_18145	ZNF282	495.675	-1.17319	3.36046e-14	690.177	301.174		491	MMP13_14777	MMP13	131.422	1.36095	5.84875e-09	72.34	190.504		491	LANCL2_18684	LANCL2	81.5812	-2.89514	5.593e-20	146.4	16.7628
492	C6orf203_25534	C6orf203	281.412	1.30238	3.76922e-14	159.896	402.927		492	E2F3_23623	E2F3	195.402	-1.45448	6.08158e-09	288.251	102.553		492	MDC1_14718	MDC1	712.882	-1.07912	6.24976e-20	970.242	455.522
493	KBTBD2_16771	KBTBD2	1266.17	-0.846178	3.86664e-14	1629.33	903.004		493	FAM214A_13942	FAM214A	88.8869	1.61936	6.17069e-09	42.2785	135.495		493	U2SURP_23351	U2SURP	2433.71	-0.65034	6.44499e-20	2974.94	1892.48
494	CFAP20_840	CFAP20	218.602	1.38929	4.12796e-14	119.301	317.904		494	BTBD11_13821	BTBD11	436.768	1.22363	6.47007e-09	258.294	615.243		494	BCL6_20016	BCL6	76.8642	2.79188	7.09163e-20	16.9793	136.749
495	PIGW_11032	PIGW	55.3813	-2.46093	4.24685e-14	95.2104	15.5522		495	PLS1_5211	PLS1	476.986	1.42115	6.54999e-09	251.857	702.115		495	LARP1_12276	LARP1	390.881	-1.16847	7.56801e-20	542.415	239.347
496	IDH3A_15224	IDH3A	4181.12	0.907415	4.28433e-14	2897.03	5465.21		496	ENST00000409012	ENST00000409012	61.1872	2.02935	6.54999e-09	21.5108	100.864		496	TGIF1_25335	TGIF1	100.391	-2.40833	7.72895e-20	171.063	29.7188
497	AMIGO2_19750	AMIGO2	163.003	-1.48864	4.40918e-14	241.802	84.2028		497	ZNF587B_12941	ZNF587B	244.819	-1.21976	6.61457e-09	345.68	143.959		497	DAAM1_13274	DAAM1	93.5993	2.32002	7.7322e-20	29.3318	157.867
498	KIF22_23162	KIF22	282.583	-1.20575	4.5382e-14	395.846	169.319		498	CYTH3_25348	CYTH3	1314.25	1.27596	6.61809e-09	753.395	1875.11		498	APEX1_18459	APEX1	863.651	-0.924159	7.7322e-20	1132.9	594.397
499	HN1_11624	HN1	1532.85	0.944545	4.60473e-14	1044.18	2021.52		499	PRC1_14588	PRC1	292.634	-1.10631	6.69089e-09	401.956	183.311		499	FAM227A_11868	FAM227A	51.9089	3.47071	7.7322e-20	6.57223	97.2456
500	NUP50_18327	NUP50	371.246	-1.13563	4.89425e-14	512.043	230.449		500	YPEL2_21341	YPEL2	30.1458	2.32506	6.7891e-09	8.45415	51.8375		500	SLC43A3_23787	SLC43A3	119.374	-2.18527	8.05077e-20	197.871	40.8774
501	EPG5_13320	EPG5	109.039	1.78136	5.0601e-14	47.5915	170.487		501	DDI2_14744	DDI2	818.751	1.27307	6.79306e-09	469.933	1167.57		501	IER2_3213	IER2	1060.19	0.903004	8.58454e-20	737.267	1383.1
502	RAB6C_19175	RAB6C	87.5624	-2.12389	5.06694e-14	144.505	30.6197		502	N4BP2_13950	N4BP2	69.3083	-1.68737	6.87809e-09	107.041	31.5759		502	NCOA2_13902	NCOA2	259.653	-1.48172	9.72107e-20	384.432	134.875
503	FAM83H_26158	FAM83H	69.1949	-2.38486	5.10506e-14	118.547	19.8423		503	ABHD6_45	ABHD6	349.797	1.29231	7.07953e-09	198.734	500.861		503	DENND2C_10695	DENND2C	35.6383	4.66318	1.06838e-19	0.634131	70.6425
504	PRC1_14588	PRC1	444.942	-1.11129	5.41456e-14	609.718	280.165		504	PLK1_5203	PLK1	51.8405	-2.05448	7.11039e-09	85.6146	18.0665		504	WBP2_12585	WBP2	510.761	1.16293	1.06838e-19	313.359	708.163
505	C5orf45_26944	C5orf45	454.903	1.17009	5.63586e-14	276.988	632.818		505	POM121C_18468	POM121C	353.301	-1.08616	7.36479e-09	483.095	223.507		505	DCTN6_1789	DCTN6	1476.33	-0.702578	1.11355e-19	1830.36	1122.29
506	DNAJB12_22190	DNAJB12	135.516	-1.75786	5.76849e-14	210.383	60.6491		506	CLMP_15672	CLMP	311.698	-1.05761	7.43738e-09	423.428	199.967		506	MTDH_21167	MTDH	158.892	-1.8572	1.21285e-19	251.044	66.7407
507	NRIP1_4719	NRIP1	261.46	-1.36637	6.21574e-14	377.822	145.098		507	ABCA1_22891	ABCA1	59.5972	1.735	8.058e-09	25.8302	93.3642		507	NCL_25495	NCL	4058.66	-0.811597	1.21379e-19	5177.1	2940.22
508	IFI6_25609	IFI6	66.7616	2.16314	6.80811e-14	22.9775	110.546		508	YAP1_23703	YAP1	982.436	-0.956699	8.19803e-09	1301.43	663.438		508	EFNA4_12805	EFNA4	67.4112	2.82791	1.37003e-19	14.5777	120.245
509	DBNDD1_27095	DBNDD1	83.3091	-1.98494	7.31534e-14	134.537	32.0812		509	RNF128_13968	RNF128	18.3426	2.85471	8.34005e-09	3.05603	33.6292		509	ENST00000420058	ENST00000420058	214.816	-1.59151	1.78125e-19	324.536	105.097
510	IRF2BP2_20418	IRF2BP2	57.3626	-2.37685	7.31534e-14	98.1512	16.574		510	MKI67_28355	MKI67	375.93	-1.15407	8.7474e-09	521.019	230.84		510	NME1_4611	NME1	6058.88	-0.562216	1.85527e-19	7228.02	4889.73
511	SAFB_17720	SAFB	411.227	-1.1683	7.31534e-14	570.217	252.236		511	TMCC3_22039	TMCC3	170.149	1.64389	9.02272e-09	78.6151	261.683		511	ENST00000598676	ENST00000598676	835.774	-0.937019	1.96585e-19	1099.7	571.851
512	KIF3C_19940	KIF3C	127.384	1.6716	7.32528e-14	59.5607	195.207		512	SRSF8_20205	SRSF8	180.275	-1.53081	9.61155e-09	270.597	89.9533		512	LIG3_14296	LIG3	281.032	-1.44127	2.17284e-19	412.681	149.383
513	BRPF3_16493	BRPF3	79.5111	-2.04206	7.43455e-14	130.015	29.0074		513	PNISR_24388	PNISR	285.289	-1.19811	1.00588e-08	398.848	171.729		513	TDRKH_13741	TDRKH	51.1787	3.40851	2.25551e-19	6.72141	95.6359
514	BRINP3_16547	BRINP3	66.6758	-2.2972	7.86918e-14	112.188	21.1639		514	RECK_22679	RECK	85.1512	1.54287	1.02128e-08	41.6233	128.679		514	ZNF146_14121	ZNF146	954.552	-0.808065	2.37256e-19	1216.32	692.788
515	CCDC126_16829	CCDC126	197.466	1.37853	8.19752e-14	108.359	286.573		515	FAM221A_16633	FAM221A	171.573	1.55425	1.05491e-08	83.4228	259.723		515	APLP1_18784	APLP1	33.0817	4.89934	2.88841e-19	0	66.1634
516	USP33_18818	USP33	345.869	1.19794	9.45494e-14	207.9	483.838		516	SYTL2_21368	SYTL2	76.3124	1.86389	1.06832e-08	30.7556	121.869		516	ACO1_20595	ACO1	274.631	1.34269	3.19184e-19	153.918	395.343
517	ADAMTS17_25727	ADAMTS17	71.9983	2.05506	1.02674e-13	26.3743	117.622		517	ZNF653_14253	ZNF653	96.116	-1.55256	1.10338e-08	144.309	47.923		517	PPME1_18626	PPME1	1128.64	0.852904	3.39027e-19	802.691	1454.58
518	GRAMD2_15940	GRAMD2	31.0986	-3.50072	1.02749e-13	58.8107	3.38662		518	LMNA_18368	LMNA	8077.19	1.15576	1.10653e-08	4936.14	11218.2		518	UBXN8_23904	UBXN8	195.337	-1.65687	3.58872e-19	298.521	92.1524
519	BRIX1_10667	BRIX1	2693.11	-0.917169	1.07225e-13	3528.67	1857.56		519	C7orf57_19500	C7orf57	13.3984	3.29748	1.10786e-08	1.04195	25.7548		519	PPARGC1B_12157	PPARGC1B	234.579	-1.46315	3.83682e-19	346.055	123.104
520	ENST00000419187	ENST00000419187	1155.79	0.969098	1.10458e-13	778.341	1533.23		520	RND3_24211	RND3	39.899	2.04056	1.11192e-08	14.4046	65.3933		520	PPP5C_22340	PPP5C	275.747	-1.40063	4.55905e-19	401.744	149.749
521	HIST1H3E_19154	HIST1H3E	200.224	1.43161	1.13928e-13	107.001	293.446		521	ZNF282_18145	ZNF282	443.489	-1.05017	1.11708e-08	599.955	287.022		521	ARHGEF3_22955	ARHGEF3	77.9431	2.50636	4.73101e-19	21.3895	134.497
522	FAM156A_16277	FAM156A	107.014	-1.81574	1.15565e-13	168.8	45.2269		522	KAT7_20054	KAT7	562.822	-1.10287	1.14009e-08	770.922	354.722		522	IRAK2_16105	IRAK2	59.0391	3.01821	4.75815e-19	10.8461	107.232
523	ZCCHC14_16811	ZCCHC14	291.595	1.23534	1.15565e-13	172.694	410.497		523	DNAJB14_1905	DNAJB14	201.765	-1.21605	1.14009e-08	283.947	119.583		523	TRIM13_7340	TRIM13	117.803	-2.1969	4.76845e-19	195.61	39.9968
524	ARG2_19025	ARG2	65.2052	2.23422	1.24667e-13	21.0199	109.39		524	RTKN2_23573	RTKN2	138.138	1.50213	1.14769e-08	70.2361	206.039		524	GSDMB_26379	GSDMB	50.1686	3.46733	4.83909e-19	6.281	94.0561
525	HECTD1_17431	HECTD1	256.591	-1.35577	1.27219e-13	370.157	143.025		525	DNAJC2_20406	DNAJC2	164.043	-1.27157	1.15171e-08	234.186	93.9003		525	PAICS_4908	PAICS	2811.1	-0.711419	5.26132e-19	3493.17	2129.03
526	TMEM184A_17718	TMEM184A	37.6301	-3.01781	1.3644e-13	68.8145	6.44561		526	MRM1_22189	MRM1	46.3444	-2.08759	1.15425e-08	76.1972	16.4916		526	DNAAF5_19041	DNAAF5	730.837	-0.891045	5.26132e-19	951.067	510.607
527	POLDIP3_14772	POLDIP3	495.991	-1.09287	1.45161e-13	677.696	314.286		527	NR2F2_27597	NR2F2	72.6916	-1.7904	1.19696e-08	113.757	31.6259		527	GTPBP4_22608	GTPBP4	2054.38	-0.754057	5.26385e-19	2582.13	1526.63
528	MYZAP_27257	MYZAP	408.331	-1.05894	1.46863e-13	553.425	263.238		528	DENND2C_10695	DENND2C	42.2483	1.94556	1.22278e-08	16.0343	68.4623		528	GGCX_2638	GGCX	246.162	1.52108	5.50059e-19	125.47	366.854
529	HPS6_21595	HPS6	153.693	-1.47423	1.58065e-13	227.343	80.0423		529	ENST00000372827	ENST00000372827	38.6376	2.14282	1.22666e-08	12.4957	64.7794		529	AFG3L2_20973	AFG3L2	2025.39	-0.644921	5.79479e-19	2472.42	1578.35
530	ZNF703_24626	ZNF703	107.395	-1.76073	1.59506e-13	167.244	47.5449		530	KIF3C_19940	KIF3C	109.674	1.37635	1.2542e-08	59.2024	160.146		530	C5orf45_20059	C5orf45	257.076	1.56414	6.66553e-19	127.83	386.322
531	GDF11_22582	GDF11	274.213	1.24587	1.67509e-13	161.374	387.052		531	BHLHE40_689	BHLHE40	86.6306	-1.55378	1.29694e-08	131.256	42.0048		531	OAZ2_14577	OAZ2	263.128	1.50292	6.75279e-19	134.87	391.385
532	MAN1A1_12471	MAN1A1	181.554	1.35431	1.68416e-13	100.746	262.361		532	IPMK_18870	IPMK	261.424	1.43981	1.36638e-08	136.275	386.574		532	IFT81_12117	IFT81	442.033	1.15311	6.75347e-19	272.68	611.386
533	PPM1K_23454	PPM1K	198.729	1.4037	1.71596e-13	107.6	289.858		533	CDK7_1216	CDK7	587.691	1.30857	1.39221e-08	330.844	844.537		533	ETV3_10947	ETV3	269.52	1.40038	7.33937e-19	146.267	392.773
534	ATP6V1D_574	ATP6V1D	925.349	1.22893	1.74724e-13	548.196	1302.5		534	FAM117A_25097	FAM117A	273.123	1.31211	1.39969e-08	154.001	392.244		534	NCEH1_22738	NCEH1	392.091	1.26637	7.65659e-19	228.536	555.646
535	KPNB1_12238	KPNB1	2465.74	-1.03047	1.85934e-13	3318.6	1612.88		535	DDX17_12010	DDX17	518.654	-1.06526	1.4008e-08	705.811	331.497		535	MAPK12_25181	MAPK12	321.302	-1.36802	7.71693e-19	465.259	177.345
536	NOSIP_4639	NOSIP	528.873	1.34318	1.86097e-13	293.998	763.749		536	RBM4B_27767	RBM4B	643.66	-1.03378	1.40385e-08	867.882	419.439		536	PGPEP1_22230	PGPEP1	129.148	1.95371	8.09856e-19	51.298	206.999
537	ZNF277_10713	ZNF277	196.356	1.37801	1.86097e-13	107.064	285.648		537	ZWILCH_13665	ZWILCH	681.098	1.33184	1.40819e-08	378.433	983.764		537	SUGP1_24642	SUGP1	374.412	1.27062	8.3389e-19	217.932	530.893
538	CPSF2_12913	CPSF2	1332.75	-0.976438	1.93665e-13	1771.68	893.817		538	LGMN_3782	LGMN	71.1897	1.77847	1.43147e-08	30.0313	112.348		538	MICU1_24061	MICU1	423.799	1.29339	8.41115e-19	243.829	603.769
539	E2F8_17938	E2F8	225.479	-1.29629	1.96688e-13	321.507	129.45		539	WIZ_13069	WIZ	653.251	-1.00091	1.4401e-08	873.955	432.547		539	PNN_27692	PNN	669.621	-0.987886	8.74072e-19	892.176	447.065
540	IL6ST_17219	IL6ST	179.717	1.59807	2.02893e-13	87.0928	272.34		540	VLDLR_16875	VLDLR	85.7356	1.53415	1.54343e-08	42.3936	129.078		540	NECAP2_12301	NECAP2	695.096	1.06367	1.05544e-18	447.56	942.632
541	ZNF24_23243	ZNF24	543.395	-1.08859	2.03581e-13	740.507	346.284		541	NFXL1_23131	NFXL1	330.956	-1.09223	1.55287e-08	452.854	209.058		541	COIL_23990	COIL	524.25	-1.04843	1.06808e-18	708.346	340.154
542	PCYT1B_20697	PCYT1B	26.2602	3.6281	2.06967e-13	2.41221	50.1083		542	MRPL15_4264	MRPL15	92.9646	-1.51302	1.59828e-08	139.408	46.5209		542	ARL6IP1_13917	ARL6IP1	559.091	1.01931	1.2345e-18	368.142	750.04
543	MAU2_19992	MAU2	132.892	-1.61238	2.07998e-13	201.565	64.2192		543	UAP1L1_22018	UAP1L1	48.7554	1.80947	1.61167e-08	20.2889	77.222		543	CHPF_13974	CHPF	83.2059	2.44359	1.32693e-18	23.8226	142.589
544	HIST3H2A_12091	HIST3H2A	102.705	1.72817	2.08188e-13	46.3113	159.098		544	ZER1_21061	ZER1	215.099	1.1798	1.61167e-08	129.465	300.733		544	HIST1H2BN_11971	HIST1H2BN	1802.68	-0.666912	1.40335e-18	2213.9	1391.47
545	AASS_11850	AASS	32.0989	3.32408	2.16726e-13	3.62353	60.5743		545	ZBTB1_10511	ZBTB1	272.559	-1.32438	1.62814e-08	392.506	152.613		545	GSPT1_12262	GSPT1	998.591	-1.01873	1.57972e-18	1339.87	657.316
546	SLC25A25_27868	SLC25A25	511.805	1.06625	2.20841e-13	329.213	694.397		546	SH3PXD2A_19966	SH3PXD2A	64.6509	1.68047	1.65478e-08	28.9744	100.327		546	ENST00000335497	ENST00000335497	850.777	-0.860889	1.73746e-18	1099.04	602.511
547	GTPBP6_21086	GTPBP6	209.528	-1.32445	2.2697e-13	301.123	117.934		547	LLGL2_27439	LLGL2	64.1523	1.78591	1.70488e-08	27.1515	101.153		547	UNC119_23712	UNC119	193.578	1.57011	1.79428e-18	95.975	291.181
548	GEMIN4_21094	GEMIN4	197.147	-1.40773	2.35593e-13	288.067	106.228		548	CLIP1_17874	CLIP1	97.8643	-1.60911	1.72502e-08	148.548	47.1803		548	SCPEP1_12235	SCPEP1	465.488	1.06886	1.94898e-18	298.818	632.157
549	ENST00000620442	ENST00000620442	91.9453	2.05995	2.35667e-13	33.6672	150.223		549	QRICH1_11639	QRICH1	457.47	-1.14163	1.75608e-08	632.406	282.534		549	ABR_13032	ABR	232.844	-1.47824	2.0533e-18	344.474	121.215
550	HIST1H2BM_2956	HIST1H2BM	249.67	1.21482	2.38571e-13	148.949	350.391		550	BMI1_26900	BMI1	1366.19	-0.933547	1.83202e-08	1800.25	932.134		550	MYO19_27546	MYO19	341.957	-1.2154	2.25935e-18	479.782	204.132
551	TYW3_13023	TYW3	161.163	-1.66256	2.47871e-13	246.942	75.3843		551	GDE1_11040	GDE1	266.965	1.16584	1.83703e-08	161.81	372.12		551	RPF1_23345	RPF1	1304.02	-0.707082	2.36178e-18	1618.77	989.264
552	ERGIC2_23300	ERGIC2	1299.04	-0.881263	2.51388e-13	1686.47	911.602		552	EFNA3_25368	EFNA3	23.1894	2.6902	1.8585e-08	4.48597	41.8929		552	CADM4_19183	CADM4	33.8917	4.31289	2.37208e-18	1.21659	66.5667
553	GCLM_2615	GCLM	327.804	-1.25635	2.76322e-13	465.12	190.488		553	SF3B4_23640	SF3B4	703.012	-1.00001	1.96903e-08	941.803	464.22		553	SEPT6_27837	2017-09-06	422.795	1.11561	2.92231e-18	265.25	580.34
554	NBN_4460	NBN	2817.53	-0.8338	3.17802e-13	3614.77	2020.29		554	TSPAN13_25005	TSPAN13	67.6495	1.75205	2.1014e-08	29.3341	105.965		554	EXOG_21490	EXOG	973.858	-0.970136	3.03654e-18	1291.99	655.723
555	EIF4A3_26449	EIF4A3	405.307	1.23435	3.28249e-13	239.049	571.564		555	ENST00000611209	ENST00000611209	179.941	1.4159	2.1014e-08	94.9894	264.894		555	TRABD_12330	TRABD	1875.69	-0.759281	3.26448e-18	2360.42	1390.96
556	L3MBTL2_24136	L3MBTL2	101.703	-1.72779	3.28249e-13	157.689	45.7162		556	GATAD1_13838	GATAD1	87.0196	-1.60311	2.12891e-08	133.107	40.9324		556	ANP32A_26074	ANP32A	3172.22	-0.770518	3.36319e-18	4003.93	2340.52
557	PLK4_20232	PLK4	440.486	-1.09626	3.48152e-13	602.298	278.675		557	BICDL1_15215	BICDL1	10.6816	3.42445	2.16403e-08	0.319577	21.0436		557	HIST1H1E_14544	HIST1H1E	42679.8	0.474444	3.66235e-18	35711	49648.5
558	NKIRAS1_19890	NKIRAS1	99.1953	1.74134	3.80951e-13	44.2501	154.14		558	PLXNA3_16143	PLXNA3	38.9864	2.1155	2.16403e-08	13.2379	64.7348		558	GPR132_13794	GPR132	75.7514	-2.59912	3.67282e-18	132.223	19.2794
559	KDM1B_23075	KDM1B	783.627	0.887046	3.94038e-13	547.94	1019.31		559	PITHD1_20388	PITHD1	513.448	1.12635	2.23638e-08	318.088	708.808		559	SNX3_25515	SNX3	633.153	1.00654	3.69465e-18	419.263	847.044
560	ANP32B_25773	ANP32B	291.87	-1.26422	4.21853e-13	413.198	170.541		560	ANKRD18B_28927	ANKRD18B	239.277	-1.19377	2.29264e-08	334.95	143.604		560	TEAD3_24452	TEAD3	51.0625	3.59098	4.15688e-18	5.2939	96.8312
561	TMEM30B_26601	TMEM30B	73.1624	-1.99142	4.26194e-13	118.526	27.7992		561	CLINT1_25116	CLINT1	717.323	-1.11137	2.35134e-08	987.52	447.125		561	NDC1_4509	NDC1	609.149	-0.92556	4.57457e-18	799.585	418.714
562	CRY1_15619	CRY1	244.831	1.2253	4.28655e-13	145.348	344.315		562	MAPT_11555	MAPT	87.8774	1.60347	2.35134e-08	41.2021	134.553		562	CNNM2_20640	CNNM2	110.312	2.01224	4.63113e-18	42.0731	178.552
563	BRF2_12611	BRF2	226.434	-1.34379	4.51194e-13	327.224	125.644		563	FEM1A_20770	FEM1A	242.025	-1.40692	2.45289e-08	356.056	127.994		563	INO80D_16285	INO80D	176.969	-1.73698	4.63406e-18	274.264	79.6739
564	TUBGCP3_12491	TUBGCP3	217.244	-1.28573	4.71333e-13	309.817	124.671		564	ZNF462_11594	ZNF462	64.8607	-1.71123	2.51249e-08	100.351	29.3699		564	GK_20361	GK	1163.32	0.925492	5.01677e-18	800.676	1525.97
565	ASCL2_17196	ASCL2	48.1185	-2.56924	5.2925e-13	84.0684	12.1687		565	BCAR3_25492	BCAR3	15.6049	-3.14316	2.51249e-08	29.684	1.52567		565	ARL6IP6_22929	ARL6IP6	349.645	1.22403	5.15722e-18	207.905	491.384
566	ABHD6_45	ABHD6	66.6975	2.25691	6.02064e-13	21.1226	112.272		566	PJA2_14914	PJA2	101.278	1.39848	2.55216e-08	53.9292	148.628		566	BRI3BP_19979	BRI3BP	416.248	-1.10389	5.4887e-18	569.777	262.718
567	ATP9A_15812	ATP9A	674.93	-0.926586	6.14734e-13	886.478	463.382		567	MAZ_12836	MAZ	84.9539	-1.63279	2.62316e-08	131.125	38.7826		567	MAK16_25337	MAK16	1790.36	-0.635401	6.16926e-18	2179.87	1400.84
568	CCDC110_16931	CCDC110	23.6425	3.74913	6.14734e-13	1.55857	45.7263		568	CASC4_15263	CASC4	542.793	1.00782	2.72784e-08	357.446	728.14		568	YEATS4_13437	YEATS4	1192.54	-0.749076	6.21174e-18	1497.05	888.036
569	BCL3_17192	BCL3	91.8654	-1.79404	6.19288e-13	144.413	39.3173		569	FN1_27231	FN1	1739.24	0.899996	2.80006e-08	1205.95	2272.53		569	PM20D2_14151	PM20D2	492.246	-1.0199	6.46033e-18	660.903	323.59
570	FLNB_27227	FLNB	2681.96	0.899134	6.30219e-13	1864.7	3499.22		570	THEMIS2_27957	THEMIS2	15.4585	2.96117	2.84037e-08	1.97247	28.9446		570	ARL2BP_22899	ARL2BP	1794.29	0.812452	6.66482e-18	1299.38	2289.19
571	PNISR_24388	PNISR	412.077	-1.04159	6.3568e-13	556.727	267.427		571	SUN1_25259	SUN1	1106.26	1.00943	2.84889e-08	727.07	1485.45		571	GTF3C6_12861	GTF3C6	2965.97	-0.812982	6.76428e-18	3784.82	2147.12
572	NSUN5_16331	NSUN5	591.496	-0.991239	6.46186e-13	789.955	393.038		572	MEX3C_24813	MEX3C	212.084	-1.26545	2.8602e-08	301.626	122.543		572	HEY1_27306	HEY1	29.8381	4.60152	7.94769e-18	0.33858	59.3376
573	GGT7_21765	GGT7	158.448	1.38954	6.53994e-13	86.0652	230.831		573	TACSTD2_20739	TACSTD2	21.5081	-2.6525	2.91282e-08	38.4775	4.53869		573	PPIL1_5328	PPIL1	92.3537	-2.22433	8.42737e-18	154.047	30.6599
574	ZNF284_20714	ZNF284	54.078	2.29343	6.69511e-13	16.77	91.3859		574	ANXA3_16294	ANXA3	257.171	-1.05928	2.96205e-08	349.419	164.924		574	SNN_20465	SNN	71.39	2.61822	8.60317e-18	18.0582	124.722
575	AUP1_25968	AUP1	1856.19	-0.827181	6.8342e-13	2378.03	1334.36		575	FAM107B_15306	FAM107B	346.335	1.05168	3.04864e-08	222.501	470.169		575	NLN_12847	NLN	575.224	-1.09092	9.35943e-18	785.161	365.288
576	EIF4G1_27165	EIF4G1	748.669	-0.959802	6.83839e-13	991.495	505.843		576	ZNF782_25871	ZNF782	193.414	1.26649	3.04864e-08	110.837	275.99		576	MPP7_12403	MPP7	95.4816	2.2217	9.37161e-18	31.4838	159.479
577	HABP4_20760	HABP4	193.715	1.36772	6.92823e-13	107.197	280.233		577	SUFU_18882	SUFU	125.953	1.59245	3.05556e-08	59.7097	192.195		577	ZFAND6_28089	ZFAND6	307.168	1.30848	9.45521e-18	174.669	439.666
578	SRSF8_20205	SRSF8	130.129	-1.55267	7.08217e-13	195.213	65.0443		578	FAM156A_27200	FAM156A	59.2808	-1.71092	3.29273e-08	92.6457	25.9159		578	GSR_28346	GSR	1926.31	-0.739484	9.82953e-18	2412.03	1440.58
579	VAMP1_21331	VAMP1	45.8292	2.58416	7.24178e-13	11.7623	79.8962		579	PRDM15_27722	PRDM15	48.5672	-1.92194	3.33976e-08	77.9908	19.1436		579	TSNAX_10962	TSNAX	878.169	0.864164	1.08573e-17	621.59	1134.75
580	SENP2_16559	SENP2	1288.92	0.811378	7.31081e-13	932.653	1645.18		580	TFPI2_7050	TFPI2	324.513	1.4366	3.39477e-08	169.387	479.64		580	SRSF5_6773	SRSF5	2524.91	-0.680439	1.12154e-17	3112.32	1937.5
581	ZNF33B_14692	ZNF33B	521.088	-1.01878	7.32184e-13	699.957	342.219		581	CDKN3_17690	CDKN3	8608.7	0.882337	3.50847e-08	6019.11	11198.3		581	YARS_20963	YARS	517.062	-1.0159	1.18136e-17	693.629	340.495
582	SLC17A5_13556	SLC17A5	388.037	1.04261	7.8313e-13	251.469	524.604		582	SOX9_22075	SOX9	169.559	1.19632	3.50847e-08	101.247	237.871		582	DBF4B_25698	DBF4B	485.983	-0.997879	1.19156e-17	649.037	322.93
583	PDE4DIP_14593	PDE4DIP	52.6403	2.65876	7.83874e-13	12.4921	92.7885		583	SERPINE2_27842	SERPINE2	855.696	1.06174	3.56785e-08	547.986	1163.41		583	RPS6KC1_15000	RPS6KC1	238.012	1.36075	1.28495e-17	131.827	344.197
584	SLC7A1_26434	SLC7A1	162.724	-1.48584	8.51319e-13	241.872	83.5769		584	ZNF121_19275	ZNF121	178.315	-1.16447	3.63823e-08	248.493	108.136		584	TBC1D16_20210	TBC1D16	56.7008	3.41638	1.2917e-17	7.215	106.187
585	MAP3K13_24923	MAP3K13	79.8479	1.93693	8.51347e-13	31.6527	128.043		585	NR2F2_16181	NR2F2	19.049	-2.83096	3.74212e-08	34.6857	3.41235		585	TTLL1_16307	TTLL1	94.4196	2.2507	1.29989e-17	30.6847	158.154
586	TESC_24546	TESC	52.4179	2.28411	9.42951e-13	16.2427	88.593		586	GABARAPL2_19897	GABARAPL2	458.887	0.952236	3.92541e-08	310.398	607.375		586	SAP130_26234	SAP130	214.143	1.57017	1.44332e-17	106.087	322.199
587	ENST00000343597	ENST00000343597	559.751	0.964052	9.53975e-13	377.272	742.231		587	TMEM168_14158	TMEM168	102.509	-1.37117	3.92901e-08	149.744	55.2732		587	H2AFX_2861	H2AFX	556.702	1.00129	1.44398e-17	369.41	743.995
588	CDK2AP2_26999	CDK2AP2	119.403	1.56042	9.65999e-13	59.0122	179.794		588	SRGAP1_20975	SRGAP1	60.1907	-1.69639	4.40086e-08	93.6835	26.6979		588	PROC_5443	PROC	48.9444	3.22186	1.56323e-17	7.47175	90.4171
589	INSIG2_21088	INSIG2	661.701	0.886882	1.00277e-12	462.755	860.646		589	ADARB1_25524	ADARB1	404.67	0.976593	4.51722e-08	270.332	539.009		589	APLP2_24272	APLP2	431.755	1.10065	1.58111e-17	273.133	590.377
590	NUDT15_16958	NUDT15	458.473	-1.01928	1.02704e-12	615.775	301.171		590	C1orf174_14197	C1orf174	315.145	-1.00528	4.57427e-08	422.312	207.978		590	RBBP5_17589	RBBP5	272.805	1.33965	1.6053e-17	153.069	392.541
591	LIN37_13327	LIN37	345.121	1.21132	1.02887e-12	205.424	484.817		591	KIAA0368_24345	KIAA0368	247.432	-1.16775	4.67466e-08	344.09	150.774		591	EIF4E_25611	EIF4E	953.911	-0.808863	1.61481e-17	1216.08	691.745
592	NIT1_4598	NIT1	429.717	1.07231	1.03172e-12	275.682	583.753		592	SKIV2L2_18962	SKIV2L2	463.959	-1.00261	4.69103e-08	622.236	305.682		592	SLC38A5_23164	SLC38A5	896.676	-0.955056	1.64074e-17	1185.54	607.808
593	GLTSCR1L_10551	GLTSCR1L	195.068	-1.47721	1.05395e-12	288.685	101.452		593	MTM1_21044	MTM1	205.232	1.08683	4.7675e-08	129.963	280.501		593	PPP1R21_5349	PPP1R21	331.647	1.4673	1.85509e-17	173.586	489.707
594	NMNAT2_17453	NMNAT2	86.0236	1.85137	1.05846e-12	36.0015	136.046		594	KLHL42_15873	KLHL42	77.14	-1.52598	5.0724e-08	116.321	37.9587		594	RECQL_5786	RECQL	337.58	1.23919	1.89578e-17	198.937	476.222
595	ARHGAP35_22207	ARHGAP35	604.789	-0.977943	1.18328e-12	805.132	404.445		595	PDZD7_27670	PDZD7	18.4454	2.73048	5.07659e-08	3.32903	33.5619		595	RCC2_13985	RCC2	127.925	-1.94273	1.9859e-17	205.188	50.6615
596	CYBRD1_26452	CYBRD1	84.7935	1.83834	1.19166e-12	35.7014	133.886		596	MOSPD2_24458	MOSPD2	42.4597	1.88007	5.15668e-08	16.9746	67.9447		596	FASN_11197	FASN	1409.74	-0.695193	1.9914e-17	1744.18	1075.31
597	DNAJB4_13682	DNAJB4	184.933	1.60001	1.19166e-12	89.6275	280.239		597	EZR_25288	EZR	131.063	1.46186	5.15668e-08	67.1502	194.976		597	RPS19BP1_15609	RPS19BP1	1540.3	-0.668084	2.00105e-17	1892.25	1188.35
598	PRSS8_18105	PRSS8	277.65	1.1361	1.19166e-12	171.761	383.54		598	FAM47E-STBD1_27205	FAM47E-STBD1	43.9284	-1.85696	5.1714e-08	70.4874	17.3694		598	SIRPB1_25498	SIRPB1	68.1629	-2.76587	2.00105e-17	121.04	15.2856
599	MAP7_3988	MAP7	946.08	-0.874015	1.19663e-12	1227.08	665.081		599	DPM1_1946	DPM1	2187.9	0.867649	5.1797e-08	1540.75	2835.05		599	EPHB2_2194	EPHB2	30.0929	4.43363	2.09228e-17	0.677161	59.5085
600	EP300_2167	EP300	134.053	-1.49892	1.20639e-12	199.507	68.5993		600	NCOA3_4501	NCOA3	186.222	1.17438	5.1797e-08	113.079	259.364		600	ENST00000611593	ENST00000611593	1983.57	0.640814	2.12106e-17	1548.83	2418.32
601	DAXX_1756	DAXX	2141.34	-0.955614	1.24298e-12	2832.4	1450.28		601	CCNG1_1079	CCNG1	304.267	1.26087	5.22098e-08	175.437	433.097		601	PLEKHM3_24097	PLEKHM3	116.775	1.91514	2.19258e-17	47.0184	186.532
602	ELK4_23216	ELK4	1702.07	-0.838261	1.29586e-12	2186.63	1217.51		602	USP2_25436	USP2	61.3413	1.67872	5.22399e-08	27.4548	95.2278		602	HLX_14008	HLX	134.234	-1.90328	2.48152e-17	213.74	54.728
603	GOLGA8O_20308	GOLGA8O	52.7301	2.30238	1.34672e-12	15.993	89.4671		603	PSD3_20028	PSD3	479.051	1.15397	5.48873e-08	292.16	665.941		603	FAM118B_15472	FAM118B	202.091	1.46274	2.48385e-17	106.122	298.059
604	AJUBA_26334	AJUBA	120.588	-1.78261	1.40466e-12	188.326	52.8502		604	GCA_18268	GCA	106.965	1.42102	5.53152e-08	56.5223	157.407		604	HMGB3_18190	HMGB3	1903.67	-0.671272	2.64974e-17	2340.53	1466.81
605	VAV2_17304	VAV2	369.808	-1.13674	1.41447e-12	509.692	229.924		605	GOLGA8J_21311	GOLGA8J	109.44	1.49583	6.41007e-08	55.3365	163.543		605	ZBTB14_24653	ZBTB14	141.912	-1.80633	2.67464e-17	222.622	61.2027
606	HLTF_25717	HLTF	755.549	0.912977	1.45917e-12	522.311	988.787		606	PET117_21906	PET117	1692.27	-0.977511	6.41007e-08	2253.44	1131.1		606	DMXL1_14071	DMXL1	258.602	1.46553	2.70525e-17	135.531	381.674
607	KCMF1_13749	KCMF1	314.05	-1.17238	1.60067e-12	436.687	191.413		607	SLC22A23_27865	SLC22A23	61.5605	1.58231	6.8018e-08	29.4422	93.6788		607	FXN_25483	FXN	113.474	-2.1529	2.81331e-17	187.52	39.4289
608	USP22_7587	USP22	205.341	-1.35012	1.64906e-12	296.164	114.518		608	USF3_21618	USF3	104.261	-1.35807	6.8173e-08	150.849	57.6725		608	NQO2_13431	NQO2	142.199	1.80469	2.83712e-17	61.4669	222.931
609	LSM11_12398	LSM11	221.231	-1.26393	1.71288e-12	313.616	128.847		609	GDF11_22582	GDF11	335.926	1.22855	6.98381e-08	196.786	475.065		609	TUBB2A_14065	TUBB2A	47.7459	3.37157	2.85041e-17	6.30683	89.185
610	MSMO1_4315	MSMO1	1624.32	0.824319	1.76394e-12	1169.89	2078.75		610	INO80_28910	INO80	68.922	-1.69625	7.13302e-08	106.365	31.4791		610	SON_27891	SON	1069.3	-0.802926	3.17543e-17	1361.08	777.528
611	RNFT1_13801	RNFT1	133.568	1.50405	1.81623e-12	68.4587	198.677		611	NOP16_11351	NOP16	54.8899	-1.7309	7.86851e-08	86.0483	23.7315		611	FBXL18_15181	FBXL18	114.301	1.89327	3.65915e-17	46.7329	181.869
612	PLS1_5211	PLS1	396.903	1.05814	1.88144e-12	255.861	537.944		612	JAG2_11237	JAG2	14.4982	2.94041	7.92396e-08	1.91249	27.0839		612	ABCC4_26789	ABCC4	253.683	-1.3453	3.75015e-17	365.699	141.668
613	ACO1_20595	ACO1	245.226	1.36211	1.93975e-12	135.136	355.315		613	ARNTL_15032	ARNTL	29.735	2.19253	8.28619e-08	9.14485	50.3252		613	NUP133_4773	NUP133	751.949	0.904149	3.79529e-17	522.633	981.266
614	FBXO16_20393	FBXO16	199.92	1.28705	1.98625e-12	114.607	285.232		614	AP1S3_12964	AP1S3	298.434	1.1391	8.32841e-08	183.419	413.45		614	FERMT3_25358	FERMT3	118.145	-2.03228	3.79529e-17	192.035	44.2548
615	COQ7_21090	COQ7	258.699	-1.22505	2.18113e-12	363.733	153.664		615	GADD45B_2570	GADD45B	849.235	0.982823	8.6211e-08	565.021	1133.45		615	SET_25882	SET	2170.09	-0.806219	4.39283e-17	2764.93	1575.25
616	ATP7A_16851	ATP7A	128.687	1.52754	2.19162e-12	64.989	192.386		616	PUM2_12277	PUM2	68.1137	-1.61093	9.01453e-08	104.401	31.826		616	CRLF3_10837	CRLF3	335.313	1.32407	4.8659e-17	189.714	480.912
617	TPPP3_12338	TPPP3	23.6916	3.54775	2.19162e-12	1.86187	45.5213		617	MDFIC_19381	MDFIC	548.272	-0.916028	9.17721e-08	719.712	376.833		617	ZNF367_14143	ZNF367	260.623	-1.43179	5.06134e-17	382.256	138.99
618	HSP90B1_3131	HSP90B1	2746.67	0.82977	2.21106e-12	1971.6	3521.75		618	SLC35F2_6477	SLC35F2	129.756	-1.22296	9.46778e-08	183.194	76.3177		618	RANBP9_15497	RANBP9	1162.16	0.735609	5.13087e-17	871.036	1453.29
619	SEPHS1_27836	SEPHS1	336.006	-1.07234	2.24699e-12	456.498	215.515		619	SPICE1_22222	SPICE1	357.653	1.04337	9.56258e-08	230.484	484.823		619	FOXO4_2484	FOXO4	303.421	1.29266	5.52253e-17	174.571	432.271
620	GPR65_23391	GPR65	34.9131	-2.84858	2.27398e-12	63.0545	6.77173		620	STARD4_22492	STARD4	85.7874	1.38636	9.56258e-08	45.9611	125.614		620	PPIA_27705	PPIA	2382.26	-0.608612	5.93038e-17	2879.13	1885.39
621	TMEM169_12325	TMEM169	20.0563	3.84871	2.28515e-12	0.980099	39.1325		621	WDR78_28072	WDR78	51.4324	1.90086	1.03318e-07	19.6131	83.2516		621	CSTB_17311	CSTB	847.072	0.907763	5.94217e-17	586.995	1107.15
622	TUBGCP3_28026	TUBGCP3	105.553	-1.74951	2.43301e-12	163.994	47.1121		622	TSC22D1_21802	TSC22D1	415.285	-1.17824	1.03373e-07	578.883	251.687		622	RAD23B_17753	RAD23B	1181.57	-0.818935	6.02549e-17	1510.04	853.101
623	TRIM44_11394	TRIM44	850.144	-0.870513	2.58185e-12	1101.11	599.179		623	AP5S1_23647	AP5S1	120.765	-1.46027	1.03373e-07	178.181	63.3501		623	ZFP36L2_23682	ZFP36L2	130.164	-1.88567	6.80468e-17	206.84	53.4883
624	CBX4_16907	CBX4	3615.97	1.01789	2.62424e-12	2376.55	4855.4		624	TDRKH_13741	TDRKH	164.034	1.14483	1.07091e-07	100.237	227.831		624	MITF_17860	MITF	201.927	1.61706	6.82362e-17	96.9835	306.871
625	REM2_17820	REM2	35.9619	2.98929	2.78137e-12	5.98591	65.9379		625	MAP3K13_24923	MAP3K13	90.993	1.71201	1.09363e-07	39.5527	142.433		625	TIMM10_13081	TIMM10	3186.93	-0.616336	6.82362e-17	3860.38	2513.47
626	RAET1L_13780	RAET1L	41.0184	2.60784	3.22737e-12	10.0556	71.9812		626	AJUBA_26334	AJUBA	178.123	-1.33618	1.09481e-07	256.836	99.4102		626	CEP57L1_23699	CEP57L1	245.613	1.33018	7.18423e-17	138.124	353.101
627	HSF1_20370	HSF1	286.178	-1.28762	3.42653e-12	408.898	163.458		627	GPR160_22377	GPR160	12.4029	3.05807	1.09874e-07	1.10193	23.7039		627	GABARAPL2_19897	GABARAPL2	371.484	1.1267	7.25025e-17	231.528	511.44
628	ENST00000611209	ENST00000611209	54.4295	2.196	3.44711e-12	17.7528	91.1063		628	RFESD_23569	RFESD	181.629	1.25649	1.18894e-07	104.359	258.898		628	SLC9A6_6532	SLC9A6	207.762	1.43554	7.32182e-17	110.686	304.839
629	ZNF639_24634	ZNF639	420.816	-1.05764	3.76558e-12	569.83	271.803		629	PURG_11916	PURG	29.9347	2.06527	1.19156e-07	10.0654	49.804		629	SCAF1_11595	SCAF1	1065.27	-0.747086	7.5418e-17	1336.49	794.044
630	KLHL15_18782	KLHL15	98.2072	1.76281	3.85916e-12	42.8199	153.594		630	RNF19B_24383	RNF19B	335.906	1.00922	1.19884e-07	220.59	451.222		630	NEK4_15738	NEK4	394.761	1.21852	7.71541e-17	234.864	554.658
631	ZBTB8B_17342	ZBTB8B	25.2562	3.43274	3.98662e-12	2.16517	48.3472		631	KANSL1_17237	KANSL1	198.808	-1.17469	1.22973e-07	277.111	120.505		631	CUL3_21722	CUL3	495.217	-1.03671	7.83691e-17	667.494	322.941
632	ULBP2_19027	ULBP2	63.4453	2.07352	4.1709e-12	22.5319	104.359		632	CCNJ_26431	CCNJ	30.1245	-2.13612	1.27629e-07	50.5521	9.69683		632	C18orf8_15439	C18orf8	180.414	1.91915	8.83484e-17	72.4419	288.387
633	ENST00000251595	ENST00000251595	50.5225	2.32348	4.23723e-12	15.1126	85.9324		633	SNN_20465	SNN	38.7414	1.93031	1.27975e-07	14.6396	62.8432		633	ST14_13513	ST14	515.377	-1.235	8.98741e-17	726.086	304.668
634	SGSM1_16507	SGSM1	18.7431	3.91965	4.23909e-12	0.703599	36.7826		634	ZNF280C_21146	ZNF280C	951.561	0.990539	1.28069e-07	630.691	1272.43		634	EPB41L3_19472	EPB41L3	730.489	-0.853201	9.51235e-17	942.058	518.92
635	TRAPPC4_12343	TRAPPC4	1470.84	0.80099	4.53505e-12	1069.34	1872.35		635	NOD1_18139	NOD1	56.2227	-1.69158	1.31483e-07	87.1475	25.2979		635	TRIM44_11394	TRIM44	423.716	-1.07868	9.56196e-17	576.856	270.576
636	TUBB4A_19063	TUBB4A	952.977	0.870398	4.74968e-12	670.984	1234.97		636	SAV1_26246	SAV1	545.633	0.964631	1.31984e-07	366.078	725.188		636	DCTD_1785	DCTD	334.047	-1.25894	1.1519e-16	473.052	195.043
637	EIF4E_25611	EIF4E	834.984	-0.873683	4.77713e-12	1082.75	587.213		637	PEX1_27674	PEX1	304.629	0.990735	1.32131e-07	202.074	407.184		637	AKIP1_26676	AKIP1	504.496	-1.0677	1.27833e-16	685.066	323.927
638	GJB2_2653	GJB2	224.265	1.25256	4.89295e-12	130.207	318.322		638	NUP62CL_19605	NUP62CL	170.921	1.25564	1.38874e-07	98.4963	243.347		638	CAPRIN1_20493	CAPRIN1	727.168	-0.95062	1.29814e-16	960.582	493.754
639	TRABD_12330	TRABD	488.059	-1.0895	4.93076e-12	666.532	309.587		639	UNC50_7554	UNC50	409.251	-0.966475	1.39801e-07	543.399	275.103		639	NRGN_23588	NRGN	230.054	1.56147	1.46981e-16	114.073	346.034
640	ZADH2_18313	ZADH2	87.5977	-1.77538	5.08581e-12	136.854	38.342		640	TXNIP_28030	TXNIP	188.744	1.28366	1.39801e-07	106.972	270.515		640	RRAGC_21056	RRAGC	174.256	1.58969	1.49992e-16	85.2121	263.299
641	CDK5RAP2_22418	CDK5RAP2	303.935	-1.10833	5.13149e-12	417.256	190.613		641	NBN_4460	NBN	1774.8	-0.988687	1.39812e-07	2370.2	1179.39		641	CCDC157_20675	CCDC157	82.9283	2.40979	1.55829e-16	23.9546	141.902
642	ADGRG6_14450	ADGRG6	117.237	-1.55912	5.27575e-12	176.547	57.9268		642	MXI1_13352	MXI1	315.984	1.01022	1.5017e-07	207.785	424.184		642	ANP32E_10658	ANP32E	16562	-0.518295	1.56343e-16	19513.3	13610.7
643	MAP2_26319	MAP2	33.5122	2.87539	5.39803e-12	5.93742	61.0869		643	AASS_11850	AASS	80.2606	1.39999	1.50601e-07	42.79	117.731		643	RBM14_27759	RBM14	467.517	-0.991827	2.01408e-16	623.703	311.331
644	SLC25A27_27869	SLC25A27	19.9339	3.84876	5.44229e-12	0.680015	39.1878		644	RHNO1_13956	RHNO1	251.853	-1.15953	1.50643e-07	349.744	153.963		644	SEPHS1_27836	SEPHS1	224.734	-1.44926	2.15887e-16	330.843	118.624
645	CASC4_15263	CASC4	476.737	0.951708	5.61763e-12	323.05	630.423		645	GLRX5_24633	GLRX5	1716.26	0.894607	1.62804e-07	1191.95	2240.58		645	PAQR3_11569	PAQR3	508.244	1.02146	2.20898e-16	333.936	682.551
646	LMOD1_20824	LMOD1	32.5558	2.93754	5.70295e-12	5.43424	59.6774		646	ARHGAP26_16517	ARHGAP26	80.6974	1.47723	1.66509e-07	41.3868	120.008		646	RAB27A_5667	RAB27A	744.036	-0.89023	2.33342e-16	968.518	519.554
647	KCNN2_27384	KCNN2	21.3979	3.6386	5.91461e-12	1.43344	41.3624		647	ALKBH4_22188	ALKBH4	19.9515	-2.51798	1.66526e-07	35.6261	4.27691		647	BCAS2_650	BCAS2	1929.61	0.630858	2.33359e-16	1513.39	2345.83
648	CALHM2_20090	CALHM2	27.6383	-3.18292	5.99289e-12	51.5189	3.75777		648	PPP1R15B_5345	PPP1R15B	2578.8	0.881111	1.67274e-07	1802.59	3355		648	INPP5F_17653	INPP5F	88.2807	2.17188	2.61655e-16	30.0377	146.524
649	ENST00000412523	ENST00000412523	30.2243	2.96578	6.44408e-12	5.32948	55.1191		649	TRPV1_28014	TRPV1	113.18	1.59544	1.67452e-07	53.6236	172.737		649	XPO4_13297	XPO4	825.527	-0.775031	2.62491e-16	1043.44	607.615
650	NOL11_20572	NOL11	1113.48	-0.938547	6.69207e-12	1466.18	760.792		650	KBTBD3_10506	KBTBD3	89.005	1.47694	1.72197e-07	44.8096	133.2		650	PANK3_16409	PANK3	733.042	0.822506	2.82752e-16	528.551	937.534
651	DGCR8_20537	DGCR8	109.949	-1.61027	6.77631e-12	166.684	53.2135		651	CPSF2_12913	CPSF2	1521.15	-0.888116	1.80394e-07	1982.18	1060.12		651	SPTSSA_6735	SPTSSA	592.962	0.883128	3.11896e-16	415.562	770.362
652	ANKRD18B_28927	ANKRD18B	163.414	-1.39809	6.7923e-12	237.84	88.9876		652	TGM2_25516	TGM2	643.227	0.858563	1.84083e-07	454.286	832.168		652	SLC27A1_19587	SLC27A1	75.8683	2.38795	3.41012e-16	22.2589	129.478
653	KLHDC1_13148	KLHDC1	35.46	2.7122	6.84422e-12	7.61978	63.3002		653	SPEF2_27903	SPEF2	63.0911	1.63088	1.86547e-07	28.7184	97.4638		653	SUPT16H_16364	SUPT16H	1431.88	-0.656742	3.68155e-16	1753.46	1110.3
654	POR_5283	POR	192.517	1.23063	6.8812e-12	113.646	271.388		654	ZNF57_20544	ZNF57	229.534	1.10632	1.87909e-07	143.164	315.904		654	BID_26898	BID	101.223	-1.99713	3.80655e-16	163.799	38.6476
655	VMP1_7666	VMP1	5512.46	0.686934	7.01382e-12	4216.95	6807.96		655	ENST00000550977	ENST00000550977	14.126	2.90425	1.93268e-07	1.87088	26.3811		655	CDT1_21099	CDT1	739.076	-0.86272	3.87678e-16	955.126	523.026
656	ZNF778_17549	ZNF778	444.642	0.968238	7.35275e-12	299.102	590.182		656	MLLT6_20235	MLLT6	127.554	-1.26593	2.03035e-07	181.294	73.8149		656	ASAP1_17873	ASAP1	649.947	0.849819	4.1636e-16	462.596	837.297
657	CSE1L_12096	CSE1L	2254.08	-0.904418	7.52173e-12	2945.28	1562.87		657	PKP2_25128	PKP2	56.4809	1.65495	2.0854e-07	25.8668	87.0949		657	CPSF2_12913	CPSF2	1967.28	-0.681551	4.22995e-16	2425.86	1508.7
658	IER5_15403	IER5	205.829	1.26316	7.94787e-12	119.091	292.567		658	FKBP1B_16333	FKBP1B	43.012	1.91106	2.13539e-07	16.4287	69.5953		658	HBEGF_15347	HBEGF	342.476	1.25531	4.28783e-16	200.331	484.621
659	NRDE2_22791	NRDE2	81.2697	-1.8007	8.08237e-12	127.581	34.9585		659	CDC6_1177	CDC6	166.216	1.25681	2.20242e-07	96.1225	236.31		659	PGM3_5099	PGM3	314.714	1.12931	4.51386e-16	196.178	433.25
660	POLR2H_13796	POLR2H	112.77	-1.57424	8.08237e-12	170.262	55.2769		660	WNT4_15630	WNT4	22.9456	2.48542	2.21327e-07	4.99533	40.8958		660	ARRB1_22993	ARRB1	127.727	-1.82399	4.9773e-16	201.066	54.3879
661	UBE2H_7480	UBE2H	200.159	1.46947	8.14508e-12	104.078	296.24		661	KIF13B_24739	KIF13B	63.7661	1.62748	2.23113e-07	29.502	98.0302		661	HSP90AA1_3127	HSP90AA1	6204.25	-0.573542	5.3087e-16	7424.9	4983.59
662	LIPH_10970	LIPH	225.213	1.28601	8.35066e-12	129.2	321.226		662	NFKBIE_4571	NFKBIE	59.81	1.55184	2.23113e-07	29.2206	90.3995		662	CDKL5_24672	CDKL5	33.4158	3.88519	5.51038e-16	2.07741	64.7541
663	TAF1D_6935	TAF1D	740.507	-0.86212	8.91669e-12	957.643	523.37		663	KIF15_3595	KIF15	601.38	-0.890793	2.33305e-07	784.351	418.41		663	P2RY8_24209	P2RY8	77.3065	-2.43786	5.54065e-16	132.702	21.9105
664	HEY1_27306	HEY1	32.8999	2.81127	9.02748e-12	6.78651	59.0134		664	TBX1_16353	TBX1	64.1059	-1.57295	2.3652e-07	97.4497	30.762		664	ECE1_20616	ECE1	31.8684	3.84761	5.57668e-16	2.12044	61.6164
665	TCOF1_27945	TCOF1	699.007	-0.870064	9.51185e-12	905.108	492.907		665	DHX30_11509	DHX30	312.54	-1.19212	2.3813e-07	439.462	185.617		665	USP13_23070	USP13	161.913	-1.60463	5.62519e-16	245.479	78.3467
666	GPR87_10766	GPR87	37.2158	-2.74988	9.66591e-12	66.2687	8.16295		666	FOXA2_11651	FOXA2	46.5868	-1.8407	2.3813e-07	75.1321	18.0415		666	KDM3B_24281	KDM3B	175.042	-1.55489	6.92209e-16	263.067	87.0182
667	TYMS_21327	TYMS	3917.95	-0.777646	9.66591e-12	4955.82	2880.08		667	RPL7L1_16386	RPL7L1	154.018	-1.43055	2.41902e-07	228.749	79.2864		667	PRMT6_15023	PRMT6	139.964	-1.72822	7.07461e-16	216.857	63.0698
668	GMCL1_2681	GMCL1	91.5369	1.78786	1.01975e-11	39.1028	143.971		668	TBC1D8_18831	TBC1D8	84.1489	1.59817	2.44462e-07	39.7952	128.503		668	ADAT2_14049	ADAT2	514.379	-0.95765	7.09858e-16	680.765	347.994
669	TUFT1_17824	TUFT1	34.0339	2.75657	1.02661e-11	6.91618	61.1516		669	ZNF860_25501	ZNF860	104.671	1.50057	2.49022e-07	52.1528	157.19		669	ALG10_23273	ALG10	1176.97	-0.808689	7.2267e-16	1500.74	853.203
670	CNOT2_27040	CNOT2	445.815	-0.97712	1.25748e-11	593.319	298.311		670	INSIG2_21088	INSIG2	908.796	1.28598	2.63446e-07	515.724	1301.87		670	MFN1_4145	MFN1	349.849	1.17269	7.35289e-16	213.615	486.083
671	SRGAP2B_12506	SRGAP2B	626.388	0.908837	1.25906e-11	433.04	819.736		671	DEPDC1_27104	DEPDC1	32.7267	-2.00215	2.6494e-07	53.7324	11.7211		671	TNFAIP8L1_27990	TNFAIP8L1	83.3728	2.35223	7.60713e-16	25.035	141.711
672	HR_23705	HR	79.831	-1.87173	1.37906e-11	126.779	32.8833		672	BAIAP3_11630	BAIAP3	27.2396	2.14041	2.65267e-07	8.72368	45.7555		672	NARF_15778	NARF	201.283	1.50087	7.81991e-16	103.273	299.292
673	TIAL1_11405	TIAL1	2219.08	-0.935429	1.45869e-11	2921.45	1516.71		673	CEP112_23283	CEP112	138.549	1.23466	2.67377e-07	80.3702	196.728		673	HDDC2_15092	HDDC2	1595.16	-0.671611	8.67824e-16	1961.68	1228.64
674	ANKRD35_26834	ANKRD35	17.8295	3.84512	1.54224e-11	0.703599	34.9553		674	NPHP1_23761	NPHP1	67.4958	1.49211	2.69864e-07	34.2956	100.696		674	TULP3_15944	TULP3	62.0186	2.60225	9.25743e-16	15.6422	108.395
675	RSU1_6052	RSU1	574.99	0.981474	1.60451e-11	383.858	766.121		675	PPL_24139	PPL	17.0497	2.6713	2.69864e-07	3.26904	30.8303		675	GINS3_21786	GINS3	76.494	-2.53241	1.02934e-15	132.774	20.2139
676	ARL13B_13111	ARL13B	219.759	1.4345	1.66996e-11	116.465	323.053		676	VASP_11641	VASP	595.638	0.990984	2.72833e-07	395.549	795.728		676	TNFAIP2_24912	TNFAIP2	91.9632	-2.20771	1.06747e-15	153.356	30.5704
677	BRD4_767	BRD4	359.158	-1.01783	1.66996e-11	482.336	235.98		677	ST3GAL5_6802	ST3GAL5	27.7544	2.25071	2.79304e-07	8.25096	47.2578		677	SENP6_6219	SENP6	135.229	-2.00881	1.14154e-15	219.175	51.2817
678	MED13_23204	MED13	300.241	-1.10809	1.67864e-11	412.289	188.192		678	ZEB2_23804	ZEB2	34.3753	2.09689	2.83144e-07	11.357	57.3936		678	RPS19_15089	RPS19	6410.37	-0.596065	1.22717e-15	7720.8	5099.94
679	GPATCH4_18028	GPATCH4	184.082	-1.42841	1.74364e-11	269.734	98.4289		679	POLR3E_26314	POLR3E	341.716	-1.28416	2.94286e-07	487.824	195.608		679	ATP6V1B2_17790	ATP6V1B2	610.498	0.924474	1.27087e-15	419.76	801.236
680	ATAD2B_13606	ATAD2B	512.993	-0.951838	1.76627e-11	677.633	348.353		680	SEPT6_27838	2017-09-06	1404.38	1.0548	2.94286e-07	900.895	1907.86		680	IL17RA_23406	IL17RA	131.967	-1.8018	1.30555e-15	207.073	56.8614
681	INO80_28910	INO80	81.9703	-1.82012	1.77108e-11	129.087	34.8535		681	PALM3_25762	PALM3	102.751	1.43478	2.99712e-07	53.6975	151.804		681	NIP7_27585	NIP7	237.548	-1.37933	1.35092e-15	344.943	130.152
682	MGME1_16126	MGME1	223.306	-1.31808	1.7957e-11	321.612	125		682	HSPA1B_3136	HSPA1B	917.558	1.13827	3.01669e-07	564.809	1270.31		682	CCDC126_16829	CCDC126	159.028	1.65683	1.37936e-15	74.429	243.628
683	EHD4_23085	EHD4	281.917	1.0813	1.80623e-11	179.005	384.828		683	ADAT2_14049	ADAT2	222.379	-1.05773	3.01669e-07	301.955	142.804		683	RPL34_5936	RPL34	4195.9	0.54579	1.41473e-15	3408.86	4982.93
684	RBBP5_17589	RBBP5	305.327	1.09987	1.86034e-11	192.919	417.736		684	L3MBTL2_24136	L3MBTL2	102.663	-1.29314	3.06795e-07	147.205	58.121		684	EIF4H_21573	EIF4H	3860.94	-0.490037	1.65615e-15	4512.21	3209.66
685	SERTAD1_28385	SERTAD1	309.815	1.09879	1.86929e-11	196.045	423.585		685	FBXL18_15181	FBXL18	96.7161	1.34394	3.07955e-07	53.3597	140.073		685	RAF1_11182	RAF1	499.59	-1.04934	1.75035e-15	675.572	323.609
686	MERTK_25099	MERTK	35.6714	2.6553	1.95443e-11	8.34508	62.9977		686	GLS_17985	GLS	45.5574	1.67773	3.10238e-07	20.2923	70.8226		686	DHX40_18118	DHX40	213.808	1.39135	1.76443e-15	116.451	311.166
687	SOAT1_10884	SOAT1	74.0007	1.85921	2.17565e-11	30.3476	117.654		687	AGR2_26258	AGR2	584.644	1.07029	3.20067e-07	372.087	797.2		687	REXO4_26259	REXO4	396.778	-1.05548	1.79586e-15	537.408	256.147
688	HIST1H3A_11974	HIST1H3A	863.142	1.06929	2.19643e-11	552.709	1173.57		688	SEMA6B_20194	SEMA6B	29.5216	2.05612	3.2084e-07	9.71268	49.3304		688	EFCAB3_23440	EFCAB3	174.654	1.61428	1.84952e-15	83.8376	265.47
689	UBXN1_24938	UBXN1	953.813	0.887865	2.21655e-11	666.167	1241.46		689	PRKD1_17550	PRKD1	138.585	1.14523	3.29395e-07	84.8709	192.299		689	DEK_1841	DEK	1998.45	-0.614543	2.05754e-15	2419.59	1577.31
690	ZNF622_20270	ZNF622	1183.73	0.800287	2.28438e-11	860.467	1507		690	SH3BP5L_17285	SH3BP5L	261.362	-1.05241	3.30486e-07	354.333	168.392		690	PACSIN1_12628	PACSIN1	30.3718	3.97733	2.14101e-15	1.48631	59.2574
691	UBE2Q1_11393	UBE2Q1	448.718	-1.03468	2.33742e-11	605.576	291.86		691	FBXO48_16727	FBXO48	185.157	1.43944	3.41012e-07	95.6821	274.632		691	CCNJ_26431	CCNJ	75.1137	-2.62523	2.15124e-15	131.835	18.3928
692	INPP5F_27353	INPP5F	160.75	1.34847	2.50206e-11	89.4294	232.07		692	LTBR_13961	LTBR	375.887	-1.09726	3.42166e-07	514.5	237.275		692	ARHGEF2_423	ARHGEF2	165.886	-1.58055	2.26739e-15	250.447	81.3253
693	RND1_11706	RND1	26.3264	3.05108	2.50772e-11	4.19745	48.4554		693	ATP6V1A_24059	ATP6V1A	201.709	1.18289	3.42166e-07	120.836	282.583		693	CCNYL1_19527	CCNYL1	88.1521	2.03902	2.49074e-15	32.6775	143.627
694	KLHL24_20638	KLHL24	52.2251	2.40404	2.73969e-11	14.1606	90.2895		694	FKBP14_2430	FKBP14	86.747	1.53582	3.42886e-07	42.445	131.049		694	SORT1_11756	SORT1	71.61	2.37422	2.56694e-15	21.1369	122.083
695	EPN3_21339	EPN3	86.8731	-1.81935	2.89137e-11	137.378	36.3682		695	IPP_11562	IPP	354.193	-1.03993	3.474e-07	478.456	229.929		695	CASP1_26966	CASP1	449.35	-1.10407	2.70555e-15	614.998	283.702
696	IPMK_18870	IPMK	183.286	1.262	2.96991e-11	106.262	260.311		696	RAD21_5698	RAD21	135.539	-1.38133	3.51164e-07	199.086	71.9924		696	LLGL2_27439	LLGL2	48.6715	2.98147	2.71377e-15	8.6998	88.6433
697	TESK2_16816	TESK2	37.2178	2.55282	3.00502e-11	9.12797	65.3075		697	BCL7A_18781	BCL7A	39.8839	-1.84793	3.51635e-07	63.3921	16.3757		697	STAMBPL1_22739	STAMBPL1	75.2792	-2.55533	2.74775e-15	131.117	19.4412
698	TFAP2A_7039	TFAP2A	625.979	-0.913694	3.08418e-11	819.972	431.987		698	NIP7_4589	NIP7	394.952	-0.945122	3.53469e-07	521.423	268.482		698	EPB41L1_21364	EPB41L1	24.0454	4.31742	3.25733e-15	0.317066	47.7738
699	CABP1_24698	CABP1	18.249	3.70377	3.18369e-11	0.955185	35.5428		699	SLC2A3_6444	SLC2A3	11.2103	3.0332	3.5933e-07	1.04195	21.3786		699	VPS54_16293	VPS54	262.967	-1.23158	3.35976e-15	370.423	155.511
700	RGL1_12060	RGL1	14.6276	4.04174	3.3436e-11	0	29.2552		700	CPNE3_1532	CPNE3	2256.78	1.09207	3.67952e-07	1420.61	3092.96		700	PDS5A_5046	PDS5A	1390.46	-0.764706	3.38104e-15	1752.87	1028.06
701	KDM5C_23222	KDM5C	451.359	-1.00232	3.71181e-11	603.532	299.187		701	C5orf45_26944	C5orf45	219.503	1.21024	3.72508e-07	129.485	309.522		701	PATZ1_27643	PATZ1	46.6297	-2.97708	3.53957e-15	84.885	8.37435
702	ACSBG1_24601	ACSBG1	14.6577	4.0376	3.74413e-11	0	29.3154		702	CNTNAP3_13773	CNTNAP3	55.3248	-1.6525	3.74276e-07	85.5526	25.097		702	CYLD_17180	CYLD	87.3289	2.24787	3.55239e-15	27.9588	146.699
703	GFPT2_15815	GFPT2	54.2655	2.17238	3.80489e-11	18.051	90.4801		703	ENST00000380822	ENST00000380822	781.379	-0.8393	3.75042e-07	1005.16	557.603		703	SH3PXD2B_17684	SH3PXD2B	24.0721	4.3129	3.68444e-15	0.317066	47.8272
704	TMEM87B_16343	TMEM87B	683.835	-0.827758	4.0223e-11	876.293	491.378		704	METRNL_22115	METRNL	40.6183	1.88578	3.807e-07	15.4953	65.7413		704	CSDE1_22785	CSDE1	4710.47	-0.566206	3.93588e-15	5626.65	3794.29
705	RCOR3_15448	RCOR3	231.15	-1.15993	4.06735e-11	320.622	141.679		705	STK4_17344	STK4	122.085	1.27977	4.02084e-07	69.8369	174.333		705	THUMPD1_7091	THUMPD1	1226.04	-0.749594	4.17209e-15	1539.63	912.439
706	MTA3_19047	MTA3	213.456	-1.15674	4.09221e-11	296.086	130.826		706	SQLE_6736	SQLE	186.915	1.1935	4.02793e-07	112.155	261.674		706	NEU1_21944	NEU1	68.84	2.3829	4.23454e-15	20.0782	117.602
707	ADGRA2_11505	ADGRA2	25.7447	3.03292	4.11196e-11	4.07233	47.4171		707	CACNG7_13397	CACNG7	18.0414	2.53676	4.1054e-07	3.87502	32.2077		707	KSR1_25248	KSR1	121.443	1.75471	4.28438e-15	53.8718	189.014
708	CDON_12710	CDON	49.8477	2.13918	4.49694e-11	17.1199	82.5754		708	UCP2_11611	UCP2	110.989	1.48322	4.22527e-07	55.8297	166.148		708	DAPK3_19757	DAPK3	340.29	1.34269	4.30993e-15	190.117	490.463
709	UBE2W_10807	UBE2W	735.342	0.924567	4.64036e-11	504.512	966.173		709	TNFAIP8_7234	TNFAIP8	75.6288	1.46149	4.26125e-07	39.1095	112.148		709	ERGIC2_23300	ERGIC2	1141.96	-0.770709	4.37621e-15	1441.76	842.155
710	NAGK_23047	NAGK	1007.39	0.914958	4.85199e-11	694.411	1320.37		710	TEAD1_20256	TEAD1	1341.78	0.968791	4.2962e-07	898.095	1785.46		710	ERI1_17851	ERI1	407.749	1.06088	4.59589e-15	262.8	552.699
711	KIAA1191_27394	KIAA1191	1850.04	0.755022	5.05013e-11	1373.33	2326.74		711	ATXN7L3_16052	ATXN7L3	138.781	-1.22124	4.31957e-07	196.51	81.052		711	ITPR1_20884	ITPR1	761.626	0.975081	4.66238e-15	511.787	1011.46
712	CCDC184_26531	CCDC184	16.0864	3.90666	5.147e-11	0.226672	31.9461		712	SRSF5_6773	SRSF5	2473.78	-1.00528	4.41377e-07	3320.94	1626.61		712	BOD1L1_16991	BOD1L1	1282.99	0.656234	4.69289e-15	995.265	1570.72
713	TCHP_21844	TCHP	293.687	-1.25764	5.26196e-11	415.565	171.809		713	ANKRD37_14638	ANKRD37	31.2383	2.00702	4.46002e-07	10.9226	51.5541		713	ARHGAP11A_26843	ARHGAP11A	876.643	-0.77775	5.02249e-15	1108.57	644.72
714	FAM118B_15472	FAM118B	145.815	1.363	5.29544e-11	80.523	211.108		714	TMPRSS9_20419	TMPRSS9	7.64262	3.25825	4.59282e-07	0	15.2852		714	THEMIS2_15728	THEMIS2	63.0192	2.73039	5.20785e-15	13.8517	112.187
715	STX7_25216	STX7	367.42	1.14442	5.51104e-11	227.326	507.515		715	PHOSPHO1_5125	PHOSPHO1	20.461	2.35596	4.69271e-07	5.13009	35.7919		715	MAPK8_12958	MAPK8	875.154	0.888716	5.20793e-15	611.985	1138.32
716	ZFYVE1_15983	ZFYVE1	62.7763	1.91843	5.51217e-11	24.6906	100.862		716	DEPDC1_16570	DEPDC1	42.9482	-1.72051	4.69499e-07	67.0922	18.8042		716	HARS_12100	HARS	2702.42	0.589469	5.21084e-15	2156.49	3248.34
717	KIF13B_24739	KIF13B	74.8782	1.86066	5.64469e-11	30.7497	119.007		717	ZNF555_15210	ZNF555	271.664	0.97122	4.70906e-07	181.695	361.633		717	ATP1B1_527	ATP1B1	84.9932	2.15025	5.90927e-15	28.9989	140.988
718	HOXD8_12050	HOXD8	41.658	2.35334	5.74368e-11	11.9941	71.3219		718	LFNG_17876	LFNG	15.9427	2.56618	4.71969e-07	3.24084	28.6445		718	MALSU1_11919	MALSU1	2202.02	0.536791	6.08211e-15	1796.03	2608.02
719	NFXL1_23131	NFXL1	433.848	-1.01901	5.75198e-11	582.609	285.087		719	ZNF37A_19444	ZNF37A	66.6131	-1.53485	4.71969e-07	101.142	32.0845		719	CISD2_20044	CISD2	2134.38	-0.649563	6.17611e-15	2609.23	1659.54
720	SMG9_13318	SMG9	55.1813	-2.07527	5.81965e-11	90.8047	19.5579		720	MDGA1_18813	MDGA1	18.1049	2.56114	4.75135e-07	3.69518	32.5145		720	THEMIS2_27957	THEMIS2	110.015	1.98565	6.43541e-15	42.0272	178.003
721	RUNX1_27815	RUNX1	896.324	-1.06961	5.83035e-11	1219.82	572.832		721	AVPI1_21656	AVPI1	15.3028	2.65751	4.75287e-07	2.77806	27.8276		721	ZMYND11_24076	ZMYND11	81.6386	-2.29325	6.80914e-15	137.821	25.4559
722	CHDH_21066	CHDH	67.3257	-1.90423	5.91989e-11	107.488	27.1634		722	CNOT9_17952	CNOT9	699.706	-0.872593	4.7682e-07	909.042	490.371		722	TBC1D17_12896	TBC1D17	230.119	1.6116	7.25338e-15	110.867	349.372
723	CENPP_23342	CENPP	654.85	0.895194	6.35035e-11	455.949	853.75		723	HECA_13509	HECA	205.325	1.26456	4.77959e-07	117.313	293.338		723	ERCC5_27174	ERCC5	1494.64	-0.644925	7.32764e-15	1824.92	1164.36
724	NDRG1_21187	NDRG1	156.625	1.44945	6.48457e-11	81.3507	231.899		724	SLTM_26354	SLTM	110.521	-1.42117	4.8526e-07	164.111	56.9307		724	HECTD3_26706	HECTD3	211.553	1.31702	7.35882e-15	119.623	303.484
725	FAM156A_27199	FAM156A	158.364	-1.42956	6.51835e-11	232.599	84.13		725	NME6_22431	NME6	27.7724	-2.17489	4.86941e-07	47.2744	8.2704		725	C16orf87_14894	C16orf87	244.5	1.32863	7.45575e-15	137.447	351.554
726	FBXO4_21873	FBXO4	288.635	-1.03382	6.65318e-11	389.204	188.065		726	IFI16_21185	IFI16	198.282	-1.10655	4.89557e-07	271.759	124.805		726	PHB2_21569	PHB2	1913.93	-0.657323	7.50933e-15	2344.47	1483.4
727	IFT81_12117	IFT81	601.04	1.01737	6.66292e-11	394.628	807.451		727	KEAP1_3547	KEAP1	14.8514	-2.78139	5.00088e-07	27.541	2.16178		727	MNAT1_4225	MNAT1	350.773	1.06622	7.81163e-15	225.653	475.893
728	NEK1_21950	NEK1	50.4205	2.18515	6.67347e-11	16.8664	83.9746		728	RSF1_13470	RSF1	256.388	-1.0293	5.07861e-07	346.864	165.912		728	PELI1_23032	PELI1	99.8437	2.00211	7.97427e-15	38.1134	161.574
729	RGS19_11246	RGS19	161.218	-1.41903	6.76293e-11	235.73	86.7055		729	CTDSP1_23256	CTDSP1	114.068	-1.19665	5.07861e-07	159.873	68.2638		729	KDM1B_23075	KDM1B	560.037	0.886744	7.98309e-15	392.019	728.054
730	MGC21881_4155	MGC21881	47.1991	-2.20326	6.79726e-11	79.1989	15.1993		730	MLLT3_12652	MLLT3	154.981	1.09282	5.16011e-07	97.4379	212.524		730	PITPNA_18835	PITPNA	306.575	1.09749	8.04031e-15	194.115	419.034
731	ACSL3_16977	ACSL3	183.933	1.23625	6.91782e-11	107.988	259.878		731	EFCAB3_23440	EFCAB3	163.775	1.08535	5.24517e-07	103.099	224.451		731	TRAIP_26582	TRAIP	138.903	1.77005	8.38208e-15	60.5128	217.294
732	USF2_10650	USF2	560.966	-0.88387	7.1397e-11	728.774	393.158		732	TTC19_7385	TTC19	216.197	1.13767	5.32515e-07	132.891	299.502		732	FSD1_2495	FSD1	26.3194	4.08099	8.56741e-15	0.809146	51.8296
733	HGH1_25826	HGH1	287.688	-1.02659	7.21621e-11	387.187	188.19		733	REV1_19057	REV1	91.3456	-1.3968	5.32515e-07	133.613	49.0784		733	PRKCB_17133	PRKCB	1604.19	0.674449	8.59436e-15	1234.24	1974.14
734	MAP2K7_23968	MAP2K7	57.0136	-2.0314	7.26056e-11	93.1111	20.9161		734	DNAJB4_13682	DNAJB4	201.041	1.40749	5.34383e-07	106.148	295.935		734	MFSD1_27506	MFSD1	1185.06	-0.65945	8.59436e-15	1452.21	917.913
735	HAP1_15262	HAP1	27.9446	2.87395	7.54456e-11	4.92918	50.96		735	ZFAND6_28089	ZFAND6	492.567	1.3769	5.38424e-07	264.706	720.429		735	KIF5B_3609	KIF5B	2613.57	-0.558404	8.82006e-15	3114.64	2112.51
736	CDK10_26995	CDK10	230.365	-1.15385	7.65129e-11	319.333	141.398		736	ATF7IP_26674	ATF7IP	91.6762	-1.38439	5.48471e-07	134.478	48.8742		736	MID1IP1_13070	MID1IP1	119.173	-1.96709	8.8725e-15	192.127	46.2187
737	BNIP3L_746	BNIP3L	404.799	1.02856	7.71675e-11	263.904	545.693		737	CSTB_17311	CSTB	9940.2	0.768935	5.5257e-07	7318.5	12561.9		737	PEAK1_23597	PEAK1	151.585	1.62282	9.03038e-15	72.2269	230.943
738	GSTM3_17117	GSTM3	2658.36	0.676771	8.43438e-11	2042.27	3274.44		738	LRRC28_20923	LRRC28	238.542	1.33882	5.69754e-07	130.672	346.412		738	PNISR_24388	PNISR	636.318	-0.908963	9.10991e-15	831.989	440.648
739	INPP4B_3379	INPP4B	179.54	-1.53921	8.88914e-11	270.838	88.2424		739	MICAL2_15126	MICAL2	1310.77	1.00293	5.9367e-07	862.671	1758.87		739	ZADH2_18313	ZADH2	111.82	-1.81119	9.39276e-15	175.88	47.7597
740	HNRNPK_15428	HNRNPK	11350.9	-0.634437	9.34946e-11	13820.7	8881.03		740	USP22_7587	USP22	131.023	-1.18104	6.327e-07	183.806	78.2393		740	PARVG_14266	PARVG	436.011	-1.04622	9.72349e-15	589.497	282.526
741	MAX_27490	MAX	197.451	1.3621	9.43741e-11	108.227	286.675		741	NDFIP2_22169	NDFIP2	264.561	1.11144	6.36217e-07	164.069	365.052		741	GCA_18268	GCA	191.799	1.44765	9.7938e-15	101.234	282.364
742	BIRC3_11879	BIRC3	17.7443	3.68202	9.46282e-11	0.680015	34.8086		742	DLX3_26308	DLX3	124.885	1.15778	6.61438e-07	75.7777	173.993		742	SPSB3_15501	SPSB3	132.357	1.76289	1.02197e-14	58.2002	206.513
743	PDZK1_23054	PDZK1	207.226	-1.259	9.63533e-11	293.624	120.828		743	GREM1_26327	GREM1	42.2663	-1.70426	6.67432e-07	65.9818	18.5508		743	CASZ1_14457	CASZ1	21.6216	4.3817	1.02539e-14	0	43.2432
744	TNFRSF12A_17257	TNFRSF12A	346.556	-0.981725	9.92736e-11	461.031	232.081		744	RP2_15733	RP2	225.453	1.19282	6.68284e-07	133.752	317.154		744	HIST1H4A_19159	HIST1H4A	823.747	-1.01241	1.03522e-14	1104.41	543.082
745	PPP1R21_5349	PPP1R21	431.805	1.07705	1.01806e-10	275.415	588.196		745	ADM_12873	ADM	59.7926	1.47078	6.69143e-07	30.3994	89.1858		745	TXNL4B_7437	TXNL4B	1602.61	0.60001	1.06385e-14	1272.86	1932.37
746	PPIL1_5328	PPIL1	54.8765	-2.0437	1.05221e-10	90.0419	19.7112		746	RXRB_15530	RXRB	65.3085	-1.52293	6.75006e-07	97.9591	32.658		746	ARMC1_23399	ARMC1	1165.63	0.662131	1.12034e-14	901.34	1429.91
747	MEF2B_23667	MEF2B	35.0615	2.49698	1.07273e-10	8.85147	61.2716		747	RASGEF1B_24363	RASGEF1B	7.34372	3.21546	7.05397e-07	0	14.6874		747	GPS2_19713	GPS2	167.572	1.55791	1.13368e-14	83.086	252.058
748	HDGF_25343	HDGF	3165.2	-0.659824	1.11031e-10	3881.01	2449.38		748	METTL16_15446	METTL16	137.08	-1.23943	7.2124e-07	193.781	80.3788		748	ZNF674_13487	ZNF674	209.131	1.34531	1.25004e-14	116.824	301.438
749	RPS6KA5_27812	RPS6KA5	93.8552	1.69314	1.11031e-10	42.7874	144.923		749	SMG5_19986	SMG5	140.387	-1.12407	7.2124e-07	194.04	86.7346		749	TOMM40L_24962	TOMM40L	195.579	-1.38283	1.27027e-14	284.485	106.674
750	KRT17_3687	KRT17	264.547	1.08265	1.1444e-10	168.284	360.81		750	CITED2_21729	CITED2	66.131	1.47379	7.35853e-07	33.2876	98.9745		750	MAGEF1_14272	MAGEF1	99.0866	1.92883	1.29559e-14	39.317	158.856
751	FAM120AOS_12385	FAM120AOS	58.1682	1.94929	1.21641e-10	22.4277	93.9087		751	MYBBP1A_15207	MYBBP1A	119.034	-1.30081	7.39606e-07	171.767	66.3012		751	ARID2_21556	ARID2	257.019	-1.25495	1.30072e-14	363.989	150.049
752	SRP54_6759	SRP54	2244.25	0.869836	1.22619e-10	1580.51	2907.99		752	CITED1_11786	CITED1	44.7582	1.68891	7.41005e-07	19.5368	69.9796		752	RLIM_5873	RLIM	399.106	-1.06192	1.32923e-14	541.211	257.001
753	STON1_27918	STON1	26.1612	2.99914	1.22619e-10	3.8987	48.4237		753	PHF19_27677	PHF19	50.7331	-1.59549	7.5457e-07	77.3953	24.0709		753	SCAF8_20502	SCAF8	290.463	-1.22735	1.41932e-14	408.865	172.061
754	DTYMK_18243	DTYMK	177.45	-1.25155	1.23373e-10	251.52	103.379		754	CASP9_992	CASP9	44.5097	1.74429	7.5457e-07	19.4148	69.6046		754	IRF1_21247	IRF1	270.619	-1.28504	1.44786e-14	385.639	155.598
755	FAM102B_17893	FAM102B	1578.14	-0.761625	1.2373e-10	1987.4	1168.88		755	TBC1D16_20210	TBC1D16	162.732	1.18911	7.67425e-07	97.0167	228.447		755	MEPCE_22496	MEPCE	61.912	-2.46788	1.65185e-14	106.924	16.8995
756	KAT7_20054	KAT7	557.779	-0.885597	1.32042e-10	725.281	390.276		756	KAT5_20445	KAT5	92.3203	-1.32917	7.74854e-07	133.95	50.6902		756	ZNF282_18145	ZNF282	300.139	-1.24887	1.80675e-14	424.354	175.924
757	WDR19_16575	WDR19	34.1937	2.73582	1.33324e-10	7.08981	61.2976		757	THUMPD1_7091	THUMPD1	646.245	-0.994916	7.78173e-07	864.14	428.351		757	KIAA0368_24345	KIAA0368	287.752	-1.17985	1.93514e-14	400.667	174.837
758	ZNF653_14253	ZNF653	97.6155	-1.59098	1.34826e-10	147.859	47.3721		758	UGCG_11621	UGCG	353.093	0.999884	8.01351e-07	232.017	474.169		758	ACTN1_19142	ACTN1	1382.78	-0.67511	1.97645e-14	1702.32	1063.25
759	CEP112_23283	CEP112	41.2312	2.35591	1.35356e-10	11.9922	70.4701		759	NLE1_12303	NLE1	171.195	-1.15945	8.01351e-07	237.825	104.565		759	EIF3B_16048	EIF3B	3634.27	-0.514936	2.29075e-14	4278.22	2990.32
760	HMGB3_18190	HMGB3	2524.32	-0.774097	1.39438e-10	3191.33	1857.31		760	QSER1_22058	QSER1	154.516	-1.1036	8.01351e-07	212.5	96.5316		760	SLC29A1_12426	SLC29A1	852.078	-0.725634	2.29337e-14	1063	641.152
761	SARS2_24835	SARS2	87.1439	-1.65034	1.39775e-10	133.53	40.7582		761	CEP76_24797	CEP76	151.261	1.13642	8.05398e-07	92.8708	209.651		761	C19orf48_21955	C19orf48	1610.24	-0.613752	2.2951e-14	1949.29	1271.19
762	TAF7_6938	TAF7	479.969	-0.988303	1.40388e-10	639.57	320.368		762	KIF3A_14346	KIF3A	179.314	1.11382	8.20757e-07	111.849	246.779		762	DDRGK1_24690	DDRGK1	632.737	-0.826203	2.30657e-14	810.414	455.061
763	FBXL2_21353	FBXL2	210.615	1.47909	1.4471e-10	108.769	312.462		763	EXOSC10_24355	EXOSC10	84.5962	-1.3852	8.23315e-07	123.527	45.6656		763	TRERF1_12738	TRERF1	164.306	-1.44833	2.32126e-14	242.029	86.5832
764	ARID1B_11093	ARID1B	217.189	-1.21335	1.46757e-10	304.671	129.707		764	ATXN7L2_28681	ATXN7L2	13.0677	-2.77898	8.2491e-07	24.2571	1.87835		764	RNF19B_24383	RNF19B	276.547	1.13931	2.45665e-14	171.414	381.68
765	PRPF18_16440	PRPF18	932.73	0.879633	1.58012e-10	653.965	1211.5		765	NDNF_14980	NDNF	171.837	1.07058	8.36223e-07	109.085	234.588		765	SLFN5_24296	SLFN5	32.4465	3.52813	2.45976e-14	3.15769	61.7353
766	SMCR8_10853	SMCR8	303.111	-1.08552	1.59247e-10	413.353	192.869		766	FSCN1_22817	FSCN1	1109.72	1.10709	8.37358e-07	693.3	1526.15		766	ZC3H13_16516	ZC3H13	570.332	0.889298	2.68358e-14	398.506	742.157
767	DLG5_14583	DLG5	211.078	-1.21782	1.62172e-10	296.594	125.563		767	TANGO6_22331	TANGO6	318.457	-1.03465	8.39453e-07	430.243	206.672		767	E2F3_23623	E2F3	302.926	-1.20034	2.77772e-14	423.928	181.924
768	ENST00000522356	ENST00000522356	20.78	3.35064	1.64949e-10	1.73674	39.8233		768	CHML_27014	CHML	1011.94	1.02813	8.51438e-07	657.764	1366.11		768	ST3GAL5_6802	ST3GAL5	36.3803	3.30884	2.83502e-14	4.51059	68.25
769	UNC50_7554	UNC50	635.978	-0.869575	1.65396e-10	823.676	448.28		769	NUP62_27614	NUP62	237.416	-1.43508	8.72398e-07	352.711	122.12		769	EMB_19350	EMB	414.05	-1.05167	2.93162e-14	560.317	267.782
770	RNFT2_25459	RNFT2	51.3905	2.06982	1.67888e-10	18.4518	84.3291		770	DCAF15_14308	DCAF15	45.0123	-1.79584	8.75099e-07	71.4582	18.5664		770	FASTKD2_26648	FASTKD2	365.39	-1.03313	3.30303e-14	492.296	238.484
771	CNOT8_1430	CNOT8	2194.29	0.702184	1.69598e-10	1666.65	2721.93		771	NUAK2_15857	NUAK2	106.763	1.39686	8.8549e-07	56.4455	157.08		771	S100A11_23914	S100A11	570.227	-0.900632	3.30735e-14	744.104	396.351
772	DENND3_15196	DENND3	23.0743	3.18638	1.7033e-10	2.99068	43.1579		772	MAU2_19992	MAU2	171.747	-1.18597	9.1076e-07	239.923	103.571		772	TXN2_7427	TXN2	1008.81	-0.702575	3.70386e-14	1251.28	766.33
773	PEX1_27674	PEX1	189.579	1.20617	1.7033e-10	112.924	266.235		773	KANK2_11608	KANK2	360.869	1.33055	9.25147e-07	198.902	522.836		773	MATK_4040	MATK	229.164	-1.23729	4.02597e-14	323.203	135.124
774	MRPS2_4292	MRPS2	114.222	-1.55817	1.71287e-10	172.814	55.6301		774	ATF5_501	ATF5	170.89	-1.25731	9.53092e-07	242.16	99.6204		774	PGM2L1_20327	PGM2L1	65.9374	2.46943	4.03256e-14	18.0281	113.847
775	KLHL42_15873	KLHL42	80.7879	-1.76618	1.74963e-10	126.7	34.8757		775	CNOT2_27040	CNOT2	306.555	-0.983259	9.69002e-07	408.612	204.498		775	CLEC11A_17601	CLEC11A	212.149	-1.32621	4.1541e-14	305.051	119.247
776	ZER1_21061	ZER1	389.519	0.932744	1.78279e-10	266.536	512.501		776	SCPEP1_12235	SCPEP1	277.575	1.25824	9.83506e-07	158.979	396.171		776	BCL9_18042	BCL9	99.8498	1.84924	4.23294e-14	41.5882	158.111
777	SKP1_6326	SKP1	20335.2	0.715516	1.90208e-10	15358.7	25311.7		777	MEPCE_22496	MEPCE	27.5834	-2.10303	9.91738e-07	46.8365	8.33036		777	NOD1_18139	NOD1	155.422	-1.54813	4.27507e-14	233.541	77.3024
778	YWHAG_7814	YWHAG	1009.98	0.74533	1.93756e-10	753.196	1266.77		778	PPIL6_11329	PPIL6	93.8333	1.41258	1.07211e-06	49.388	138.279		778	PEG10_18691	PEG10	23.1335	4.0784	4.30207e-14	0.608296	45.6586
779	POR_23019	POR	126.777	1.4185	1.96697e-10	67.3575	186.196		779	PLK4_20232	PLK4	257.63	-0.988305	1.10185e-06	343.633	171.627		779	ENST00000611209	ENST00000611209	91.1293	1.94883	4.33375e-14	35.5683	146.69
780	TRIM27_20041	TRIM27	375.291	-0.960794	2.0612e-10	496.613	253.969		780	ZNF692_18925	ZNF692	40.8014	-1.80797	1.12927e-06	64.5984	17.0044		780	NIP7_4589	NIP7	175.4	-1.42893	4.62071e-14	257.326	93.473
781	AKAP12_24261	AKAP12	32.917	2.63073	2.18839e-10	7.56618	58.2677		781	STK38L_23972	STK38L	118.281	1.35828	1.13052e-06	64.0834	172.478		781	PFKFB4_13625	PFKFB4	41.9331	2.94994	4.77726e-14	7.48753	76.3786
782	SLTM_26354	SLTM	261.755	-1.15988	2.2288e-10	362.618	160.892		782	SPINT1_13261	SPINT1	89.3875	1.52918	1.15847e-06	43.4491	135.326		782	TXNIP_28030	TXNIP	174.239	1.47215	4.81281e-14	90.7974	257.68
783	ZNF180_19559	ZNF180	657.62	0.910193	2.23846e-10	454.615	860.626		783	POR_5283	POR	155.323	1.13596	1.16574e-06	95.3386	215.307		783	PTS_5622	PTS	690.759	-0.781517	5.21303e-14	874.498	507.02
784	THAP10_21408	THAP10	332.311	0.978685	2.25739e-10	222.441	442.182		784	CEP55_20707	CEP55	1099.03	0.790189	1.17502e-06	801.146	1396.91		784	STX3_20481	STX3	115.831	1.7371	5.31208e-14	51.7772	179.885
785	EID2_19849	EID2	308.611	0.981498	2.2778e-10	206.487	410.735		785	ADPGK_25891	ADPGK	194.844	-1.05334	1.17502e-06	265.127	124.56		785	IRGM_25570	IRGM	31.926	3.49968	5.35579e-14	3.15769	60.6942
786	THEG_16358	THEG	32.9732	-2.6014	2.28819e-10	58.509	7.43742		786	GATAD1_2604	GATAD1	63.5633	-1.43137	1.18169e-06	94.4969	32.6297		786	ELP6_26048	ELP6	89.8059	-2.13111	6.19653e-14	148.609	31.0029
787	ZNF146_14121	ZNF146	1032.25	-0.810741	2.31547e-10	1317.35	747.157		787	MBNL2_4059	MBNL2	508.631	0.846379	1.19322e-06	361.136	656.126		787	KIDINS220_11378	KIDINS220	189.173	1.53199	6.65937e-14	95.4355	282.911
788	PTPRE_15653	PTPRE	248.824	-1.13797	2.40818e-10	343.515	154.133		788	CHMP1B_27015	CHMP1B	1083.18	1.1818	1.19758e-06	648.884	1517.49		788	GINM1_11597	GINM1	886.722	0.794789	6.82601e-14	646.84	1126.6
789	LMCD1_15007	LMCD1	27.1933	2.96586	2.4255e-10	4.17576	50.2109		789	SERPINE2_27841	SERPINE2	2002.59	1.18042	1.22219e-06	1201.19	2803.99		789	MAZ_4047	MAZ	594.549	-0.886666	8.35277e-14	773.325	415.773
790	ENST00000335497	ENST00000335497	480.1	-0.977568	2.51923e-10	638.46	321.74		790	ENST00000610609	ENST00000610609	46.3476	-1.65632	1.22807e-06	71.8143	20.881		790	HAGH_20499	HAGH	101.373	1.83485	8.51741e-14	42.7345	160.011
791	IMPA1_3364	IMPA1	87.1879	1.69043	2.55841e-10	39.3025	135.073		791	DSTN_27141	DSTN	771.79	0.895567	1.24531e-06	535.57	1008.01		791	CECR2_18607	CECR2	64.5671	2.34826	8.97385e-14	19.2834	109.851
792	TRPS1_22476	TRPS1	119.251	-1.51943	2.56457e-10	178	60.5024		792	MBOAT1_12739	MBOAT1	79.2879	-1.41749	1.24651e-06	116.149	42.4265		792	DEF6_1832	DEF6	127.148	-1.62141	9.72972e-14	193.656	60.6395
793	SNRNP35_22074	SNRNP35	287.68	-1.03038	2.57525e-10	387.257	188.102		793	IFRD1_27344	IFRD1	664.684	0.864622	1.26694e-06	468.373	860.994		793	NECAP1_22089	NECAP1	203.285	1.33547	1.02726e-13	113.824	292.747
794	MYO5C_21343	MYO5C	820.81	-0.888578	2.86638e-10	1069.5	572.116		794	CFAP70_12714	CFAP70	32.9366	1.90132	1.28994e-06	12.2459	53.6273		794	GRK2_152	GRK2	174.729	-1.43831	1.03292e-13	256.89	92.5679
795	CNOT3_26659	CNOT3	412.342	-0.934293	2.91607e-10	543.554	281.131		795	HN1_11624	HN1	1554.35	1.10615	1.34611e-06	969.319	2139.37		795	PPIL6_11329	PPIL6	47.1541	2.73809	1.14299e-13	10.3641	83.9441
796	LLGL2_27439	LLGL2	843.954	0.823947	2.93718e-10	607.383	1080.53		796	CBX2_24759	CBX2	77.2237	1.3131	1.36731e-06	43.111	111.336		796	PREP_24665	PREP	959.372	-0.719578	1.14379e-13	1195.38	723.366
797	FANCM_19023	FANCM	142.996	1.42292	2.96126e-10	76.0034	209.989		797	GAR1_25631	GAR1	405.656	-0.896257	1.36731e-06	529.697	281.616		797	SECISBP2L_21615	SECISBP2L	94.7997	1.91246	1.14766e-13	37.9958	151.604
798	CADM4_19183	CADM4	118.48	1.36972	3.15429e-10	64.9419	172.019		798	ARHGEF11_23554	ARHGEF11	95.0017	-1.33084	1.37942e-06	136.8	53.204		798	ETV3_27187	ETV3	592.164	0.790171	1.30677e-13	432.643	751.686
799	SEPHS2_15835	SEPHS2	336.116	1.06691	3.23308e-10	215.4	456.831		799	GPT2_25127	GPT2	368.863	1.18167	1.37971e-06	220.563	517.163		799	SLC44A2_22760	SLC44A2	20.1519	4.24562	1.43208e-13	0	40.3038
800	DNAH3_16573	DNAH3	15.486	3.66651	3.35831e-10	0.603386	30.3687		800	GOLGA8M_14513	GOLGA8M	59.848	1.45371	1.39926e-06	30.757	88.939		800	CRELD2_1561	CRELD2	435.488	1.07539	1.44902e-13	278.057	592.919
801	PRR13_22266	PRR13	9298.48	0.686353	3.3991e-10	7112.97	11484		801	STON1_27918	STON1	20.1401	2.25004	1.40796e-06	5.49128	34.7889		801	DNAJB14_1905	DNAJB14	436.133	-0.950088	1.45055e-13	576.205	296.062
802	TRAF3IP2_28407	TRAF3IP2	47.3403	-2.10287	3.43848e-10	78.323	16.3576		802	MDM2_23384	MDM2	916.952	-0.823016	1.41528e-06	1175.56	658.345		802	UBE2R2_12354	UBE2R2	353.216	-1.0728	1.50085e-13	480.37	226.062
803	SC5D_24015	SC5D	147.209	1.28235	3.48283e-10	83.9852	210.433		803	MFN1_4145	MFN1	1133.3	0.860134	1.42252e-06	799.492	1467.11		803	C10orf12_17425	C10orf12	1049.42	0.737053	1.50284e-13	785.794	1313.06
804	LRRC41_3882	LRRC41	69.255	-1.75918	3.504e-10	108.564	29.9461		804	ZNF335_10728	ZNF335	168.369	-1.09649	1.44e-06	230.766	105.972		804	PRDX3_27724	PRDX3	5276.67	-0.45534	1.59974e-13	6104.4	4448.95
805	EVI5_22907	EVI5	138.215	1.31474	3.58971e-10	78.1165	198.314		805	MAK16_25337	MAK16	495.679	-1.0067	1.44993e-06	664.88	326.479		805	CLN6_25567	CLN6	438.27	-0.911589	1.6267e-13	573.695	302.846
806	FAM227A_11868	FAM227A	53.1813	2.06027	3.6437e-10	18.9576	87.4049		806	NOL4L_21933	NOL4L	239.555	-0.957694	1.4753e-06	317.447	161.663		806	CDON_12710	CDON	29.3038	3.50924	1.68296e-13	2.591	56.0165
807	ROBO1_25828	ROBO1	294.101	1.04882	3.68724e-10	190.267	397.935		807	ANXA1_24071	ANXA1	11837.7	0.889036	1.49065e-06	8235.72	15439.6		807	AQR_18454	AQR	963.436	0.811956	1.71245e-13	698.006	1228.86
808	BCAS4_23317	BCAS4	199.302	1.12472	3.87583e-10	124.103	274.501		808	ZNF544_14233	ZNF544	503.326	-0.844918	1.49251e-06	648.685	357.967		808	MGAT4A_27507	MGAT4A	381.537	0.996025	1.86223e-13	253.661	509.414
809	IK_25197	IK	3574.86	0.821884	3.94206e-10	2573.35	4576.38		809	NFIL3_4565	NFIL3	40.469	1.78907	1.50278e-06	16.3623	64.5757		809	UBXN2B_10951	UBXN2B	1542.98	0.592112	1.86925e-13	1229.55	1856.4
810	TAF4_19365	TAF4	267.396	-1.00898	4.53058e-10	358.459	176.333		810	PAK1IP1_16895	PAK1IP1	554.706	-1.07949	1.51493e-06	759.383	350.028		810	RSRP1_11697	RSRP1	910.719	0.793359	2.09416e-13	665.261	1156.18
811	DUSP16_17282	DUSP16	58.3447	-1.88617	4.7376e-10	93.159	23.5304		811	KSR1_25248	KSR1	48.9428	1.5548	1.52687e-06	23.7759	74.1097		811	RAB18_27746	RAB18	1214.21	0.633816	2.11301e-13	950.693	1477.73
812	RSPH3_21744	RSPH3	212.673	1.23431	4.75873e-10	124.813	300.533		812	FLRT3_17906	FLRT3	32.3661	1.9107	1.56414e-06	12.1726	52.5595		812	PRNP_16868	PRNP	77.9568	-2.18905	2.1149e-13	130.15	25.7633
813	ZNF367_14143	ZNF367	378.376	-1.02098	4.79326e-10	508.801	247.95		813	ODC1_11553	ODC1	10840.4	0.915484	1.57655e-06	7446.12	14234.6		813	TREM1_13872	TREM1	51.1175	2.65854	2.11776e-13	11.7155	90.5195
814	MRPL12_4260	MRPL12	204.945	-1.17286	4.80469e-10	285.342	124.547		814	IGF2R_3263	IGF2R	2031.42	1.00461	1.58752e-06	1334.9	2727.94		814	HNRNPA2B1_3054	HNRNPA2B1	494.199	-1.17309	2.19704e-13	687.694	300.705
815	CYP46A1_1732	CYP46A1	12.6623	3.85576	4.81555e-10	0	25.3246		815	EIF4E_25611	EIF4E	757.723	-0.832821	1.58978e-06	974.594	540.853		815	HNRNPH1_20367	HNRNPH1	1515.59	-0.645723	2.65955e-13	1851.32	1179.85
816	XYLT1_14824	XYLT1	92.9859	1.61775	4.85944e-10	44.0759	141.896		816	CEP68_10708	CEP68	60.0201	1.48149	1.59954e-06	30.3593	89.681		816	KLHL5_25257	KLHL5	441.051	1.13163	2.66998e-13	273.545	608.557
817	FEM1A_20770	FEM1A	141.709	-1.4062	5.16759e-10	207.046	76.3713		817	INPP5A_24777	INPP5A	706.778	0.964121	1.6015e-06	473.178	940.377		817	IVNS1ABP_14113	IVNS1ABP	442.437	-0.886385	2.70831e-13	575.46	309.414
818	PCBP3_25138	PCBP3	94.639	1.48409	5.16759e-10	48.4765	140.802		818	C1orf131_862	C1orf131	152.361	-1.07402	1.63801e-06	208.485	96.2375		818	TUBGCP3_12491	TUBGCP3	765.421	-0.785723	2.78511e-13	970.56	560.282
819	NR1H2_4670	NR1H2	158.014	-1.24758	5.24304e-10	223.726	92.3026		819	ANG_26827	ANG	171.187	1.30171	1.64824e-06	95.7462	246.628		819	ELOF1_2130	ELOF1	141.947	1.49347	2.79242e-13	72.8567	211.038
820	ENST00000369505	ENST00000369505	335.307	-0.929496	5.26356e-10	440.881	229.732		820	BYSL_16106	BYSL	125.085	-1.2113	1.67899e-06	176.868	73.3018		820	CSK_27067	CSK	138.208	-1.67722	2.91274e-13	212.701	63.7144
821	RXRA_27819	RXRA	88.7561	-1.68196	5.27763e-10	137.09	40.422		821	FASTKD2_26648	FASTKD2	352.884	-1.12947	1.74426e-06	487.422	218.347		821	IFI6_25609	IFI6	33.917	3.31935	2.91274e-13	4.01419	63.8198
822	HERC1_20928	HERC1	203.052	1.22746	5.34692e-10	119.651	286.454		822	PTPN2_10739	PTPN2	216.39	-1.24793	1.82308e-06	308.514	124.265		822	GATS_20657	GATS	58.9487	2.31089	3.01505e-13	17.7726	100.125
823	HDAC3_22727	HDAC3	262.886	1.08024	5.3825e-10	166.807	358.965		823	SH3TC2_14981	SH3TC2	46.6374	-1.80338	1.82637e-06	73.4392	19.8356		823	PEX11B_27675	PEX11B	292.054	1.13148	3.06353e-13	181.412	402.695
824	HIST1H2AA_14795	HIST1H2AA	12.7921	3.8481	5.40339e-10	0	25.5842		824	CDC7_19277	CDC7	83.4468	-1.48402	1.87188e-06	125.937	40.9567		824	VTI1A_10689	VTI1A	542.871	0.822073	3.10556e-13	390.999	694.744
825	PBX1_26409	PBX1	896.905	-0.743085	5.64704e-10	1124.71	669.101		825	KLHL24_20638	KLHL24	61.3064	1.49308	1.87684e-06	30.8869	91.7259		825	GABPA_11691	GABPA	733.389	-0.757405	3.39667e-13	922.873	543.905
826	TSNAX_10962	TSNAX	385.8	0.951075	5.65651e-10	261.11	510.491		826	TMEM185B_26207	TMEM185B	306.071	-0.900734	1.98271e-06	400.171	211.97		826	LIN7C_17178	LIN7C	908.016	0.699364	3.43292e-13	690.783	1125.25
827	CPM_25081	CPM	31.637	2.56644	5.70217e-10	7.39311	55.8809		827	ARMC9_12765	ARMC9	85.7743	1.40684	1.99368e-06	44.9006	126.648		827	RPL32_27803	RPL32	13258.6	0.391279	3.52845e-13	11468.7	15048.5
828	CCNA2_1050	CCNA2	272.829	-1.04899	5.90634e-10	368.878	176.781		828	SLC25A4_6406	SLC25A4	222.568	1.05078	2.03418e-06	142.156	302.98		828	RTFDC1_17568	RTFDC1	1826.53	0.554164	3.64203e-13	1479.15	2173.91
829	LMNB2_12501	LMNB2	120.985	-1.37384	6.32492e-10	175.893	66.078		829	PTGER2_5558	PTGER2	153.913	1.14379	2.03457e-06	94.4404	213.386		829	XBP1_7759	XBP1	128.323	-1.69759	3.83936e-13	198.326	58.3202
830	TBC1D16_20210	TBC1D16	159.373	1.27536	6.41219e-10	91.029	227.717		830	ATXN2L_17924	ATXN2L	531.327	-0.901706	2.04959e-06	696.263	366.391		830	MB21D1_11924	MB21D1	158.771	-1.41346	4.33194e-13	232.441	85.1016
831	TRIM2_7343	TRIM2	36.2222	2.34841	6.41219e-10	10.4336	62.0108		831	TAOK1_20101	TAOK1	153.869	-1.06876	2.05748e-06	210.366	97.3712		831	CEP76_24797	CEP76	220.687	1.20675	4.34268e-13	132.061	309.312
832	GTPBP4_22608	GTPBP4	3046.37	-0.805918	6.65078e-10	3882.67	2210.07		832	PLXNA2_15402	PLXNA2	33.015	-1.86674	2.1023e-06	52.9591	13.0709		832	CTSS_25157	CTSS	300.365	-1.12221	4.44021e-13	413.135	187.594
833	PABPC1_10760	PABPC1	24009.7	0.701388	6.76438e-10	18244	29775.4		833	GTF2IRD1_11367	GTF2IRD1	108.317	-1.15217	2.11326e-06	150.548	66.0854		833	METTL21A_14694	METTL21A	168.021	-1.41178	4.53478e-13	245.872	90.1702
834	SEMA4D_27833	SEMA4D	314.079	1.00234	6.76438e-10	207.715	420.443		834	CRY2_22678	CRY2	158.964	1.31875	2.1454e-06	87.6458	230.282		834	ITM2C_11194	ITM2C	387.891	1.07431	4.71037e-13	247.609	528.172
835	CREBBP_1553	CREBBP	118.191	-1.52081	7.14642e-10	176.321	60.06		835	MYL12B_27543	MYL12B	25977.8	0.747585	2.17059e-06	19304.9	32650.7		835	SDF2_21390	SDF2	145.687	1.50308	4.7209e-13	74.1695	217.205
836	KCTD15_18680	KCTD15	21.9391	-3.13062	7.17767e-10	41.1587	2.71942		836	PRSS35_21303	PRSS35	52.8711	1.58125	2.17511e-06	24.602	81.1403		836	ZNF296_14691	ZNF296	77.2771	-2.088	4.72945e-13	127.097	27.4571
837	SMARCC2_12862	SMARCC2	1126.92	-0.754097	7.29351e-10	1416.9	836.95		837	TESK2_16816	TESK2	29.6226	1.94714	2.18053e-06	10.8661	48.3792		837	APOBR_18683	APOBR	36.3145	-3.24581	4.84636e-13	67.9875	4.64158
838	SLC38A1_14804	SLC38A1	2385.21	-0.865414	7.41864e-10	3086.19	1684.23		838	MICALL2_12164	MICALL2	243.515	0.945704	2.22962e-06	165.071	321.96		838	IKZF1_3292	IKZF1	75.87	-2.15671	4.93776e-13	126.068	25.6715
839	ATP6V1C2_12517	ATP6V1C2	31.4766	2.56102	7.4498e-10	7.49277	55.4604		839	KDSR_14120	KDSR	1222.79	0.749924	2.23044e-06	907.473	1538.11		839	GCLM_2615	GCLM	898.231	-0.734983	4.96508e-13	1123.81	672.656
840	ZFP64_12408	ZFP64	82.8949	-1.57584	8.86494e-10	125.467	40.3224		840	AGRN_165	AGRN	586.434	0.832683	2.25778e-06	418.936	753.932		840	UBE2I_22486	UBE2I	5293.28	-0.463601	5.46274e-13	6139.05	4447.51
841	NIP7_4589	NIP7	333.143	-0.93017	9.01109e-10	438.337	227.949		841	CCDC43_24330	CCDC43	66.4776	-1.39036	2.30661e-06	97.6328	35.3224		841	ROPN1L_19784	ROPN1L	21.2137	3.9497	5.58029e-13	0.586781	41.8406
842	PRRG1_24486	PRRG1	60.2638	1.88	9.05441e-10	23.9908	96.5369		842	RAD23A_5701	RAD23A	1517.06	-0.809903	2.32325e-06	1938.24	1095.87		842	LYAR_12352	LYAR	1407.26	0.598002	5.88266e-13	1117.92	1696.59
843	MICAL2_15126	MICAL2	230.296	1.08924	9.11306e-10	146.169	314.423		843	LYST_10831	LYST	42.6091	1.5943	2.35911e-06	19.8479	65.3703		843	HSPA8_3142	HSPA8	3411.48	-0.499716	6.04266e-13	3998.22	2824.73
844	TPPP_13685	TPPP	23.2855	3.04814	9.16002e-10	3.09356	43.4775		844	JRKL_18598	JRKL	76.0584	1.56665	2.38911e-06	35.6966	116.42		844	DUSP5_24241	DUSP5	97.0009	1.78989	6.10542e-13	41.6771	152.325
845	MAZ_12836	MAZ	265.046	-1.05098	9.41495e-10	359.105	170.987		845	MITF_17860	MITF	259.766	1.02071	2.41571e-06	168.495	351.037		845	SCMH1_21547	SCMH1	113.011	-1.774	6.26551e-13	176.892	49.1306
846	PEAK1_23597	PEAK1	321.271	1.06185	9.56637e-10	206.53	436.013		846	CADM4_19183	CADM4	41.4063	1.6355	2.41571e-06	18.533	64.2796		846	STK32C_24353	STK32C	37.7316	2.93274	6.34795e-13	6.70421	68.759
847	GOLGA6D_18150	GOLGA6D	14.475	3.58962	9.60987e-10	0.578471	28.3716		847	ATG101_12980	ATG101	526.126	1.37874	2.42268e-06	281.392	770.861		847	DNAJB11_1901	DNAJB11	1460.41	0.683362	6.97127e-13	1118.73	1802.08
848	RYBP_22205	RYBP	465.793	0.905947	9.78659e-10	321.692	609.894		848	OPTN_24820	OPTN	358.099	1.20401	2.444e-06	211.518	504.68		848	TBL1XR1_23636	TBL1XR1	238.664	-1.20239	7.04573e-13	334.233	143.094
849	SMG5_19986	SMG5	189.56	-1.14715	9.9851e-10	261.973	117.148		849	TNFAIP8_10589	TNFAIP8	57.306	1.51924	2.4964e-06	28.0356	86.5764		849	ZNF778_17549	ZNF778	91.1099	1.81788	7.12395e-13	38.538	143.682
850	ROPN1L_19784	ROPN1L	13.3098	3.69444	1.01411e-09	0.226672	26.3928		850	DDHD1_10888	DDHD1	327.307	0.920831	2.50853e-06	224.23	430.383		850	FUT4_20944	FUT4	37.5945	-3.09106	7.2733e-13	69.5169	5.6722
851	RNF41_22991	RNF41	210.432	1.15644	1.05519e-09	129.142	291.721		851	CDKN1C_15785	CDKN1C	10.0811	2.80663	2.52067e-06	1.01374	19.1485		851	CHAC1_1279	CHAC1	85.475	2.26242	7.2733e-13	26.979	143.971
852	NXPH4_26474	NXPH4	159.762	1.18816	1.06969e-09	96.1974	223.327		852	HMGCR_3029	HMGCR	219.304	0.982417	2.53522e-06	146.066	292.542		852	PPP1R7_13019	PPP1R7	475.797	0.887906	7.31083e-13	332.926	618.668
853	MAP1LC3B_3964	MAP1LC3B	39.5633	2.2473	1.1318e-09	12.1187	67.008		853	PPIL1_5328	PPIL1	144.108	-1.09495	2.55126e-06	197.052	91.1651		853	NOP14_19982	NOP14	274.329	-1.07097	7.32816e-13	373.077	175.581
854	OARD1_21686	OARD1	687.985	-0.892265	1.18125e-09	895.343	480.627		854	CAMK2G_13629	CAMK2G	120.317	1.19923	2.57927e-06	71.1019	169.532		854	TSC22D4_22970	TSC22D4	433.086	-0.962598	7.88879e-13	574.124	292.048
855	ANAPC13_21325	ANAPC13	2450.06	-0.790251	1.18656e-09	3111.17	1788.96		855	ZNF622_20270	ZNF622	1245.23	0.903916	2.60226e-06	859.558	1630.9		855	SEPT9_18871	2017-09-09	179.261	-1.32036	8.14472e-13	257.553	100.969
856	HIST1H4A_19159	HIST1H4A	1169.87	1.00888	1.21977e-09	770.148	1569.59		856	FKBP4_2433	FKBP4	246.875	-1.10783	2.66999e-06	341.07	152.681		856	VIMP_7660	VIMP	201.499	1.42781	9.02424e-13	107.14	295.858
857	PP7080_5295	PP7080	45.7994	-2.16228	1.24122e-09	76.8322	14.7666		857	MTHFD2_4349	MTHFD2	331.948	-0.936012	2.72352e-06	438.917	224.979		857	AARS_3	AARS	334.701	-1.00074	9.02424e-13	447.558	221.844
858	MYL12B_27543	MYL12B	47912.5	0.747255	1.25292e-09	35673.3	60151.7		858	ZNF28_23250	ZNF28	449.818	1.22053	2.81484e-06	263.103	636.532		858	EPB41L5_12827	EPB41L5	30.1236	3.32572	9.61672e-13	3.43173	56.8155
859	KMT2B_21566	KMT2B	99.5222	-1.49594	1.30156e-09	148.287	50.7572		859	HESX1_24317	HESX1	96.0165	1.35355	2.851e-06	51.6886	140.344		859	ZKSCAN1_13775	ZKSCAN1	586.86	0.849442	9.97018e-13	417.972	755.748
860	INHBB_21250	INHBB	42.9155	-2.16463	1.3053e-09	71.9164	13.9146		860	BCL2L11_26886	BCL2L11	75.8468	1.37473	2.95366e-06	40.5277	111.166		860	APBB3_21212	APBB3	207.358	1.23732	1.00073e-12	122.224	292.493
861	SLC30A4_26125	SLC30A4	45.0109	2.11025	1.30551e-09	15.4126	74.6092		861	EPB41_18705	EPB41	1161.63	0.936358	2.95462e-06	788.971	1534.28		861	FAM120AOS_12385	FAM120AOS	60.8037	2.26285	1.00892e-12	18.8558	102.752
862	MAN1C1_11683	MAN1C1	60.6207	1.82774	1.31761e-09	24.9958	96.2455		862	GINM1_11597	GINM1	1490.74	0.902601	2.95643e-06	1029.7	1951.79		862	MAN1A1_12471	MAN1A1	119.85	1.7324	1.1033e-12	53.6996	186
863	CEP68_10708	CEP68	74.0728	1.66833	1.35297e-09	33.719	114.427		863	MICALCL_16867	MICALCL	30.0244	1.87981	2.97568e-06	11.5052	48.5437		863	PAPD5_11978	PAPD5	206.707	1.20969	1.11469e-12	123.35	290.065
864	DCTN6_1789	DCTN6	1524.52	-0.784349	1.36332e-09	1932.52	1116.52		864	CXorf57_10895	CXorf57	33.6123	1.77602	3.01908e-06	13.8805	53.3441		864	LRP1_21937	LRP1	23.4614	3.73532	1.1768e-12	1.31129	45.6114
865	GOLGA8M_14513	GOLGA8M	22.4619	2.9042	1.36332e-09	3.79583	41.1279		865	EVI5_22907	EVI5	279.911	0.919198	3.02037e-06	191.479	368.343		865	KCTD21_12869	KCTD21	29.6597	3.32773	1.22185e-12	3.22081	56.0987
866	WDR47_20877	WDR47	44.0763	2.07074	1.36332e-09	15.5128	72.6398		866	SPIN1_6715	SPIN1	83.535	-1.3079	3.08982e-06	120.935	46.1348		866	WWC3_16497	WWC3	241.248	1.27038	1.24386e-12	139.785	342.711
867	DDRGK1_24690	DDRGK1	391.188	-0.932542	1.3758e-09	514.445	267.932		867	TOB1_25125	TOB1	204.98	1.02247	3.09066e-06	133.204	276.756		867	CCDC77_22062	CCDC77	416.078	0.883259	1.25834e-12	291.312	540.844
868	GNAZ_19918	GNAZ	105.357	1.39697	1.47017e-09	56.6	154.114		868	PLEKHA7_11450	PLEKHA7	50.6392	1.68795	3.15783e-06	21.9368	79.3417		868	PSIP1_27736	PSIP1	1261.76	0.617556	1.31549e-12	994.878	1528.64
869	IFIT1_3219	IFIT1	17.9472	3.32365	1.47845e-09	1.58349	34.311		869	DNAJC7_27132	DNAJC7	764.801	-0.831714	3.18854e-06	982.033	547.568		869	IQCH_11387	IQCH	40.2945	2.77392	1.33555e-12	8.2809	72.3082
870	ZFR_7844	ZFR	1397.09	-0.81627	1.509e-09	1785.9	1008.28		870	TOM1L2_23231	TOM1L2	97.7876	1.33734	3.18898e-06	53.9969	141.578		870	MEIS3_24320	MEIS3	18.6978	4.11857	1.34456e-12	0	37.3957
871	CORO1A_1507	CORO1A	50.6777	1.92325	1.53451e-09	19.8118	81.5435		871	CLPX_1399	CLPX	75.1083	-1.41199	3.19282e-06	111.048	39.1686		871	TMED2_7165	TMED2	11435	0.507805	1.35933e-12	9437.22	13432.9
872	NFE2L3_17297	NFE2L3	162.968	1.18786	1.62294e-09	98.3085	227.628		872	DUSP1_1978	DUSP1	21.4186	2.06896	3.19301e-06	6.94942	35.8878		872	HEXIM1_17379	HEXIM1	88.9787	1.90263	1.47247e-12	35.6343	142.323
873	PGGT1B_11300	PGGT1B	253.956	-1.03412	1.71198e-09	342.254	165.658		873	OSBPL6_26357	OSBPL6	130.969	1.08433	3.1976e-06	82.6955	179.243		873	GAR1_25631	GAR1	645.31	-0.76478	1.49828e-12	813.427	477.194
874	DDHD1_10888	DDHD1	185.422	1.09593	1.73867e-09	116.915	253.929		874	TMEM251_7199	TMEM251	127.57	1.29062	3.34851e-06	72.38	182.761		874	GPD2_13130	GPD2	87.1577	-1.82825	1.60736e-12	137.776	36.5398
875	TMPRSS9_20419	TMPRSS9	18.1615	3.29918	1.74557e-09	1.78391	34.5392		875	ERCC6L2_20143	ERCC6L2	217.804	-0.941912	3.35692e-06	287.886	147.723		875	CALCOCO1_18741	CALCOCO1	47.8722	2.54063	1.70554e-12	11.8604	83.884
876	PLIN5_22212	PLIN5	46.7516	2.03487	1.76208e-09	17.1435	76.3596		876	NRDE2_22791	NRDE2	37.9579	-1.71467	3.35692e-06	59.38	16.5358		876	TRIP6_18840	TRIP6	100.217	-1.89956	1.74118e-12	160.166	40.2684
877	SLC12A2_14584	SLC12A2	957.164	0.811678	1.76208e-09	691.964	1222.36		877	KITLG_12641	KITLG	1043.52	0.776924	3.35726e-06	764.715	1322.33		877	C1QBP_10605	C1QBP	3589.5	-0.475771	1.77343e-12	4177.42	3001.59
878	ST7_6809	ST7	161.205	-1.20218	1.76208e-09	226.563	95.8459		878	SYNJ2_15380	SYNJ2	100.263	-1.15701	3.42631e-06	139.961	60.5639		878	RGS18_11018	RGS18	489.141	-2.48755	1.79514e-12	849.702	128.581
879	TNFAIP8_10589	TNFAIP8	113.66	1.45738	1.76208e-09	59.4797	167.84		879	ARL4A_14380	ARL4A	68.0537	1.56431	3.45103e-06	32.3564	103.751		879	EXOC8_2265	EXOC8	249.948	1.1648	1.80267e-12	152.565	347.331
880	OAZ2_14577	OAZ2	386.871	0.863772	1.77742e-09	273.348	500.393		880	LYSMD4_25862	LYSMD4	17.8049	2.2109	3.46821e-06	5.02353	30.5862		880	STXBP1_6866	STXBP1	45.2751	2.65553	1.83694e-12	10.2335	80.3167
881	KIAA0355_3561	KIAA0355	58.4294	1.89785	1.79905e-09	22.7848	94.0739		881	SGF29_20100	SGF29	57.2395	-1.52344	3.47183e-06	85.9687	28.5103		881	UBXN4_13724	UBXN4	1270.82	-0.620213	1.89201e-12	1541.45	1000.2
882	CBFA2T2_20522	CBFA2T2	88.701	1.65119	1.80898e-09	40.9076	136.494		882	LPCAT3_20528	LPCAT3	411.181	1.08964	3.47183e-06	258.187	564.176		882	FSCN1_22817	FSCN1	759.864	0.725127	1.92981e-12	571.865	947.862
883	ATG101_12980	ATG101	879.745	0.932619	1.90196e-09	600.61	1158.88		883	HOXC8_27330	HOXC8	60.6532	-1.41999	3.47183e-06	89.1003	32.2061		883	FEM1A_20770	FEM1A	406.136	-1.05075	1.96025e-12	549.859	262.413
884	BCL2L12_18713	BCL2L12	151.526	1.18968	1.95661e-09	91.4381	211.614		884	SPTSSA_6735	SPTSSA	1494.46	0.72371	3.56421e-06	1121.92	1867		884	LARS2_18400	LARS2	332.372	-1.03611	2.15485e-12	448.204	216.54
885	METTL18_20275	METTL18	90.8571	-1.4872	1.95777e-09	135.269	46.4451		885	WDR26_26068	WDR26	1530.49	1.06847	3.76494e-06	972.062	2088.91		885	NDST1_22628	NDST1	46.7147	-2.59053	2.20473e-12	82.2567	11.1728
886	EIF4ENIF1_26631	EIF4ENIF1	648.777	-0.811135	1.95901e-09	828.188	469.365		886	CSNK2A3_27070	CSNK2A3	499.923	-0.863642	3.88238e-06	648.556	351.29		886	PHF19_27677	PHF19	56.0316	-2.38959	2.23675e-12	96.1513	15.9118
887	NARF_15778	NARF	72.9365	1.60584	2.06782e-09	34.6977	111.175		887	SCO1_6146	SCO1	129.202	-1.10371	3.88238e-06	178.419	79.9842		887	MAZ_12836	MAZ	327.427	-1.01569	2.27396e-12	439.565	215.288
888	HIST1H3C_19157	HIST1H3C	485.459	1.14007	2.0801e-09	298.946	671.971		888	PRPF38B_5459	PRPF38B	222.105	-0.96039	3.98197e-06	295.017	149.193		888	NSD1_14653	NSD1	106.478	-1.67977	2.3178e-12	164.048	48.908
889	TGIF2_27952	TGIF2	127.232	-1.30494	2.0801e-09	182.724	71.7397		889	FAM188A_15669	FAM188A	282.309	1.07585	4.06804e-06	178.516	386.102		889	SDF4_15405	SDF4	871.348	-0.757177	2.34129e-12	1096.8	645.895
890	ZNF692_18925	ZNF692	26.8501	-2.72424	2.0801e-09	48.1201	5.58014		890	ZC3H11A_19238	ZC3H11A	57.1934	-1.47662	4.19239e-06	85.6407	28.7461		890	DHX57_23410	DHX57	364.819	0.967394	2.52535e-12	245.826	483.813
891	KLK4_13884	KLK4	11.7593	3.74624	2.09325e-09	0	23.5187		891	TNS3_18725	TNS3	83.1017	-1.25535	4.2051e-06	119.071	47.132		891	BPHL_28205	BPHL	66.2295	2.1713	2.55886e-12	22.0838	110.375
892	F11R_22458	F11R	1107.32	0.809273	2.10971e-09	802.621	1412.02		892	MAP2_26319	MAP2	19.0689	2.15364	4.23967e-06	5.75087	32.3869		892	KIF13B_24739	KIF13B	115.416	1.60539	2.56133e-12	55.3078	175.525
893	SWAP70_16065	SWAP70	97.6653	1.48659	2.12002e-09	49.9062	145.425		893	TFAP4_17505	TFAP4	18.137	-2.32823	4.29722e-06	31.8512	4.42279		893	HMGCR_3029	HMGCR	321.65	1.05356	2.62687e-12	207.875	435.425
894	SH3PXD2A_19966	SH3PXD2A	19.9305	3.03919	2.12594e-09	2.6906	37.1703		894	CCDC157_20675	CCDC157	45.213	1.51177	4.30124e-06	22.2098	68.2162		894	CACFD1_26265	CACFD1	23.6331	3.63187	2.65428e-12	1.44328	45.8229
895	SYVN1_21792	SYVN1	291.902	0.96565	2.12723e-09	196.461	387.343		895	THOC1_7085	THOC1	391.929	-0.941355	4.35385e-06	519.183	264.674		895	KLHL24_20638	KLHL24	63.1401	2.11051	2.73888e-12	21.8815	104.399
896	SIDT1_12889	SIDT1	51.4123	-2.26505	2.12744e-09	87.9979	14.8268		896	RAB11FIP1_11318	RAB11FIP1	24.0393	1.97683	4.48558e-06	8.45912	39.6195		896	RBM5_25981	RBM5	297.853	-1.14636	2.747e-12	412.251	183.455
897	H2AFJ_12565	H2AFJ	1899.92	0.703543	2.14797e-09	1442.4	2357.44		897	CD83_25945	CD83	164.58	1.12657	4.55554e-06	102.107	227.053		897	HMGB2_3026	HMGB2	5522.84	-0.495702	2.80315e-12	6465.56	4580.13
898	MPHOSPH8_23839	MPHOSPH8	1087.13	0.839971	2.17853e-09	775.486	1398.78		898	PSMG3_23251	PSMG3	112.873	-1.15583	4.58665e-06	157.392	68.3533		898	KLHL25_19012	KLHL25	36.5919	2.96568	2.81233e-12	6.22501	66.9588
899	SRPRB_12105	SRPRB	1160.78	-0.692106	2.2717e-09	1435.56	885.993		899	CCNA2_1050	CCNA2	222.257	-1.19286	4.58665e-06	313.42	131.095		899	AFMID_157	AFMID	175.824	1.42962	2.86622e-12	93.173	258.476
900	CSF3_1592	CSF3	11.8217	3.74151	2.2878e-09	0	23.6435		900	FANCM_19023	FANCM	181.325	1.00037	4.6512e-06	119.26	243.39		900	SWT1_14364	SWT1	52.4916	2.36919	2.8947e-12	15.1228	89.8603
901	CCDC77_22062	CCDC77	107.506	1.41872	2.29909e-09	57.0214	157.991		901	MAP2K7_23968	MAP2K7	139.502	-1.23507	4.6512e-06	197.685	81.3195		901	CCNG1_1079	CCNG1	200.13	1.28933	3.06573e-12	114.311	285.949
902	CDV3_18774	CDV3	629.261	-0.843385	2.30018e-09	809.718	448.805		902	ALAD_14876	ALAD	92.4827	1.34782	4.69701e-06	49.9164	135.049		902	IFI30_3216	IFI30	46.4092	2.53579	3.06805e-12	11.6653	81.1532
903	PSMC5_17095	PSMC5	2188.32	-0.637401	2.30183e-09	2666.72	1709.92		903	GSKIP_25141	GSKIP	33.7763	1.81184	4.69893e-06	13.1666	54.386		903	FLI1_20426	FLI1	148.228	-1.7387	3.07684e-12	230.837	65.6199
904	RIC1_26646	RIC1	94.9501	1.45713	2.30183e-09	49.5528	140.347		904	MYO10_27545	MYO10	540.078	1.05192	4.74264e-06	345.684	734.471		904	HIST1H2BF_11973	HIST1H2BF	792.796	-0.686992	3.15785e-12	979.289	606.303
905	NUBP1_16247	NUBP1	422.16	-0.86967	2.31888e-09	547.272	297.049		905	RAE1_5712	RAE1	276.341	-0.955866	4.78001e-06	367.616	185.066		905	MRPL12_4260	MRPL12	369.542	-0.990203	3.3674e-12	493.127	245.956
906	SDF2_21390	SDF2	167.124	1.17661	2.3686e-09	101.155	233.093		906	ZNF584_17327	ZNF584	159.712	-1.05233	4.83803e-06	217.561	101.864		906	MPP2_20075	MPP2	33.2662	3.20844	3.53448e-12	4.14618	62.3862
907	MAFK_26036	MAFK	735.603	0.826876	2.37444e-09	528.111	943.094		907	ACAA1_48	ACAA1	56.8433	1.42275	4.84405e-06	29.7764	83.9101		907	ATAD2B_13606	ATAD2B	241.175	-1.30107	3.68478e-12	345.078	137.272
908	HIST1H1D_14545	HIST1H1D	391.438	0.918043	2.37517e-09	268.81	514.065		908	CHST7_22201	CHST7	99.4803	1.20772	4.94973e-06	58.4199	140.541		908	CTBP1_18247	CTBP1	401.024	-0.939998	3.75711e-12	528.351	273.696
909	TMEM189_27973	TMEM189	300.893	1.00644	2.3932e-09	198.613	403.173		909	RNF19A_12529	RNF19A	262.942	1.1187	5.12775e-06	162.404	363.48		909	GPR155_12835	GPR155	31.4095	3.34115	4.00694e-12	3.25097	59.5681
910	RRS1_6040	RRS1	224.476	-1.20356	2.50727e-09	314.723	134.23		910	TADA1_24771	TADA1	38.9119	-1.74386	5.13347e-06	61.7658	16.0579		910	FAM212A_12210	FAM212A	94.482	-1.78089	4.30728e-12	148.151	40.8131
911	GATAD1_2604	GATAD1	62.3842	-1.80765	2.59455e-09	98.8832	25.8852		911	ZBED5_25778	ZBED5	302.284	-0.910457	5.13604e-06	396.253	208.314		911	PSTPIP1_15161	PSTPIP1	87.5586	-1.89138	4.3998e-12	139.938	35.1795
912	MEF2D_4115	MEF2D	115.975	1.35665	2.61138e-09	63.7389	168.211		912	KDM3B_24281	KDM3B	81.9268	-1.244	5.53242e-06	116.504	47.3495		912	MSMO1_4315	MSMO1	271.407	1.04997	4.49596e-12	175.565	367.25
913	CDKN3_17690	CDKN3	3564.38	0.840272	2.66084e-09	2543.83	4584.94		913	EXOC8_2265	EXOC8	216.35	0.981517	5.55478e-06	144.042	288.659		913	LMO4_23845	LMO4	301.985	-0.99601	4.52965e-12	403.509	200.461
914	EPT1_16273	EPT1	715.646	0.919944	2.70668e-09	492.063	939.229		914	TNFRSF11A_24200	TNFRSF11A	62.5373	1.43729	5.55478e-06	31.761	93.3135		914	EXO1_17006	EXO1	647.146	0.858311	4.83536e-12	458.853	835.44
915	CD58_1144	CD58	611.737	-0.976497	2.74249e-09	815.526	407.947		915	GNAZ_19918	GNAZ	202.434	1.12422	5.59257e-06	124.448	280.419		915	PCBD2_10573	PCBD2	214.269	-1.22152	4.94942e-12	301.635	126.902
916	DGKH_10635	DGKH	116.361	-1.3626	2.7472e-09	168.907	63.8149		916	NGDN_24021	NGDN	275.713	-1.04583	5.59257e-06	372.995	178.431		916	B4GALT7_611	B4GALT7	390.466	0.879465	5.25633e-12	273.821	507.111
917	C14orf1_16818	C14orf1	190.17	1.2186	2.7683e-09	112.927	267.413		917	NOP14_19982	NOP14	72.1135	-1.49071	5.60595e-06	108.608	35.6191		917	NFKB1_4566	NFKB1	64.7665	-2.19537	5.3017e-12	108.346	21.1869
918	MED13L_12761	MED13L	836.256	-0.736776	2.79556e-09	1046.53	625.98		918	GBX2_2608	GBX2	11.3148	-2.68782	5.63033e-06	20.9963	1.63324		918	TRIM72_16488	TRIM72	168.011	-1.37096	5.42108e-12	244.179	91.8429
919	PM20D2_14151	PM20D2	268.996	-1.05782	2.81356e-09	365.997	171.994		919	L3HYPDH_20394	L3HYPDH	1825.97	-0.820042	5.6483e-06	2339.33	1312.61		919	KANSL1_17237	KANSL1	205.07	-1.21274	5.4641e-12	288.001	122.14
920	PLEKHF2_11466	PLEKHF2	997.549	-0.744188	2.86577e-09	1251.11	743.987		920	TRIM62_23570	TRIM62	82.2529	1.38424	5.68392e-06	43.9997	120.506		920	SPTB_12584	SPTB	26.3467	3.41959	5.69865e-12	2.34712	50.3462
921	CREBRF_19339	CREBRF	65.9913	1.69141	2.96199e-09	29.6946	102.288		921	TMOD2_16782	TMOD2	15.5135	2.44308	5.71133e-06	3.11104	27.9159		921	STK40_22411	STK40	160.098	1.38608	5.73488e-12	87.0342	233.162
922	MICB_20095	MICB	28.9075	2.571	3.1131e-09	6.31413	51.5008		922	LIPA_3812	LIPA	185.076	1.59312	5.75462e-06	85.6106	284.542		922	PIGA_10823	PIGA	189.086	1.22913	5.80101e-12	111.568	266.603
923	UBA5_19542	UBA5	354.945	-0.93524	3.1293e-09	467.566	242.324		923	PIGA_27684	PIGA	153.881	1.15439	5.87016e-06	92.7713	214.99		923	SNRPA1_6630	SNRPA1	662.742	-0.733446	6.16916e-12	829.056	496.429
924	SNX2_24260	SNX2	300.939	1.0063	3.13738e-09	197.688	404.19		924	ARHGAP28_26845	ARHGAP28	55.7543	1.63388	5.87171e-06	25.189	86.3196		924	ATP6V1E1_17793	ATP6V1E1	269.185	1.13577	6.35472e-12	166.928	371.443
925	MLLT3_12652	MLLT3	307.287	0.949268	3.13764e-09	208.034	406.54		925	BPHL_28205	BPHL	407.413	0.912626	5.95815e-06	279.774	535.052		925	WAS_28823	WAS	329.475	-0.939964	6.59332e-12	434.321	224.63
926	FAM126B_16987	FAM126B	137.996	1.2182	3.23987e-09	81.9597	194.032		926	POTEG_28592	POTEG	91.1395	1.38481	6.05849e-06	48.0266	134.252		926	DEF8_12679	DEF8	587.735	0.763188	6.80131e-12	434.723	740.746
927	NEDD9_24522	NEDD9	90.6626	1.45173	3.30392e-09	46.971	134.354		927	ERICH5_17326	ERICH5	94.438	1.15131	6.09696e-06	57.6673	131.209		927	RAB8B_22281	RAB8B	162.712	1.43353	6.89581e-12	85.9238	239.501
928	NAP1L5_27552	NAP1L5	28.2031	2.68778	3.53791e-09	5.68261	50.7236		928	ENST00000412523	ENST00000412523	39.4922	1.63327	6.15482e-06	17.8636	61.1207		928	HEATR5B_24749	HEATR5B	268.092	1.07114	7.40475e-12	171.243	364.942
929	PIM2_14083	PIM2	188.231	1.17795	3.56428e-09	113.676	262.787		929	ZNF654_23952	ZNF654	140.688	1.02572	6.17392e-06	91.0515	190.325		929	SEPT7_22931	2017-09-07	6637.8	-0.404983	7.6124e-12	7565.97	5709.63
930	CARMIL3_21103	CARMIL3	47.3742	2.08551	3.60135e-09	16.6915	78.0569		930	CRY1_15619	CRY1	384.862	0.952361	6.20375e-06	258.711	511.013		930	ATP6V1A_24059	ATP6V1A	277.66	1.38584	7.65303e-12	150.34	404.979
931	YTHDF2_22538	YTHDF2	794.057	-0.738774	3.62839e-09	994.204	593.91		931	ZBTB14_24653	ZBTB14	71.3785	-1.29909	6.27229e-06	103.135	39.6219		931	KANK1_11549	KANK1	40.9695	-2.66085	7.66197e-12	72.795	9.14398
932	DCTD_1785	DCTD	330.409	-0.944044	3.64414e-09	435.449	225.369		932	IFT52_16512	IFT52	681.516	0.952998	6.44853e-06	458.553	904.479		932	TNFAIP6_18251	TNFAIP6	34.8038	2.90768	7.71488e-12	6.11743	63.4902
933	KLHDC10_13277	KLHDC10	1085.96	0.829952	3.71014e-09	778.118	1393.81		933	SLC25A20_16820	SLC25A20	145.512	1.14682	6.51312e-06	88.1816	202.842		933	BTF3L4_22604	BTF3L4	724.505	-0.843361	7.94834e-12	932.436	516.574
934	SPDYC_15081	SPDYC	13.538	3.50926	3.92781e-09	0.453344	26.6227		934	SMARCB1_12934	SMARCB1	78.7229	-1.42163	6.51391e-06	117.09	40.3553		934	METTL5_24691	METTL5	2053.5	-0.590624	7.94981e-12	2470.25	1636.76
935	ENOX2_13763	ENOX2	68.843	-1.6975	3.93329e-09	107.089	30.5969		935	NOP2_4632	NOP2	379.245	-0.921526	6.54802e-06	497.924	260.566		935	ATG101_12980	ATG101	378.532	1.01544	8.15971e-12	248.756	508.309
936	PPP5C_22340	PPP5C	189.641	-1.16756	3.99351e-09	263.775	115.508		936	TIGD2_25677	TIGD2	154.112	1.26533	6.78124e-06	87.655	220.57		936	DPY30_18946	DPY30	511.055	0.839171	8.81206e-12	365.298	656.813
937	DNAJC11_1916	DNAJC11	344.639	-0.924762	4.12804e-09	452.245	237.034		937	NFRKB_4573	NFRKB	560.733	1.10759	6.79967e-06	348.358	773.108		937	HERC1_20928	HERC1	261.893	1.05229	9.33432e-12	169.155	354.632
938	SNAP23_10513	SNAP23	323.089	1.01703	4.23908e-09	211.742	434.437		938	GTF3C4_14862	GTF3C4	95.9254	-1.18404	6.79967e-06	134.936	56.9147		938	ADRB2_151	ADRB2	21.8603	3.62428	9.50555e-12	1.33281	42.3877
939	TRIM62_23570	TRIM62	130.738	1.28871	4.44145e-09	74.2772	187.198		939	ZNF608_16788	ZNF608	9.79365	2.69879	6.82577e-06	1.27334	18.314		939	CD33_26984	CD33	479.548	-0.873133	9.55939e-12	621.619	337.477
940	SERAC1_17254	SERAC1	36.6272	2.20093	4.56308e-09	11.5651	61.6893		940	BASP1_25661	BASP1	127.705	1.13361	7.01771e-06	78.9212	176.489		940	IMPDH1_20112	IMPDH1	1224.38	-0.575468	9.60939e-12	1466.42	982.331
941	TBC1D30_28455	TBC1D30	218.932	-1.11856	4.57173e-09	301.617	136.246		941	ZNF713_20996	ZNF713	55.6056	-1.46276	7.03341e-06	82.94	28.2712		941	ACOX1_20713	ACOX1	415.859	0.851979	9.7078e-12	295.555	536.163
942	PPIL6_11329	PPIL6	61.8389	1.73511	4.78155e-09	26.9796	96.6983		942	IBTK_25569	IBTK	173.504	-0.971785	7.03676e-06	231.003	116.004		942	EWSR1_16433	EWSR1	648.758	-0.75312	1.01599e-11	815.743	481.774
943	LCMT1_21967	LCMT1	1122.2	0.711453	4.96593e-09	848.322	1396.07		943	STX3_20481	STX3	39.1137	1.58488	7.1946e-06	18.418	59.8095		943	PUS1_11654	PUS1	532.364	-1.00518	1.11213e-11	713.089	351.638
944	C2orf27A_26703	C2orf27A	499.851	0.848318	5.04381e-09	356.314	643.388		944	PHF8_17892	PHF8	472.829	-0.83283	7.24896e-06	607.308	338.35		944	ZNF33B_14692	ZNF33B	242.62	-1.14671	1.13876e-11	335.849	149.392
945	KDM3B_24281	KDM3B	224.514	-1.03148	5.06348e-09	303.108	145.919		945	METTL3_12514	METTL3	310.185	-0.852373	7.24896e-06	400.562	219.809		945	TTI2_12029	TTI2	724.772	0.839228	1.18782e-11	518.429	931.114
946	NDST1_22628	NDST1	58.9278	-1.80945	5.06399e-09	92.7791	25.0764		946	RAB39A_16144	RAB39A	6.90929	2.98214	7.32444e-06	0	13.8186		946	TRPV1_28014	TRPV1	31.5696	3.16112	1.21692e-11	4.26813	58.8712
947	ERLEC1_12093	ERLEC1	1695.75	0.849956	5.1627e-09	1205.02	2186.48		947	TMEM138_18069	TMEM138	109.281	-1.08857	7.37112e-06	150.057	68.5056		947	PIGX_13232	PIGX	258.743	1.09228	1.2258e-11	163.597	353.889
948	ANKRD62_14041	ANKRD62	15.2708	3.31605	5.16633e-09	1.05673	29.4849		948	TFG_18513	TFG	215.046	-1.0024	7.38827e-06	287.908	142.184		948	UGP2_24058	UGP2	228.859	-1.17671	1.23975e-11	318.802	138.915
949	ENST00000552966	ENST00000552966	25.4148	2.68433	5.17411e-09	4.9056	45.924		949	PEG10_18691	PEG10	6270.53	0.834315	7.50039e-06	4472.77	8068.3		949	RANBP1_11183	RANBP1	3126.91	-0.581347	1.23975e-11	3751.7	2502.11
950	ULBP3_28904	ULBP3	219.198	1.02787	5.25518e-09	142.919	295.478		950	GGA2_11514	GGA2	176.483	1.06451	7.50581e-06	112.774	240.192		950	TIGAR_823	TIGAR	161.66	1.48283	1.24953e-11	82.9897	240.33
951	ITM2C_11194	ITM2C	151.363	1.20843	5.36011e-09	89.6888	213.037		951	SEMA4D_27833	SEMA4D	73.2153	1.31014	7.59851e-06	40.7011	105.729		951	ZNF280B_25620	ZNF280B	118.086	1.50853	1.35755e-11	59.7812	176.391
952	BMF_26899	BMF	12.8565	3.56651	5.38953e-09	0.376714	25.3362		952	SLC12A6_19126	SLC12A6	137.287	1.08459	7.61983e-06	85.9667	188.607		952	SORD_26233	SORD	291.123	-1.04668	1.38593e-11	393.586	188.66
953	DUSP7_15349	DUSP7	282.059	1.12356	5.51808e-09	175.697	388.422		953	PHF14_14209	PHF14	307.474	-1.01192	7.63496e-06	412.685	202.262		953	PRC1_14588	PRC1	315.905	-0.996985	1.4534e-11	422.379	209.431
954	ISL1_11752	ISL1	19.3209	3.02484	5.59092e-09	2.34013	36.3017		954	FAM102A_22981	FAM102A	67.1352	1.3327	7.66507e-06	36.7329	97.5376		954	CXXC5_18070	CXXC5	56.4693	-2.19446	1.46836e-11	94.5863	18.3523
955	SENP5_10942	SENP5	200.174	1.27034	5.73811e-09	115.144	285.203		955	RGS10_11311	RGS10	823.3	0.7178	7.76916e-06	619.807	1026.79		955	PITHD1_20388	PITHD1	368.42	1.25022	1.52405e-11	214.533	522.307
956	TMEM30A_7203	TMEM30A	3452.22	0.834317	5.90522e-09	2469.74	4434.69		956	SPRY4_23247	SPRY4	80.9259	-1.21971	7.8019e-06	114.849	47.0028		956	ITGAM_10881	ITGAM	66.2664	2.23278	1.53066e-11	20.8357	111.697
957	U2AF2_15141	U2AF2	225.512	-1.08894	5.90914e-09	307.603	143.42		957	ZNF33B_14692	ZNF33B	625.631	-0.936407	7.83471e-06	825.42	425.842		957	YPEL2_21341	YPEL2	74.8211	1.8869	1.54375e-11	30.108	119.534
958	KNTC1_22269	KNTC1	89.7394	1.52575	5.93546e-09	44.4819	134.997		958	SKP1_6326	SKP1	13260.4	0.86878	7.90522e-06	9305.12	17215.8		958	SPEF2_28760	SPEF2	16.0171	3.9576	1.56046e-11	0	32.0343
959	GNAQ_2701	GNAQ	542.679	-0.925224	5.93954e-09	712.316	373.043		959	IL6R_17769	IL6R	30.8709	-1.73593	7.90833e-06	48.641	13.1009		959	ANP32B_25773	ANP32B	689.407	-0.717066	1.61176e-11	858.529	520.285
960	CCDC6_16896	CCDC6	1834.79	0.703683	5.95677e-09	1392.15	2277.43		960	TCF25_11817	TCF25	57.9784	-1.35467	7.98579e-06	84.4428	31.5141		960	HIST1H2AG_12124	HIST1H2AG	5532.72	-0.444563	1.75575e-11	6380.72	4684.73
961	ZNF354B_16542	ZNF354B	130.992	-1.24321	5.9582e-09	185.61	76.3731		961	NXPH4_26474	NXPH4	105.501	1.55009	7.98579e-06	49.8864	161.115		961	AEBP2_23887	AEBP2	840.447	-0.754757	1.76078e-11	1057.26	623.633
962	SLC22A5_6383	SLC22A5	131.104	-1.25208	6.12761e-09	185.831	76.3761		962	CSDC2_13196	CSDC2	8.72483	2.75642	8.01138e-06	0.870542	16.5791		962	ATP6V0D1_564	ATP6V0D1	229.042	1.32777	1.825e-11	128.034	330.05
963	HIST1H2AJ_17243	HIST1H2AJ	32895.9	0.651456	6.18052e-09	25541.3	40250.5		963	ELOVL3_21555	ELOVL3	8.01853	2.82023	8.17323e-06	0.550965	15.4861		963	RHOG_24862	RHOG	985.04	-0.694209	1.86013e-11	1219.04	751.045
964	SRSF7_26369	SRSF7	785.298	-0.723749	6.23345e-09	979.966	590.629		964	ATG2A_12999	ATG2A	19.8157	2.07369	8.19793e-06	6.47324	33.1582		964	SHB_27848	SHB	88.2546	1.7355	1.92909e-11	39.1435	137.366
965	BPNT1_18869	BPNT1	220.967	1.07755	6.2377e-09	140.419	301.515		965	ATAD2B_13606	ATAD2B	185.594	-1.00878	8.22062e-06	248.752	122.436		965	ENST00000409012	ENST00000409012	155.96	1.37737	1.94755e-11	84.8735	227.047
966	AMOTL2_15121	AMOTL2	108.707	-1.3576	6.41925e-09	157.472	59.9418		966	HECTD4_19736	HECTD4	315.297	0.986774	8.49149e-06	208.642	421.952		966	MAP4K1_23298	MAP4K1	242.607	-1.0673	2.03839e-11	329.713	155.502
967	PPP1R3C_24484	PPP1R3C	31.6411	2.31557	6.46582e-09	9.07681	54.2054		967	MB21D1_11924	MB21D1	178.085	-1.27109	8.55013e-06	253.75	102.421		967	FAM134B_11839	FAM134B	193.006	1.37992	2.1283e-11	105.295	280.717
968	ERCC6L2_20143	ERCC6L2	280.112	-0.983569	6.62092e-09	373.914	186.31		968	GMEB1_20463	GMEB1	57.713	-1.41427	8.55013e-06	84.6297	30.7963		968	PPP1R13B_5339	PPP1R13B	18.4602	3.73579	2.22194e-11	0.655646	36.2647
969	HESX1_24317	HESX1	51.8886	1.86261	6.82962e-09	20.8455	82.9317		969	ENST00000327271	ENST00000327271	70.8763	1.33448	8.6038e-06	38.6519	103.101		969	FAM126A_23425	FAM126A	109.086	1.98444	2.22194e-11	40.908	177.264
970	SETDB1_26641	SETDB1	115.579	-1.33269	6.85068e-09	166.57	64.5887		970	ARFGAP2_10976	ARFGAP2	869.403	-0.837314	8.66652e-06	1118.55	620.259		970	PIK3R2_11304	PIK3R2	397.584	0.94492	2.2267e-11	270.635	524.533
971	MARC1_18722	2017-03-01	151.574	-1.18689	7.27293e-09	211.712	91.4356		971	LRRIQ1_17388	LRRIQ1	14.6174	2.48466	8.70829e-06	2.86128	26.3735		971	KBTBD3_10506	KBTBD3	77.8907	2.26182	2.24526e-11	23.7279	132.053
972	SCPEP1_12235	SCPEP1	233.809	1.0782	7.30908e-09	149.096	318.522		972	DYRK1A_22487	DYRK1A	1390.06	-0.982526	8.82606e-06	1856.26	923.863		972	METAP2_13128	METAP2	3242.85	-0.517323	2.28376e-11	3820.62	2665.08
973	CEP57L1_23699	CEP57L1	231.402	1.01366	7.33507e-09	151.963	310.842		973	PITPNB_16259	PITPNB	2418.68	-0.737826	8.85936e-06	3032.71	1804.65		973	CCNG2_20708	CCNG2	53.4315	2.24915	2.52323e-11	16.6651	90.1979
974	BEX5_18114	BEX5	41.2176	2.02947	7.36007e-09	14.8577	67.5774		974	ASF1B_26041	ASF1B	1848.76	1.06771	9.00458e-06	1173.45	2524.07		974	KDM4B_16979	KDM4B	204.501	1.1731	2.57263e-11	124.272	284.729
975	NBPF12_4462	NBPF12	30898.7	0.666498	7.37051e-09	23834.2	37963.1		975	RSRP1_11697	RSRP1	747.63	0.863357	9.08054e-06	526.55	968.711		975	MLLT3_12652	MLLT3	157.8	1.37917	2.69568e-11	85.8749	229.725
976	NFKB1_4566	NFKB1	33.1341	-2.39326	7.37982e-09	57.7505	8.51763		976	EIF4B_2106	EIF4B	650.322	-0.970784	9.23622e-06	867.742	432.903		976	PCYT1A_13941	PCYT1A	136.033	1.50149	2.72217e-11	69.1898	202.876
977	ZHX2_22523	ZHX2	30.3864	-2.39533	7.40858e-09	52.7945	7.97828		977	OSER1_25140	OSER1	71.7293	1.30322	9.26637e-06	40.4626	102.996		977	TRIM4_15300	TRIM4	427.621	0.896162	2.78138e-11	297.105	558.137
978	BCL2_658	BCL2	30.3928	-2.48556	7.70534e-09	53.2385	7.54713		978	ZNF605_23956	ZNF605	51.9516	-1.54505	9.29142e-06	78.4501	25.453		978	ATP10D_516	ATP10D	57.7642	2.23361	2.85594e-11	18.0295	97.4988
979	C1orf131_862	C1orf131	483.06	-0.898503	7.83095e-09	629.694	336.426		979	ZNF468_25345	ZNF468	71.1006	1.23348	9.29142e-06	41.2817	100.919		979	USF2_10650	USF2	416.856	-0.884315	3.03745e-11	542.094	291.617
980	SPSB3_15501	SPSB3	226.31	1.03585	7.86066e-09	147.158	305.462		980	NUDT19_24613	NUDT19	72.5965	-1.30785	9.29187e-06	104.186	41.0074		980	NCOA3_4501	NCOA3	143.002	1.47045	3.25482e-11	74.1665	211.837
981	CARM1_22681	CARM1	236.924	-1.19836	8.66092e-09	333.007	140.841		981	SPATA5L1_16846	SPATA5L1	99.3041	-1.19627	9.31909e-06	140.571	58.0377		981	SRSF2_13425	SRSF2	3924.94	-0.532296	3.38585e-11	4644.27	3205.61
982	MCL1_4068	MCL1	128.091	1.4503	8.67209e-09	66.8937	189.289		982	EFEMP1_20055	EFEMP1	122.727	1.08472	9.64918e-06	77.0209	168.433		982	ZNF24_23243	ZNF24	267.388	-1.00038	3.49359e-11	357.778	176.999
983	UBE2F_12850	UBE2F	1503.62	0.721575	8.68057e-09	1131.54	1875.69		983	ARL3_25327	ARL3	325.363	0.883442	9.64918e-06	226.053	424.673		983	POLB_28436	POLB	61.9643	2.03939	3.56906e-11	22.4397	101.489
984	SEPT4_18876	2017-09-04	15.1537	3.27063	8.88162e-09	1.18186	29.1256		984	LARP1_12276	LARP1	159.151	-1.23432	9.71576e-06	226.786	91.5167		984	TSGA10_29015	TSGA10	20.4366	3.65623	3.58375e-11	0.878011	39.9951
985	XRCC4_10871	XRCC4	314.122	-0.942865	9.15053e-09	414.42	213.823		985	INHBB_3373	INHBB	15.284	-2.45677	9.74231e-06	27.6017	2.96638		985	GPC2_24956	GPC2	15.7025	3.90608	3.63925e-11	0	31.405
986	MPP2_20075	MPP2	55.0246	1.77867	9.48892e-09	23.2336	86.8155		986	MAP2K7_3976	MAP2K7	62.7745	-1.44816	9.74417e-06	93.6238	31.9253		986	MRPL15_4264	MRPL15	86.4572	-1.77924	3.72982e-11	135.799	37.1157
987	DHX40_18118	DHX40	662.847	0.82876	9.53222e-09	475.212	850.482		987	C5orf45_20059	C5orf45	222.53	1.00453	9.76146e-06	145.78	299.279		987	TMEM81_26051	TMEM81	42.0011	2.45063	3.85552e-11	11.1517	72.8504
988	SLC37A1_26187	SLC37A1	50.4018	-1.9051	9.71842e-09	81.1224	19.6811		988	CPEB4_18785	CPEB4	127.553	1.27745	9.81536e-06	72.5818	182.524		988	SUFU_18882	SUFU	151.06	1.35749	3.91681e-11	83.3628	218.757
989	GAN_13055	GAN	160.963	1.22346	9.85701e-09	95.0059	226.919		989	CLIC4_1388	CLIC4	7409.37	0.930785	9.83258e-06	5043.17	9775.57		989	MFNG_14284	MFNG	660.083	-0.739256	3.95212e-11	826.769	493.397
990	PLXDC2_22745	PLXDC2	400.87	-0.830295	9.85701e-09	514.379	287.361		990	ABHD18_22249	ABHD18	422.626	1.04011	9.83258e-06	271.255	573.998		990	CAPZA2_15737	CAPZA2	3500.67	-0.5865	4.00432e-11	4206.42	2794.92
991	RPRD1B_10791	RPRD1B	595.325	-0.75646	9.92526e-09	749.565	441.085		991	TGFB2_25683	TGFB2	112.314	-1.10765	9.83258e-06	154.492	70.1348		991	MCM6_20957	MCM6	598.881	-0.775456	4.01612e-11	757.545	440.217
992	ANAPC7_22450	ANAPC7	281.674	-0.943619	1.0008e-08	372.301	191.048		992	IFT57_24494	IFT57	2946.7	0.963506	9.89895e-06	1972.96	3920.45		992	XRRA1_13185	XRRA1	49.7053	2.36122	4.16528e-11	14.1286	85.2819
993	PLEKHG3_20602	PLEKHG3	54.9531	-1.85521	1.01089e-08	87.336	22.5702		993	FAM196B_12783	FAM196B	25.8102	-1.95635	9.99414e-06	42.4903	9.12998		993	MTA2_19823	MTA2	372.882	-1.02631	4.17393e-11	501.929	243.834
994	STX11_21538	STX11	37.7802	2.11059	1.03742e-08	12.8707	62.6897		994	RUFY3_22908	RUFY3	115.983	-1.12036	1.01336e-05	160.948	71.0177		994	DNAJC2_20406	DNAJC2	288.882	-1.04028	4.35737e-11	390.003	187.761
995	RNF6_10882	RNF6	969.249	-0.744671	1.05652e-08	1215.55	722.947		995	EMC3_15514	EMC3	945.762	0.717423	1.01336e-05	711.582	1179.94		995	DTYMK_18243	DTYMK	335.317	-0.988597	4.55338e-11	447.281	223.352
996	WDFY3_13273	WDFY3	297.125	-0.963953	1.06189e-08	393.627	200.623		996	TTC29_28689	TTC29	6.6555	2.93699	1.02677e-05	0	13.311		996	NECTIN2_12888	NECTIN2	22.4915	3.41464	4.59723e-11	1.80337	43.1796
997	PLEKHM3_24097	PLEKHM3	41.279	2.0551	1.06952e-08	14.1587	68.3993		997	DEK_1841	DEK	1927.32	-0.7202	1.03246e-05	2404.72	1449.92		997	ALDH2_225	ALDH2	26.5713	3.07673	4.72898e-11	3.70145	49.4411
998	CDKN1B_1222	CDKN1B	701.214	-0.819084	1.09809e-08	896.602	505.826		998	C14orf178_17156	C14orf178	29.6263	1.74791	1.0441e-05	12.2742	46.9785		998	RBM41_22894	RBM41	164.427	-1.33888	4.83233e-11	237.407	91.447
999	RPP21_27806	RPP21	1724.9	-0.813153	1.12685e-08	2204.28	1245.53		999	TTLL7_12898	TTLL7	53.996	1.34299	1.0441e-05	29.5352	78.4568		999	DNAJB12_22190	DNAJB12	113.343	-1.54263	4.92741e-11	170.575	56.112
1000	VWA5B2_21613	VWA5B2	18.5374	2.95037	1.16226e-08	2.56547	34.5094		1000	NCOR2_21534	NCOR2	98.9355	-1.43915	1.05485e-05	148.07	49.8013		1000	RREB1_15261	RREB1	172.773	-1.34386	5.04515e-11	249.777	95.7689
1001	KIF15_3595	KIF15	342.264	-0.981379	1.20782e-08	455.731	228.796		1001	HIST3H2A_12091	HIST3H2A	62.7448	1.28661	1.07199e-05	35.2149	90.2748		1001	NSMAF_17022	NSMAF	85.108	-1.80149	5.27715e-11	134.123	36.0932
1002	C1S_20607	C1S	30.4244	2.29331	1.23119e-08	8.89997	51.9488		1002	SLC8B1_23146	SLC8B1	123.542	1.22286	1.07939e-05	72.3471	174.737		1002	MXI1_13352	MXI1	532.597	0.752919	5.37807e-11	395.514	669.68
1003	U2AF1_18446	U2AF1	1806.31	-0.665144	1.24354e-08	2218.58	1394.04		1003	MLF1_20677	MLF1	30.4263	1.84486	1.0874e-05	11.6499	49.2026		1003	HIST1H4I_20469	HIST1H4I	3431.33	-0.490531	5.42553e-11	4010.62	2852.05
1004	ZFX_12841	ZFX	21.5596	-2.79258	1.25457e-08	39.3014	3.81777		1004	SCG2_17075	SCG2	19.6001	2.07061	1.109e-05	6.13043	33.0697		1004	AGO4_22193	AGO4	206.816	-1.13414	5.69027e-11	285.519	128.113
1005	HIST3H2BB_13454	HIST3H2BB	182.624	1.09455	1.26099e-08	114.733	250.514		1005	TMEM242_22363	TMEM242	24.4147	-1.8814	1.1126e-05	39.7304	9.09903		1005	PLK1_5203	PLK1	134.877	-1.73426	5.7403e-11	210.258	59.4956
1006	SNW1_6648	SNW1	229.743	-1.05086	1.3138e-08	310.804	148.681		1006	ZNF559_28118	ZNF559	119.656	-1.09286	1.1563e-05	164.729	74.5833		1006	TCOF1_27945	TCOF1	734.137	-0.686008	5.86961e-11	906.724	561.551
1007	HIVEP1_23322	HIVEP1	28.5954	-2.39958	1.32235e-08	49.5836	7.60713		1007	ZCCHC8_14851	ZCCHC8	264.837	-0.9211	1.16942e-05	347.576	182.098		1007	TRIM62_23570	TRIM62	57.4938	2.16857	6.43287e-11	18.8659	96.1218
1008	NOL3_4625	NOL3	147.205	-1.21546	1.34381e-08	206.626	87.7842		1008	MYO6_15863	MYO6	111.505	1.14646	1.17795e-05	67.6162	155.394		1008	ZNF335_10728	ZNF335	214.95	-1.15311	6.56082e-11	298.158	131.742
1009	FAM214A_13942	FAM214A	359.48	1.03179	1.38517e-08	234.698	484.262		1009	CDK10_26995	CDK10	127.008	-1.01641	1.22127e-05	171.391	82.6262		1009	RCOR3_15448	RCOR3	566.905	-0.882145	6.89521e-11	736.866	396.943
1010	DYNLL2_12272	DYNLL2	81.8938	1.46317	1.39352e-08	42.4158	121.372		1010	VAMP1_21331	VAMP1	12.5599	2.44554	1.22127e-05	2.30048	22.8193		1010	SYPL1_6922	SYPL1	425.064	-0.845206	6.98689e-11	547.383	302.744
1011	APLP1_18784	APLP1	215.245	1.03982	1.41147e-08	139.265	291.225		1011	STOM_18423	STOM	58.4399	1.39293	1.25745e-05	31.0533	85.8265		1011	AP1AR_22732	AP1AR	3044.06	0.461616	7.43232e-11	2560.26	3527.87
1012	HELZ2_10675	HELZ2	93.845	1.39822	1.41893e-08	50.4072	137.283		1012	CREBBP_1553	CREBBP	31.4188	-1.77721	1.25745e-05	50.5746	12.2629		1012	CFAP70_12714	CFAP70	59.445	2.41777	7.49608e-11	16.2735	102.616
1013	BAIAP2_26196	BAIAP2	528.054	0.754722	1.45377e-08	391.842	664.266		1013	MALAT1_3940	MALAT1	5021.17	1.0933	1.25923e-05	3144.06	6898.29		1013	NUP58_23383	NUP58	1121.03	0.563828	7.53267e-11	903.924	1338.14
1014	CMTM6_10801	CMTM6	470.775	0.91643	1.45635e-08	324.067	617.482		1014	RPP40_27808	RPP40	134.486	-1.01949	1.26715e-05	182.051	86.9224		1014	LAT2_13982	LAT2	52.8107	-2.20605	7.57915e-11	88.826	16.7953
1015	MEPCE_22496	MEPCE	56.2368	-1.77539	1.45635e-08	88.2791	24.1945		1015	CHCHD7_16886	CHCHD7	18.9076	2.14289	1.27165e-05	5.64928	32.1659		1015	NUB1_25093	NUB1	65.5081	1.91348	7.59473e-11	25.7767	105.239
1016	FAM105A_17189	FAM105A	119.968	1.32522	1.47616e-08	66.7284	173.208		1016	PPP1R3C_24484	PPP1R3C	10.3541	2.54151	1.29813e-05	1.60632	19.1019		1016	MCFD2_22706	MCFD2	549.287	-0.747366	7.76017e-11	689.572	409.003
1017	CYLD_17180	CYLD	47.4525	2.19638	1.51719e-08	14.6638	80.2412		1017	KIF23_14714	KIF23	360.868	-0.857922	1.34082e-05	467.575	254.16		1017	STK38L_23972	STK38L	101.046	1.57319	8.13353e-11	49.3267	152.766
1018	UBXN4_13724	UBXN4	2074.93	-0.671951	1.54627e-08	2552.43	1597.43		1018	MDC1_14718	MDC1	287.367	-0.895305	1.34082e-05	375.329	199.404		1018	TULP4_22734	TULP4	180.022	1.21894	8.24401e-11	106.606	253.437
1019	LRFN5_16500	LRFN5	108.16	-1.36462	1.55289e-08	156.889	59.4309		1019	TSPAN2_19795	TSPAN2	21.1343	2.0453	1.39007e-05	6.88101	35.3876		1019	FNDC3B_18199	FNDC3B	213.84	-1.15515	8.29982e-11	296.754	130.926
1020	VPS54_16293	VPS54	348.208	-0.98168	1.5543e-08	463.776	232.641		1020	DNMT3A_27133	DNMT3A	14.4312	-2.28933	1.42024e-05	25.3208	3.54157		1020	RASSF1_5747	RASSF1	114.147	-1.48763	8.61225e-11	169.892	58.4031
1021	ILF3_21658	ILF3	207.734	-1.03877	1.55991e-08	280.191	135.276		1021	PHF5A_25261	PHF5A	203.369	-1.0497	1.46246e-05	277.457	129.28		1021	RHBDD2_18375	RHBDD2	44.1723	2.32825	9.05448e-11	12.7743	75.5704
1022	YPEL3_16422	YPEL3	676.128	0.816488	1.56924e-08	487.402	864.855		1022	KRT19_10816	KRT19	67.5841	1.2889	1.46398e-05	37.7101	97.4581		1022	TGIF2_27952	TGIF2	110.076	-1.56166	9.14623e-11	166.274	53.8785
1023	LYST_10831	LYST	28.9314	2.41508	1.63167e-08	7.49332	50.3695		1023	ARHGAP11B_17669	ARHGAP11B	93.2597	-1.31668	1.46398e-05	135.663	50.8568		1023	GABBR1_2553	GABBR1	14.8664	3.83858	9.85181e-11	0	29.7327
1024	ZXDB_17274	ZXDB	35.7251	-2.16023	1.69082e-08	59.7158	11.7344		1024	PLXND1_10528	PLXND1	107.607	1.0713	1.47351e-05	68.3252	146.889		1024	GRAMD4_12532	GRAMD4	215.428	-1.09014	1.00538e-10	294.503	136.353
1025	WDR35_11530	WDR35	865.911	0.984004	1.71685e-08	577.125	1154.7		1025	ACTRT3_12479	ACTRT3	17.2846	-2.22276	1.47625e-05	29.8238	4.7455		1025	HNRNPD_27323	HNRNPD	14779.7	-0.369154	1.04352e-10	16664.8	12894.7
1026	BMPR1B_22142	BMPR1B	50.1574	-1.81988	1.74514e-08	79.4754	20.8394		1026	ADIPOR2_15469	ADIPOR2	518.642	0.858262	1.48849e-05	365.254	672.031		1026	MAPK14_4000	MAPK14	1064.83	-0.592673	1.07133e-10	1281.75	847.913
1027	DDX11_13416	DDX11	82.5316	-1.45059	1.7656e-08	122.346	42.7174		1027	LMNB2_12501	LMNB2	143.45	-1.15424	1.48861e-05	200.948	85.9519		1027	FYN_2527	FYN	454.114	0.830968	1.08886e-10	325.797	582.43
1028	SLC22A5_20170	SLC22A5	108.572	-1.37228	1.81495e-08	158.12	59.0229		1028	ALDH1A3_15890	ALDH1A3	105.41	-1.23243	1.49124e-05	150.329	60.4903		1028	GAS2L3_12115	GAS2L3	34.2341	2.70463	1.12442e-10	7.1375	61.3307
1029	MAX_27488	MAX	92.007	1.56132	1.83614e-08	44.831	139.183		1029	RPAP3_5909	RPAP3	1070.4	1.1102	1.51152e-05	663.16	1477.64		1029	SMG9_13318	SMG9	81.3529	-1.994	1.12677e-10	132.523	30.1826
1030	NRCAM_13710	NRCAM	840.505	-0.773112	1.85428e-08	1061.61	619.403		1030	SMCR8_10853	SMCR8	79.9032	-1.1959	1.57621e-05	112.865	46.9418		1030	MCTP1_4083	MCTP1	95.9141	1.73159	1.13392e-10	42.106	149.722
1031	KATNB1_13030	KATNB1	138.89	1.23214	1.88404e-08	81.8123	195.968		1031	CSRNP2_25094	CSRNP2	112.929	1.0717	1.57644e-05	71.6078	154.25		1031	HPS6_21595	HPS6	251.346	-1.16858	1.13662e-10	349.699	152.993
1032	ADD3_16935	ADD3	131.853	1.75376	1.93613e-08	57.2736	206.433		1032	ABHD17B_14459	ABHD17B	156.145	1.17148	1.58828e-05	93.3913	218.899		1032	MNDA_22104	MNDA	305.357	-0.986546	1.18192e-10	407.327	203.387
1033	KRBA1_17882	KRBA1	124.888	1.19772	1.94232e-08	74.6011	175.174		1033	ZNF638_21024	ZNF638	278.747	-0.836969	1.59563e-05	358.558	198.935		1033	XPO6_24206	XPO6	1248.76	-0.633717	1.21168e-10	1520.36	977.15
1034	RRP36_17957	RRP36	430.835	-1.02907	1.94232e-08	582.326	279.344		1034	KCNJ2_26296	KCNJ2	13.6559	2.30284	1.5971e-05	3.24084	24.0709		1034	GNAQ_2701	GNAQ	179.095	-1.24187	1.21872e-10	253.382	104.808
1035	MCRS1_21045	MCRS1	296.347	-0.941931	1.96821e-08	391.337	201.357		1035	GLTSCR1L_10551	GLTSCR1L	137.479	-1.03346	1.60079e-05	186.587	88.3719		1035	ZWILCH_13665	ZWILCH	351.954	0.950465	1.27374e-10	238.633	465.275
1036	CTSV_25837	CTSV	89.4481	1.39103	1.98977e-08	48.2964	130.6		1036	RNFT2_25459	RNFT2	75.6279	1.49485	1.61087e-05	36.8827	114.373		1036	SNX17_23238	SNX17	202.988	-1.1583	1.27795e-10	281.796	124.18
1037	PCK1_27655	PCK1	11.6756	3.47571	2.03427e-08	0.226672	23.1245		1037	SMAD3_27880	SMAD3	611.784	-0.84285	1.63678e-05	788.042	435.526		1037	MAPKAPK2_4012	MAPKAPK2	1612.06	0.496551	1.30226e-10	1336.56	1887.55
1038	ZNF443_23507	ZNF443	320.719	-0.975048	2.05012e-08	427.625	213.813		1038	HLTF_25717	HLTF	1341.22	0.813978	1.63866e-05	964.878	1717.56		1038	TDP1_23129	TDP1	746.448	-0.668946	1.32154e-10	917.72	575.176
1039	SNAI2_24257	SNAI2	18.9066	2.94915	2.10106e-08	2.44034	35.3729		1039	SLC7A8_16150	SLC7A8	30.6078	1.85501	1.64766e-05	11.4538	49.7619		1039	C2orf49_24042	C2orf49	1045.97	0.623104	1.33853e-10	822.778	1269.16
1040	KIDINS220_11378	KIDINS220	110.933	1.27653	2.24125e-08	63.1657	158.7		1040	PIM2_14083	PIM2	191.175	0.924389	1.64861e-05	130.554	251.796		1040	APPBP2_370	APPBP2	481.969	0.864241	1.35659e-10	340.029	623.909
1041	BTF3L4_22604	BTF3L4	1281.23	-0.720073	2.26518e-08	1597.68	964.786		1041	LCMT1_21967	LCMT1	395.437	0.788872	1.65241e-05	287.838	503.037		1041	UCHL5_15388	UCHL5	347.859	-0.942868	1.37391e-10	458.871	236.848
1042	NINJ1_18965	NINJ1	281.52	-0.999202	2.27832e-08	376.48	186.56		1042	RNASET2_13733	RNASET2	600.06	1.01601	1.6832e-05	390.358	809.763		1042	RAP2A_17817	RAP2A	63.6606	2.0248	1.43559e-10	23.2158	104.105
1043	TNFRSF10B_23818	TNFRSF10B	195.699	1.15905	2.28763e-08	119.734	271.663		1043	SPTY2D1_26006	SPTY2D1	607.141	0.985854	1.69827e-05	401.18	813.101		1043	UBLCP1_10921	UBLCP1	459.943	0.833639	1.44772e-10	329.748	590.137
1044	GNAI2_28208	GNAI2	152.367	1.14739	2.36786e-08	93.5065	211.227		1044	ELK3_13594	ELK3	645.266	-0.907346	1.71722e-05	845.239	445.293		1044	MED20_22241	MED20	148.593	1.34192	1.49449e-10	82.2997	214.886
1045	TOX4_26503	TOX4	346.543	0.852795	2.36985e-08	246.334	446.753		1045	TMEM200C_22261	TMEM200C	69.1849	-1.48656	1.71722e-05	103.497	34.8734		1045	VCP_24839	VCP	6708.44	-0.428274	1.50739e-10	7700.27	5716.61
1046	ABHD17C_10792	ABHD17C	70.5541	-1.56714	2.42561e-08	107.185	33.9235		1046	ELOF1_2130	ELOF1	192.438	0.995149	1.73076e-05	127.057	257.82		1046	RBM17_12409	RBM17	3246.63	-0.52001	1.50921e-10	3828.43	2664.82
1047	SAP30_24316	SAP30	117.426	1.34418	2.43563e-08	65.485	169.366		1047	GCC1_21289	GCC1	519.714	1.12707	1.73346e-05	318.65	720.778		1047	ZNF654_23952	ZNF654	133.107	1.42491	1.51918e-10	70.4954	195.718
1048	PGM3_5099	PGM3	512.925	0.761371	2.47581e-08	379.318	646.532		1048	EML6_15909	EML6	45.188	1.57261	1.74562e-05	20.6289	69.7472		1048	EIF5AL1_23172	EIF5AL1	4225.31	-0.495337	1.5339e-10	4946.29	3504.34
1049	UBXN8_23904	UBXN8	105.474	-1.33368	2.50848e-08	152.794	58.1529		1049	MRPS35_11452	MRPS35	118.194	-1.15914	1.76666e-05	165.077	71.3109		1049	PHLDB1_15399	PHLDB1	45.5172	2.33668	1.60974e-10	12.9751	78.0593
1050	SAT2_13646	SAT2	116.618	1.25492	2.5395e-08	67.3122	165.923		1050	ARFGEF2_402	ARFGEF2	265.784	-0.855825	1.77097e-05	344.611	186.956		1050	DOCK6_16776	DOCK6	19.7984	3.4661	1.73116e-10	1.31129	38.2855
1051	GOLPH3L_13953	GOLPH3L	712.16	0.688781	2.58736e-08	543.821	880.5		1051	CETN2_17541	CETN2	530.472	1.15412	1.78756e-05	320.631	740.313		1051	TMEM87A_18475	TMEM87A	64.6132	-2.02688	1.74407e-10	105.907	23.3191
1052	ZNF761_18728	ZNF761	1294.17	0.77876	2.61689e-08	948.917	1639.42		1052	HSP90B1_3131	HSP90B1	3702.07	0.775766	1.78756e-05	2713.79	4690.35		1052	DUSP4_27145	DUSP4	53.4602	2.13564	1.74454e-10	17.8286	89.0917
1053	PROCR_24511	PROCR	44.7288	1.8674	2.65141e-08	17.8262	71.6314		1053	ARSK_20162	ARSK	1017.9	0.934286	1.79248e-05	690.683	1345.12		1053	UBTD1_26698	UBTD1	71.3832	1.90515	1.77896e-10	28.0019	114.764
1054	NR5A2_18768	NR5A2	51.2223	-1.76387	2.73036e-08	80.4587	21.986		1054	UBE3A_13611	UBE3A	165.214	-1.05796	1.80004e-05	223.995	106.433		1054	ATP7A_16851	ATP7A	83.7858	1.93235	1.79368e-10	32.6947	134.877
1055	ZMYM2_28378	ZMYM2	2004.68	-0.675332	2.73036e-08	2470.14	1539.23		1055	AURKA_586	AURKA	127.514	-0.991548	1.83301e-05	171.115	83.9127		1055	DHRS1_10847	DHRS1	71.4666	1.85024	1.83774e-10	29.1769	113.756
1056	PDPK1_14553	PDPK1	146.897	1.28166	2.80448e-08	83.8931	209.901		1056	MED18_16919	MED18	114.619	-1.10024	1.8773e-05	157.478	71.7607		1056	CHD1L_1283	CHD1L	396.673	-0.918593	1.84587e-10	520.729	272.616
1057	ZNF562_16136	ZNF562	275.384	-0.956876	2.85384e-08	364.677	186.091		1057	DUSP10_21565	DUSP10	13.6496	2.3096	1.92217e-05	3.15265	24.1465		1057	BAIAP3_11630	BAIAP3	14.242	3.79209	1.8733e-10	0	28.484
1058	RBPMS_27769	RBPMS	93.5878	-1.39372	2.93954e-08	136.524	50.652		1058	OAZ1_19069	OAZ1	7749.87	0.65051	1.92332e-05	6010.12	9489.62		1058	TMEM268_13464	TMEM268	82.6323	-1.70978	1.89636e-10	128.291	36.9736
1059	CXorf57_10895	CXorf57	14.5415	3.18423	2.97372e-08	1.3319	27.7511		1059	PPP5C_22340	PPP5C	144.842	-1.10903	1.93383e-05	200.703	88.9806		1059	CMPK1_11901	CMPK1	2150.35	-0.505454	2.00325e-10	2524.8	1775.91
1060	BEX2_10891	BEX2	122.697	1.33653	3.07499e-08	67.8918	177.502		1060	MID1IP1_13070	MID1IP1	26.0096	-1.89845	1.97025e-05	42.4908	9.52834		1060	WIPF1_16872	WIPF1	54.6809	-2.13497	2.03583e-10	91.0886	18.2733
1061	SPNS2_23332	SPNS2	71.4642	1.51853	3.15898e-08	35.6012	107.327		1061	MED26_22860	MED26	19.2027	2.01897	1.9884e-05	6.00907	32.3962		1061	TFDP1_7045	TFDP1	1822.42	-0.520155	2.06546e-10	2149.18	1495.66
1062	INTS10_22344	INTS10	58.6181	-1.69642	3.16189e-08	90.9065	26.3297		1062	DMXL1_14071	DMXL1	203.787	0.89203	2.01897e-05	141.247	266.328		1062	GNAZ_19918	GNAZ	14.9044	3.79109	2.12026e-10	0	29.8089
1063	MCM3_4072	MCM3	2090.15	-0.612413	3.18627e-08	2529.53	1650.78		1063	ZBTB12_18747	ZBTB12	9.7973	-2.56282	2.03354e-05	18.2148	1.37979		1063	FARSA_22841	FARSA	725.019	-0.683647	2.20594e-10	894.793	555.244
1064	HIST1H2AK_28992	HIST1H2AK	1243.12	0.738584	3.19833e-08	928.662	1557.58		1064	KIAA1217_27396	KIAA1217	246.522	0.897489	2.04457e-05	170.646	322.398		1064	PET117_21906	PET117	1541.42	-0.56668	2.2145e-10	1842.23	1240.61
1065	NECTIN3_14180	NECTIN3	38.7227	2.03964	3.19833e-08	13.7506	63.6948		1065	GTF2IRD2B_25770	GTF2IRD2B	14.6853	-2.26288	2.06949e-05	25.9833	3.38736		1065	IRF5_26312	IRF5	36.4623	-2.66608	2.24409e-10	65.2157	7.70892
1066	ZNF566_26040	ZNF566	219.249	-1.1894	3.19833e-08	307.205	131.292		1066	ZNF765_21748	ZNF765	350.613	1.16419	2.07386e-05	210.474	490.752		1066	SMARCB1_12934	SMARCB1	172.01	-1.33685	2.25049e-10	248.272	95.7476
1067	GADD45B_2570	GADD45B	256.075	1.134	3.41083e-08	158.581	353.57		1067	RAD23B_17753	RAD23B	1224.21	-0.791877	2.08552e-05	1558.94	889.474		1067	MAP3K7_12160	MAP3K7	699.58	0.695847	2.31842e-10	532.645	866.514
1068	TADA1_24771	TADA1	77.688	-1.47219	3.43095e-08	115.35	40.0262		1068	C2CD5_14220	C2CD5	145.348	-0.988742	2.11225e-05	194.345	96.3513		1068	ADIPOR2_15469	ADIPOR2	528.862	0.747522	2.36727e-10	393.895	663.829
1069	ARAP2_23121	ARAP2	50.7859	-1.77531	3.48349e-08	79.8023	21.7696		1069	PTTG1IP_25115	PTTG1IP	1927.6	0.970433	2.13922e-05	1284.54	2570.66		1069	EPG5_13320	EPG5	152.63	1.47146	2.42925e-10	78.7072	226.552
1070	ZNF121_19275	ZNF121	180.405	-1.18102	3.58365e-08	251.14	109.67		1070	SSH2_11206	SSH2	263.843	0.880577	2.16101e-05	183.403	344.284		1070	FAM214A_13942	FAM214A	60.132	1.95857	2.4552e-10	22.9375	97.3264
1071	GID8_26672	GID8	2011.39	-0.656169	3.61465e-08	2463.62	1559.16		1071	CEP95_21102	CEP95	255.106	1.17708	2.16101e-05	152.102	358.111		1071	ZYX_10702	ZYX	1066.09	-0.669948	2.46333e-10	1311.05	821.134
1072	GLS_17985	GLS	23.1202	2.61949	3.62259e-08	4.77781	41.4626		1072	DBF4_20417	DBF4	878.427	-0.780617	2.17634e-05	1113.53	643.324		1072	HIST2H4B_16248	HIST2H4B	14452.1	-0.357077	2.47847e-10	16235.1	12669.1
1073	MYO1E_20581	MYO1E	427.456	0.849473	3.64859e-08	302.885	552.026		1073	SMARCE1_14360	SMARCE1	191.088	-1.13645	2.19071e-05	265.896	116.28		1073	GPRIN3_13901	GPRIN3	26.2515	2.96864	2.59613e-10	3.94965	48.5533
1074	RPS19BP1_15609	RPS19BP1	542.468	-0.842574	3.65375e-08	699.082	385.853		1074	FOS_2461	FOS	10.1983	2.51322	2.21776e-05	1.56471	18.8318		1074	SRP54_6759	SRP54	719.217	0.697826	2.92532e-10	547.662	890.773
1075	LCA5_12608	LCA5	13.9605	3.25078	3.66301e-08	1.08031	26.8408		1075	ARHGAP6_25323	ARHGAP6	45.0663	1.61321	2.22045e-05	20.327	69.8055		1075	PDCD2_15745	PDCD2	348.412	-0.905586	2.94963e-10	455.62	241.203
1076	EIF4B_2106	EIF4B	1632	-0.675544	3.70496e-08	2010.91	1253.08		1076	UEVLD_11769	UEVLD	99.3824	1.2621	2.22889e-05	56.6615	142.103		1076	TYW3_13023	TYW3	255.967	-1.06031	2.96671e-10	347.734	164.201
1077	TCF12_27943	TCF12	559.56	-1.01822	3.97906e-08	753.539	365.581		1077	ANP32E_10658	ANP32E	2687.34	-0.801928	2.24295e-05	3428.41	1946.26		1077	FAM160A2_20905	FAM160A2	110.673	1.59732	2.98833e-10	52.9135	168.433
1078	ACYP1_26797	ACYP1	288.158	0.96798	4.03483e-08	193.704	382.611		1078	CA12_20197	CA12	366.593	0.977342	2.25292e-05	243.158	490.029		1078	PI4KA_5128	PI4KA	411.185	0.79965	3.031e-10	298.897	523.473
1079	MEIS3_24320	MEIS3	853.899	0.7029	4.1773e-08	648.979	1058.82		1079	NDST1_22628	NDST1	64.4043	-1.31417	2.25429e-05	93.773	35.0356		1079	FBXW7_25781	FBXW7	721.001	0.62812	3.0437e-10	565.559	876.443
1080	AK8_28575	AK8	39.4752	2.07119	4.20675e-08	13.2783	65.6721		1080	CAT_999	CAT	2138.2	0.746319	2.26666e-05	1587.54	2688.85		1080	VRK2_22883	VRK2	68.8366	-2.03403	3.06237e-10	113.04	24.6328
1081	DNAJC14_15251	DNAJC14	87.6262	-1.60032	4.42743e-08	132.895	42.3577		1081	LRRC49_13610	LRRC49	54.8614	1.3497	2.27942e-05	29.6284	80.0944		1081	AAGAB_23638	AAGAB	813.619	0.724331	3.07475e-10	611.572	1015.67
1082	ZNF697_24100	ZNF697	107.729	1.26813	4.44219e-08	62.1995	153.258		1082	ZNF649_14153	ZNF649	47.7104	-1.41014	2.28073e-05	70.6073	24.8136		1082	CASP1_15797	CASP1	343.106	-1.16012	3.1023e-10	476.501	209.711
1083	TXNDC17_12503	TXNDC17	1204.85	0.683939	4.57437e-08	922.14	1487.56		1083	CNNM2_27036	CNNM2	239.32	0.927699	2.28073e-05	162.7	315.94		1083	RASSF1_28369	RASSF1	214.131	-1.19414	3.12127e-10	299.762	128.499
1084	ANKRA2_22381	ANKRA2	66.6802	1.5404	4.58262e-08	32.961	100.4		1084	CSGALNACT2_18398	CSGALNACT2	544.129	0.970876	2.29714e-05	362.274	725.984		1084	SMAD3_27880	SMAD3	174.662	-1.35875	3.24848e-10	253.5	95.8241
1085	CLIP1_17874	CLIP1	144.739	-1.15751	4.58926e-08	201.659	87.8194		1085	SNAI1_24734	SNAI1	10.8929	2.45415	2.30188e-05	1.92589	19.8599		1085	P2RX1_12120	P2RX1	184.252	-1.2402	3.29146e-10	260.612	107.891
1086	EPPK1_13693	EPPK1	380.997	0.855214	4.7774e-08	269.403	492.592		1086	SLC27A1_19587	SLC27A1	44.7485	1.39046	2.32877e-05	23.45	66.0471		1086	LRRC8D_15133	LRRC8D	73.945	-1.87823	3.30632e-10	118.326	29.5643
1087	ALDH1L2_17921	ALDH1L2	95.8421	1.33376	4.79038e-08	53.2479	138.436		1087	KIDINS220_11378	KIDINS220	115.169	1.04978	2.33434e-05	73.5575	156.781		1087	TCOF1_15308	TCOF1	246.596	-1.04461	3.30792e-10	333.681	159.511
1088	PLEKHD1_22262	PLEKHD1	13.6401	3.22411	4.80136e-08	1.10523	26.1751		1088	KIF22_23162	KIF22	88.6035	-1.16079	2.36568e-05	124.534	52.6728		1088	ZNF638_21024	ZNF638	770.669	-0.699404	3.51949e-10	955.361	585.978
1089	SNAI1_24734	SNAI1	13.7982	3.14517	4.97445e-08	1.20677	26.3897		1089	UHRF1_17708	UHRF1	264.401	-1.18936	2.41038e-05	372.874	155.929		1089	MYZAP_27257	MYZAP	459.664	-0.849715	3.52957e-10	592.675	326.653
1090	CDK10_26997	CDK10	65.0434	-1.57636	5.14235e-08	98.5796	31.5071		1090	CDCP1_13338	CDCP1	187.536	-1.00433	2.41961e-05	252.8	122.271		1090	QRICH1_11639	QRICH1	537.174	-0.773268	3.53273e-10	679.145	395.204
1091	AGER_15543	AGER	46.8067	-1.85013	5.19233e-08	74.7013	18.912		1091	ZADH2_18313	ZADH2	118.085	-1.00622	2.47128e-05	158.701	77.469		1091	CCT3_1099	CCT3	460.954	-0.837351	3.55346e-10	592.314	329.594
1092	USF3_21618	USF3	142.278	-1.21428	5.25439e-08	199.693	84.8619		1092	BBS12_22121	BBS12	40.397	1.47417	2.47955e-05	20.1442	60.6498		1092	PARP1_4934	PARP1	1763.49	-0.47493	3.56102e-10	2052.01	1474.96
1093	HECA_13509	HECA	287.111	0.94922	5.30173e-08	193.656	380.566		1093	NDRG1_4510	NDRG1	26.5215	1.83601	2.51989e-05	10.483	42.56		1093	ANKRD18B_28927	ANKRD18B	111.288	-1.50809	3.56102e-10	166.465	56.1114
1094	ARL8B_20214	ARL8B	941.677	0.67797	5.3205e-08	722.551	1160.8		1094	NEU1_21944	NEU1	38.915	1.72892	2.53399e-05	16.4271	61.4029		1094	SLC35D1_20672	SLC35D1	95.6297	-1.65116	3.57208e-10	146.911	44.348
1095	DUSP3_1987	DUSP3	119.915	-1.27716	5.59266e-08	170.965	68.8652		1095	PAIP2B_14442	PAIP2B	208.055	0.968773	2.53486e-05	138.844	277.266		1095	GSR_21104	GSR	1210.74	-0.554153	3.58707e-10	1441.56	979.926
1096	XPR1_21877	XPR1	464.302	0.866078	5.6231e-08	326.333	602.271		1096	ZNF324_14541	ZNF324	107.389	1.13357	2.54994e-05	65.1932	149.586		1096	PAIP2B_14442	PAIP2B	17.5086	3.48438	3.64381e-10	0.946876	34.0704
1097	PCGF2_24298	PCGF2	59.9305	-1.77994	5.76096e-08	95.0922	24.7687		1097	GALK2_22226	GALK2	114.627	1.10769	2.54994e-05	70.7705	158.484		1097	RGL1_12060	RGL1	18.8397	3.41659	3.65329e-10	1.26394	36.4155
1098	HMGN3_27319	HMGN3	946.572	0.74573	5.80048e-08	705.269	1187.88		1098	SIM2_12300	SIM2	26.8564	-1.83322	2.55141e-05	43.8567	9.85603		1098	CAPS_26136	CAPS	36.4633	2.70446	3.71016e-10	7.20774	65.7188
1099	CSRNP2_25094	CSRNP2	159.215	1.1354	5.82827e-08	97.9597	220.47		1099	TCOF1_15308	TCOF1	84.5731	-1.24146	2.55141e-05	121.42	47.7264		1099	NDUFS6_4527	NDUFS6	7416.99	-0.420882	3.72048e-10	8494.67	6339.31
1100	MICAL3_17179	MICAL3	180.366	1.03284	5.89913e-08	117.018	243.713		1100	BCR_11274	BCR	381.419	0.769583	2.56654e-05	280.243	482.596		1100	WDR7_7716	WDR7	99.4846	1.66687	3.73041e-10	45.9022	153.067
1101	GOSR1_11662	GOSR1	158.308	-1.10184	5.91816e-08	216.896	99.7201		1101	CALCOCO1_18741	CALCOCO1	50.6255	1.43537	2.56654e-05	25.9465	75.3046		1101	PDE4DIP_14593	PDE4DIP	15.2771	3.64553	4.00722e-10	0.33858	30.2156
1102	THBD_7074	THBD	25.6055	-2.44839	6.11015e-08	44.7788	6.43216		1102	NEFL_27577	NEFL	824.696	0.772242	2.56654e-05	605.26	1044.13		1102	ABHD6_45	ABHD6	43.8994	2.2193	4.04538e-10	13.6953	74.1034
1103	TNNI3_19322	TNNI3	13.7773	3.13153	6.28328e-08	1.20677	26.3478		1103	PLCXD2_28998	PLCXD2	39.1243	1.57725	2.57731e-05	18.1435	60.105		1103	PCMT1_4984	PCMT1	1216.54	0.58205	4.10968e-10	973.611	1459.47
1104	RNASE4_25972	RNASE4	18.2966	2.76598	6.32762e-08	3.24227	33.3509		1104	SUV39H1_6901	SUV39H1	35.5943	-1.67925	2.58064e-05	55.7958	15.3928		1104	EXOSC10_24355	EXOSC10	282.551	-1.20161	4.1983e-10	396.415	168.687
1105	TMEM189_27974	TMEM189	215.32	0.955259	6.33992e-08	145.252	285.387		1105	TANC2_23794	TANC2	230.834	0.852864	2.58816e-05	163.235	298.434		1105	RNF14_15912	RNF14	306.914	-0.949543	4.30939e-10	405.98	207.848
1106	JUND_16975	JUND	297.639	0.943201	6.3942e-08	201.629	393.649		1106	UBAP2L_7462	UBAP2L	510.248	-1.08554	2.6378e-05	701.06	319.436		1106	TNFRSF19_12626	TNFRSF19	14.1796	3.73727	4.3641e-10	0	28.3591
1107	REXO1_20236	REXO1	302.107	-0.984894	6.44501e-08	402.97	201.245		1107	PPARGC1B_12157	PPARGC1B	139.24	-0.986164	2.66017e-05	186.215	92.2645		1107	EFNA3_25368	EFNA3	24.6515	2.96259	4.44813e-10	3.70145	45.6016
1108	ARHGEF35_13204	ARHGEF35	96.549	-1.36636	6.57371e-08	140.424	52.6743		1108	DYNC1LI1_12337	DYNC1LI1	549.459	-0.805311	2.66076e-05	702.664	396.254		1108	HIST2H2AA4_2963	HIST2H2AA4	1087.13	-0.557122	4.49493e-10	1295.65	878.612
1109	CHMP5_1310	CHMP5	548.529	0.753962	6.79714e-08	406.482	690.576		1109	IGFBP3_3270	IGFBP3	108.852	1.06856	2.66339e-05	68.4473	149.258		1109	STAG2_6813	STAG2	71.6548	-1.86902	4.61315e-10	114.479	28.8303
1110	APLP2_24272	APLP2	314.68	0.905219	6.80608e-08	217.668	411.692		1110	TNFAIP2_24912	TNFAIP2	156.613	0.976928	2.66518e-05	103.973	209.253		1110	HPSE_26704	HPSE	20.0822	3.33635	4.99498e-10	1.64987	38.5146
1111	SLC9A6_6532	SLC9A6	221.951	0.96356	6.80608e-08	149.217	294.686		1111	ST20-MTHFS_12667	ST20-MTHFS	216.953	-0.850225	2.66924e-05	280.325	153.581		1111	ARHGAP26_16517	ARHGAP26	133.334	1.34972	5.09531e-10	73.7076	192.961
1112	REV1_19057	REV1	143.932	-1.11072	6.9856e-08	197.556	90.3072		1112	STK32C_24353	STK32C	144.467	0.949132	2.68362e-05	97.689	191.245		1112	ATXN2L_17924	ATXN2L	581.875	-0.76795	5.16197e-10	734.532	429.217
1113	SAV1_26246	SAV1	185.341	1.02195	6.99809e-08	120.915	249.767		1113	HAS2_10752	HAS2	8.77465	-2.60603	2.72622e-05	16.5605	0.988794		1113	KIF3A_14346	KIF3A	46.2721	2.31116	5.22316e-10	13.3911	79.1531
1114	NELFA_26132	NELFA	198.47	-1.1154	7.0297e-08	273.612	123.328		1114	IGF2BP1_24044	IGF2BP1	10.59	-2.53833	2.73532e-05	19.9544	1.22558		1114	LYZ_23572	LYZ	7289.08	-0.401265	5.26277e-10	8299.28	6278.89
1115	UTP18_26174	UTP18	172.804	-1.13943	7.05861e-08	239.253	106.356		1115	NRGN_23588	NRGN	422.062	0.891299	2.75536e-05	292.105	552.019		1115	KIAA1191_27394	KIAA1191	347.187	0.916273	5.40817e-10	238.922	455.451
1116	PDGFB_5026	PDGFB	44.7497	-1.84413	7.27033e-08	71.3479	18.1516		1116	INTS10_22344	INTS10	55.8961	-1.31165	2.77171e-05	81.4318	30.3603		1116	PARP4_11684	PARP4	219.962	-1.04957	5.48369e-10	298.024	141.9
1117	MRPL46_14821	MRPL46	287.954	-1.04932	7.3019e-08	389.548	186.361		1117	RASGRP3_15806	RASGRP3	11.0078	-2.43384	2.78435e-05	20.1457	1.87002		1117	DUSP7_15349	DUSP7	782.818	-0.647499	5.48469e-10	956.601	609.035
1118	CKS2_19000	CKS2	3808.67	0.59223	7.45701e-08	3032.67	4584.68		1118	ENST00000264848	ENST00000264848	255.129	0.992287	2.82434e-05	167.588	342.67		1118	JARID2_10461	JARID2	214.544	1.1376	5.70247e-10	132.7	296.388
1119	SLC7A5_13711	SLC7A5	3582.5	0.607367	7.45701e-08	2834.03	4330.97		1119	RPS23_27811	RPS23	1154.07	-0.710843	2.85678e-05	1436.59	871.552		1119	DNAJC17_12968	DNAJC17	204.683	-1.1903	5.82367e-10	286.449	122.917
1120	ADARB1_112	ADARB1	159.644	1.09153	7.50744e-08	101.019	218.268		1120	RFX7_23268	RFX7	84.5007	-1.15778	2.85976e-05	118.635	50.3661		1120	RYBP_22205	RYBP	303.276	0.88461	5.82367e-10	211.984	394.569
1121	IFT172_23946	IFT172	139.046	1.14883	7.53594e-08	85.2095	192.883		1121	ZBTB10_17111	ZBTB10	1075.28	0.999742	2.87458e-05	705.484	1445.07		1121	MEN1_4120	MEN1	701.122	0.665719	5.88306e-10	541.18	861.064
1122	SURF6_19326	SURF6	254.869	-0.929745	7.92821e-08	335.309	174.429		1122	DPH5_1943	DPH5	60.3653	-1.50194	2.89228e-05	92.0212	28.7095		1122	IFT172_23946	IFT172	747.436	0.67504	5.89523e-10	574.676	920.195
1123	SLC12A6_19126	SLC12A6	33.6799	2.17116	8.12632e-08	10.4604	56.8993		1123	CHAC1_1279	CHAC1	56.7382	1.27876	2.90494e-05	32.0339	81.4425		1123	MBOAT1_12739	MBOAT1	169.39	-1.29353	5.98481e-10	242.591	96.1883
1124	ESPN_17608	ESPN	38.8287	2.07639	8.19756e-08	13.372	64.2854		1124	NR2F1_20784	NR2F1	154.364	-0.999394	2.91517e-05	206.809	101.919		1124	INO80_28910	INO80	86.6236	-1.99033	6.12848e-10	141.186	32.0613
1125	SWT1_14364	SWT1	63.4301	1.54784	8.20142e-08	31.0991	95.761		1125	MXRA7_27539	MXRA7	46.3834	1.38825	2.94196e-05	24.3021	68.4647		1125	LINC00869_3808	LINC00869	53.248	-2.32822	6.42291e-10	91.2361	15.2599
1126	DNAJC12_24724	DNAJC12	36.8339	2.11783	8.23355e-08	12.217	61.4508		1126	ACOT7_12315	ACOT7	337.553	0.947367	2.96276e-05	227.908	447.197		1126	MCOLN1_4080	MCOLN1	56.1484	1.99877	6.4738e-10	20.5359	91.7609
1127	TPBG_18104	TPBG	426.427	-0.799384	8.46535e-08	543.118	309.736		1127	HABP4_20760	HABP4	152.371	0.978709	2.9708e-05	101.632	203.11		1127	KIF3B_18301	KIF3B	89.7807	1.84514	6.51234e-10	36.4908	143.071
1128	RNF135_27795	RNF135	38.6049	-1.98249	8.5116e-08	63.3584	13.8514		1128	PRDM8_5390	PRDM8	13.3339	-2.26487	3.05773e-05	23.4097	3.25814		1128	INTS10_22344	INTS10	254.735	-0.960671	6.55348e-10	337.701	171.769
1129	MIPOL1_25331	MIPOL1	130.485	1.14306	8.59715e-08	79.8572	181.112		1129	DIS3_22267	DIS3	657.842	1.11517	3.06687e-05	405.688	909.995		1129	KDM5A_3544	KDM5A	1036.29	0.726381	6.59429e-10	778.342	1294.25
1130	OTUD7A_25391	OTUD7A	24.9607	2.42757	8.64403e-08	6.16087	43.7606		1130	DAPK3_19757	DAPK3	215.503	0.842146	3.1104e-05	153.033	277.973		1130	BDH1_674	BDH1	27.3922	-2.85868	7.01108e-10	50.1962	4.58823
1131	DLX3_26308	DLX3	151.57	1.08018	8.6909e-08	96.0206	207.119		1131	MAP1LC3A_21677	MAP1LC3A	25.8438	1.73935	3.1104e-05	10.4767	41.2109		1131	PLK4_20232	PLK4	555.883	-0.724402	7.03332e-10	693.579	418.187
1132	GLMN_20555	GLMN	160.667	-1.05421	8.6909e-08	217.812	103.521		1132	LRRC17_15225	LRRC17	7.04192	2.68632	3.13904e-05	0.462777	13.6211		1132	HCN3_18738	HCN3	32.152	2.6673	7.04655e-10	6.65254	57.6514
1133	JDP2_18999	JDP2	1215.21	-0.661493	8.90608e-08	1491.06	939.355		1133	PITPNM2_24799	PITPNM2	15.4073	-2.19318	3.15044e-05	26.4827	4.33189		1133	SETMAR_25169	SETMAR	79.6807	-1.80026	7.26099e-10	125.874	33.4877
1134	DPYSL2_11688	DPYSL2	443.22	0.765327	9.00353e-08	327.547	558.893		1134	EPHA1_13588	EPHA1	7.32561	2.67387	3.19306e-05	0.639154	14.0121		1134	CACNB3_14748	CACNB3	30.3516	2.6517	7.29771e-10	6.40866	54.2946
1135	GOLGA8J_21311	GOLGA8J	39.6237	1.93279	9.36565e-08	15.2082	64.0392		1135	C19orf44_16936	C19orf44	71.3056	-1.22554	3.19306e-05	100.724	41.8872		1135	ZNF787_24752	ZNF787	102.563	-1.70395	7.31078e-10	159.066	46.0607
1136	ZCCHC12_21181	ZCCHC12	9.53098	3.43265	9.37901e-08	0	19.062		1136	THAP10_21408	THAP10	240.54	0.899105	3.23666e-05	165.866	315.213		1136	WDR90_22015	WDR90	124.804	-1.47143	7.31078e-10	185.326	64.2824
1137	PLEKHB2_15359	PLEKHB2	190.896	1.02594	9.47393e-08	124.26	257.533		1137	TRIM9_19245	TRIM9	35.6323	1.49077	3.26789e-05	17.6772	53.5873		1137	WIZ_13069	WIZ	706.928	-0.679568	7.41405e-10	871.493	542.362
1138	KIN_12769	KIN	181.775	1.06414	9.56851e-08	116.676	246.873		1138	IDH3A_15224	IDH3A	2657.91	0.697689	3.27761e-05	2017.64	3298.17		1138	PAM16_4921	PAM16	179.849	-1.12852	7.51819e-10	248.166	111.532
1139	ZBTB42_15005	ZBTB42	41.6041	-2.003	9.72969e-08	68.766	14.4422		1139	GLMN_20555	GLMN	302.895	-0.953733	3.28025e-05	401.239	204.552		1139	ZNF700_20203	ZNF700	160.257	-1.19168	7.73485e-10	224.316	96.1983
1140	LDLR_19353	LDLR	263.189	0.904289	9.78885e-08	181.667	344.711		1140	ESAM_14199	ESAM	38.6281	1.48337	3.28025e-05	18.9824	58.2738		1140	ANKRD27_287	ANKRD27	281.462	1.0235	7.84152e-10	183.569	379.355
1141	HNRNPL_11308	HNRNPL	1282.23	-0.723948	9.8621e-08	1599.69	964.775		1141	ENST00000587607	ENST00000587607	251.333	1.17017	3.28025e-05	149.981	352.686		1141	BCL2L11_26886	BCL2L11	261.769	1.06378	7.84152e-10	167.628	355.91
1142	ZWILCH_13665	ZWILCH	872.408	0.760336	9.93374e-08	645.656	1099.16		1142	PKIA_19846	PKIA	179.609	1.00538	3.30375e-05	117.015	242.203		1142	SWI5_26410	SWI5	87.046	1.66148	8.04641e-10	40.2124	133.88
1143	CDC6_1177	CDC6	172.655	1.04127	1.01206e-07	111.903	233.407		1143	FOXO1_20428	FOXO1	140.708	1.18142	3.36787e-05	83.3176	198.098		1143	LRRC28_20923	LRRC28	128.931	1.54168	8.10801e-10	63.6087	194.253
1144	ABCC3_26788	ABCC3	90.5789	-1.44615	1.03211e-07	133.824	47.3334		1144	TNFAIP8L1_28954	TNFAIP8L1	22.6539	1.80846	3.37537e-05	8.69894	36.6089		1144	C21orf33_11339	C21orf33	661.54	-0.662003	8.30368e-10	811.646	511.434
1145	FANCF_20993	FANCF	149.35	-1.09019	1.03863e-07	204.698	94.0021		1145	RAB3IP_11417	RAB3IP	208.541	1.1029	3.38975e-05	129.624	287.458		1145	MSL1_23963	MSL1	150.854	-1.60053	8.34076e-10	229.697	72.0109
1146	HS2ST1_3103	HS2ST1	252.717	0.910922	1.06624e-07	173.72	331.714		1146	TRAPPC4_12343	TRAPPC4	2774.97	0.68808	3.39075e-05	2116.53	3433.42		1146	FBXO33_22990	FBXO33	105.252	1.68295	8.37556e-10	47.7442	162.76
1147	USB1_16414	USB1	103.092	1.30392	1.07862e-07	57.9062	148.277		1147	ADPRH_12872	ADPRH	47.9885	-1.3523	3.39075e-05	69.8054	26.1717		1147	KDSR_14120	KDSR	747.183	0.792435	8.73104e-10	544.721	949.645
1148	GPD2_13130	GPD2	232.898	-0.921922	1.09547e-07	305.938	159.858		1148	LAMA4_27425	LAMA4	40.532	1.54709	3.44441e-05	19.1988	61.8651		1148	LRRC41_3882	LRRC41	63.5461	-2.04383	8.79069e-10	104.507	22.5852
1149	MAX_25847	MAX	150.983	1.17988	1.09752e-07	90.7482	211.218		1149	ZFYVE1_15983	ZFYVE1	46.2308	1.38623	3.46638e-05	24.322	68.1396		1149	LSM11_12398	LSM11	284.644	-0.997463	8.97805e-10	380.999	188.289
1150	ZNF585A_10601	ZNF585A	138.031	1.11016	1.12427e-07	85.9688	190.094		1150	SECISBP2L_21615	SECISBP2L	98.7897	1.28542	3.56929e-05	55.2102	142.369		1150	SLTM_26354	SLTM	424.297	-0.922921	8.99463e-10	557.409	291.184
1151	ENST00000327271	ENST00000327271	24.3501	2.43999	1.13945e-07	6.05799	42.6421		1151	SYVN1_21792	SYVN1	224.211	0.924651	3.6401e-05	152.734	295.687		1151	GIMAP4_16236	GIMAP4	15.1006	3.59651	9.12424e-10	0.317066	29.8841
1152	KLF2_16192	KLF2	72.5151	1.47938	1.17312e-07	36.8623	108.168		1152	TWSG1_11520	TWSG1	1002.19	1.05067	3.68263e-05	639.437	1364.93		1152	OSBPL6_26357	OSBPL6	13.1682	3.67487	9.62305e-10	0	26.3364
1153	ZSCAN21_15202	ZSCAN21	285.322	0.880304	1.17546e-07	199.044	371.6		1153	GSN_19706	GSN	63.2349	1.24618	3.68263e-05	36.1334	90.3364		1153	APH1A_16470	APH1A	764.295	-0.644368	9.76852e-10	933.186	595.405
1154	DEPDC7_22989	DEPDC7	15.3184	2.9599	1.19222e-07	1.88546	28.7514		1154	DGCR8_20537	DGCR8	45.6875	-1.39056	3.69819e-05	67.7594	23.6156		1154	ARHGEF1_13597	ARHGEF1	596.205	-0.821566	1.00918e-09	763.339	429.071
1155	SUN1_25259	SUN1	1233.78	0.63358	1.21526e-07	964.582	1502.98		1155	METTL21B_27502	METTL21B	59.9174	-1.27752	3.70931e-05	86.4074	33.4274		1155	AGPAT5_22412	AGPAT5	819.857	-0.60818	1.07964e-09	991.277	648.437
1156	HDGFRP3_2909	HDGFRP3	257.658	-0.880691	1.22389e-07	334.968	180.349		1156	SYT1_25014	SYT1	42.5442	1.41955	3.74561e-05	22.0101	63.0783		1156	KIAA0355_3561	KIAA0355	20.7734	3.31466	1.10272e-09	1.6929	39.854
1157	TEX2_15987	TEX2	291.373	0.942267	1.23153e-07	198.739	384.006		1157	C9orf69_25142	C9orf69	58.6583	-1.26739	3.74583e-05	83.7473	33.5692		1157	ARG2_19025	ARG2	21.4608	3.1883	1.10907e-09	2.16779	40.7537
1158	ALS2_10879	ALS2	286.347	0.903282	1.23596e-07	197.714	374.979		1158	XRRA1_13185	XRRA1	46.6157	1.36264	3.79781e-05	25.234	67.9973		1158	FABP5_25836	FABP5	3152.04	-0.43258	1.12905e-09	3622.99	2681.1
1159	ENST00000304465	ENST00000304465	370.152	0.904887	1.256e-07	255.851	484.453		1159	PPP1R14C_26664	PPP1R14C	7.1689	2.64923	3.849e-05	0.639154	13.6986		1159	FCGR1B_26488	FCGR1B	48.4144	-2.23078	1.23713e-09	81.8937	14.9351
1160	SLC45A4_12917	SLC45A4	98.7788	1.34126	1.26492e-07	54.434	143.124		1160	FN1_13666	FN1	581.435	0.704895	3.86629e-05	439.673	723.197		1160	VMP1_7666	VMP1	218.378	1.04139	1.3541e-09	141.234	295.521
1161	TTLL7_12898	TTLL7	21.4049	2.51556	1.32092e-07	4.77726	38.0325		1161	PRRC2C_18205	PRRC2C	1526.28	-0.664565	3.89742e-05	1876.01	1176.54		1161	SHOC2_13380	SHOC2	1342.69	0.572443	1.38911e-09	1078.06	1607.31
1162	MAZ_4047	MAZ	292.001	-0.943893	1.36373e-07	385.78	198.223		1162	RAB11FIP2_5656	RAB11FIP2	90.4475	-1.22661	3.9029e-05	128.263	52.6319		1162	DMWD_20157	DMWD	26.077	2.87314	1.38911e-09	4.1505	48.0035
1163	MICALL2_12164	MICALL2	1025.63	0.697594	1.3642e-07	779.408	1271.86		1163	AXL_16141	AXL	1033.74	-0.771516	3.93906e-05	1309.26	758.212		1163	UBE2G1_7477	UBE2G1	720.741	-0.622609	1.41822e-09	874.818	566.665
1164	POLR2L_5266	POLR2L	401.57	0.78629	1.36466e-07	293.172	509.969		1164	SRSF7_6776	SRSF7	417.687	-1.03532	3.94677e-05	567.361	268.013		1164	HIST1H2BJ_18297	HIST1H2BJ	8386.51	-0.540438	1.41822e-09	9946.74	6826.27
1165	METRNL_22115	METRNL	373.971	0.804015	1.37549e-07	270.645	477.297		1165	UBQLN2_7511	UBQLN2	70.0544	-1.23529	3.95153e-05	100.344	39.7644		1165	SERPINH1_21116	SERPINH1	68.9227	-1.80434	1.41822e-09	108.939	28.9068
1166	SNRNP48_16042	SNRNP48	165.408	1.21502	1.40378e-07	98.2064	232.61		1166	C16orf70_23792	C16orf70	143.772	0.944928	3.96996e-05	97.4161	190.128		1166	PA2G4_4894	PA2G4	1701.65	-0.522134	1.43991e-09	2007.9	1395.41
1167	PPP2R3A_16653	PPP2R3A	141.595	1.08191	1.41273e-07	89.4366	193.754		1167	ACAP3_17278	ACAP3	135.558	0.942747	4.02853e-05	91.898	179.219		1167	C1orf43_866	C1orf43	225.378	-1.05053	1.44803e-09	305.371	145.385
1168	COG3_18630	COG3	484.093	-0.811331	1.41448e-07	619.131	349.056		1168	ZNF383_10486	ZNF383	24.3175	-1.74986	4.04475e-05	38.5771	10.0578		1168	RRP1_11167	RRP1	609.073	-0.671037	1.45703e-09	749.193	468.954
1169	PREX1_24267	PREX1	621.132	-0.715846	1.42278e-07	774.245	468.019		1169	ARL6IP1_13917	ARL6IP1	285.345	1.04364	4.09993e-05	183.511	387.179		1169	AGO1_18269	AGO1	393.73	0.819767	1.47151e-09	283.924	503.536
1170	CNOT8_27042	CNOT8	838.498	0.799091	1.43865e-07	608.759	1068.24		1170	ANGPTL4_28320	ANGPTL4	11.6194	2.31902	4.1206e-05	2.38867	20.8501		1170	HID1_11586	HID1	13.2558	3.64512	1.52265e-09	0	26.5117
1171	RRM2B_13340	RRM2B	904.968	0.754015	1.47677e-07	670.851	1139.09		1171	ZNF701_16420	ZNF701	134.044	1.01724	4.12452e-05	87.1932	180.895		1171	TRIM24_15050	TRIM24	639.853	-0.762761	1.5302e-09	807.05	472.657
1172	YARS2_22343	YARS2	51.6875	-1.71944	1.50105e-07	81.0163	22.3588		1172	ECSIT_27149	ECSIT	331.739	-0.791427	4.16263e-05	422.959	240.518		1172	RNF34_21963	RNF34	552.651	0.876132	1.56217e-09	387.417	717.885
1173	ING1_12019	ING1	340.273	0.848426	1.59466e-07	241.91	438.636		1173	FAM134C_24217	FAM134C	81.5515	1.19641	4.19346e-05	47.9235	115.18		1173	ZNF324_14541	ZNF324	106.889	1.58125	1.57844e-09	51.6496	162.128
1174	MYBBP1A_15207	MYBBP1A	155.089	-1.0605	1.5958e-07	211.178	99.0012		1174	HERC1_20928	HERC1	92.1485	1.0832	4.20335e-05	58.0983	126.199		1174	MRPL39_13523	MRPL39	2607.98	-0.498948	1.57996e-09	3056.81	2159.15
1175	CAB39_918	CAB39	509.85	0.726684	1.60013e-07	383.025	636.676		1175	FBXO4_21873	FBXO4	147.414	-1.04083	4.20648e-05	199.028	95.7994		1175	EPC2_17914	EPC2	64.6307	-1.87703	1.57996e-09	103.516	25.7457
1176	RHNO1_13956	RHNO1	282.671	-0.845361	1.66163e-07	364.328	201.015		1176	LIG3_14296	LIG3	77.6806	-1.18078	4.2127e-05	109.199	46.1622		1176	ILF3_21658	ILF3	347.96	-1.00279	1.59935e-09	466.218	229.702
1177	HNRNPA3_3057	HNRNPA3	351.93	-0.868081	1.67298e-07	455.715	248.146		1177	ARID4A_16021	ARID4A	70.4037	1.22353	4.21301e-05	40.4648	100.343		1177	NRIP1_4719	NRIP1	56.9106	-2.1324	1.64311e-09	95.0726	18.7487
1178	UTP11_22953	UTP11	383.584	-0.85762	1.67298e-07	496.742	270.425		1178	TTC21A_16535	TTC21A	16.7636	2.08629	4.24711e-05	4.68915	28.838		1178	GAS8_23801	GAS8	255.9	1.09499	1.65159e-09	161.56	350.24
1179	BRD3_10545	BRD3	817.47	-0.708349	1.72899e-07	1016.47	618.474		1179	TIAL1_11405	TIAL1	1546.66	-0.753863	4.25827e-05	1949.16	1144.16		1179	SLC25A10_21880	SLC25A10	464.025	0.743703	1.737e-09	345.798	582.251
1180	ZBTB7A_15421	ZBTB7A	71.3022	-1.58428	1.74997e-07	108.989	33.6157		1180	HERC5_11373	HERC5	134.599	1.08359	4.27054e-05	85.0866	184.112		1180	LTN1_24231	LTN1	227.758	1.05638	1.78626e-09	146.475	309.041
1181	MED18_16919	MED18	233.58	-0.892339	1.7592e-07	304.561	162.6		1181	GATSL3_26453	GATSL3	32.1732	1.58664	4.2753e-05	14.8308	49.5156		1181	SNRNP48_16042	SNRNP48	163.222	1.23423	1.83537e-09	95.592	230.852
1182	AGPAT1_25812	AGPAT1	217.752	0.918173	1.80241e-07	149.572	285.932		1182	DCP1A_19771	DCP1A	57.7154	-1.39686	4.28426e-05	84.7573	30.6735		1182	RIOK3_17782	RIOK3	278.661	0.9497	1.86487e-09	189.025	368.298
1183	LRFN4_11101	LRFN4	16.5775	-2.82428	1.80399e-07	30.6037	2.55122		1183	TRAM2_7319	TRAM2	376.127	0.859612	4.3182e-05	265.359	486.894		1183	SUPT4H1_24539	SUPT4H1	275.386	0.916562	1.93502e-09	189.277	361.495
1184	NUP133_4773	NUP133	333.502	0.860853	1.80399e-07	235.624	431.38		1184	MAX_27491	MAX	5655.4	0.778738	4.35342e-05	4135.62	7175.18		1184	FLT3_23905	FLT3	132.044	-1.28666	1.96323e-09	188.739	75.3492
1185	PATZ1_16007	PATZ1	12.9439	-3.08899	1.85951e-07	24.7895	1.09835		1185	SQSTM1_6740	SQSTM1	361.716	0.999326	4.35342e-05	238.049	485.384		1185	BCR_11274	BCR	370.526	0.825843	2.02622e-09	265.837	475.215
1186	MICU1_24061	MICU1	214.443	1.0423	1.86627e-07	139.067	289.818		1186	ZDHHC3_10680	ZDHHC3	1616.09	0.865996	4.36943e-05	1133.09	2099.09		1186	UBE2H_7480	UBE2H	117.083	1.42768	2.03346e-09	61.8931	172.274
1187	TOR1A_7283	TOR1A	124.877	-1.14978	1.87182e-07	173.349	76.4045		1187	TRIM8_14826	TRIM8	433.09	-1.04646	4.50778e-05	587.379	278.802		1187	DOPEY2_23199	DOPEY2	572.563	0.770205	2.07299e-09	421.924	723.202
1188	CUL3_21722	CUL3	572.205	-0.733594	1.87293e-07	715.329	429.08		1188	MAPK10_12701	MAPK10	19.5519	1.88575	4.52156e-05	6.99103	32.1128		1188	NOC3L_4620	NOC3L	850.189	-0.595852	2.08625e-09	1024.33	676.046
1189	BRMS1_24014	BRMS1	866.158	0.736126	1.87496e-07	647.316	1085		1189	ZMIZ1_7853	ZMIZ1	186.751	0.916886	4.63222e-05	128.278	245.223		1189	ZFAT_20930	ZFAT	49.318	-2.20165	2.09768e-09	83.2795	15.3565
1190	THUMPD1_7091	THUMPD1	1711.32	-0.638209	1.89053e-07	2086.29	1336.35		1190	NCOA2_13902	NCOA2	206.262	-0.881406	4.70087e-05	268.344	144.181		1190	SHMT1_24826	SHMT1	464.028	0.736167	2.2557e-09	347.15	580.906
1191	TSPAN2_19795	TSPAN2	16.0414	2.83189	1.89899e-07	2.23859	29.8443		1191	PLAUR_5179	PLAUR	35.3838	-1.5319	4.74195e-05	54.1886	16.5791		1191	TUBB4A_19063	TUBB4A	374.946	0.849524	2.2767e-09	266.474	483.418
1192	FBXW5_13506	FBXW5	174.434	-0.996	1.89902e-07	233.637	115.231		1192	PDLIM5_12458	PDLIM5	556.138	0.84388	4.74195e-05	394.528	717.749		1192	AGFG2_21721	AGFG2	39.3527	2.26378	2.29061e-09	11.7385	66.9669
1193	IDH1_20495	IDH1	150.732	1.15121	1.94503e-07	91.8202	209.643		1193	BMF_16921	BMF	32.2982	1.59187	4.82741e-05	14.811	49.7854		1193	ENST00000369159	ENST00000369159	19323.4	-0.388843	2.31309e-09	21919.3	16727.5
1194	MRPS18B_24397	MRPS18B	84.4481	-1.39392	1.99444e-07	123.473	45.4232		1194	SRSF7_26369	SRSF7	509.989	-0.695192	4.84743e-05	632.252	387.726		1194	FAM126B_16987	FAM126B	99.0027	1.48078	2.32036e-09	50.4314	147.574
1195	TESMIN_15697	TESMIN	46.0019	-1.73389	2.04729e-07	72.261	19.7428		1195	HECTD1_17431	HECTD1	259.726	-0.799793	4.86728e-05	331.789	187.664		1195	MTRNR2L6_20368	MTRNR2L6	402.456	0.991038	2.36998e-09	267.169	537.742
1196	OLFML2A_15337	OLFML2A	47.2088	1.72618	2.04988e-07	20.4664	73.9512		1196	CEMIP_10956	CEMIP	7.12367	2.64062	4.87362e-05	0.462777	13.7846		1196	SLC45A4_12917	SLC45A4	111.763	1.45902	2.46806e-09	58.0897	165.437
1197	NOCT_24819	NOCT	117.176	1.25754	2.07972e-07	67.3082	167.044		1197	S100P_24732	S100P	42.9626	1.47131	4.87873e-05	21.1594	64.7658		1197	ZMAT2_25502	ZMAT2	1324.52	0.481882	2.60882e-09	1104.68	1544.36
1198	CTDSP2_18064	CTDSP2	40.5485	-1.9242	2.14014e-07	65.979	15.118		1198	FAM177A1_10654	FAM177A1	1817.44	0.89732	4.88686e-05	1254.92	2379.95		1198	SAMD9L_23913	SAMD9L	130.007	1.3389	2.74518e-09	72.148	187.867
1199	ADCK2_21551	ADCK2	133.44	-1.13214	2.16431e-07	184.926	81.9534		1199	MRPS22_11157	MRPS22	90.9071	-1.16625	4.91744e-05	128.193	53.6209		1199	BUD31_25415	BUD31	414.009	0.774204	2.76613e-09	304.698	523.32
1200	NMD3_19565	NMD3	1588.71	-0.694258	2.19307e-07	1968.73	1208.7		1200	MYCL_28986	MYCL	24.3464	1.95415	4.92647e-05	8.46052	40.2323		1200	TNS3_18725	TNS3	47.3812	-2.19888	2.87397e-09	79.964	14.7984
1201	NFAT5_16375	NFAT5	686.824	0.712916	2.19312e-07	518.423	855.226		1201	INSIG1_3385	INSIG1	243.421	0.848444	4.93661e-05	171.659	315.184		1201	CYB5B_23502	CYB5B	378.303	0.789738	2.99109e-09	276.044	480.561
1202	ZC3H7B_18076	ZC3H7B	285.432	-0.911505	2.19312e-07	374.322	196.543		1202	DYNLT3_2000	DYNLT3	987.206	0.945822	4.95093e-05	665.378	1309.03		1202	TIFAB_19778	TIFAB	14.1472	-3.58612	3.02342e-09	28.2945	0
1203	ATXN10_20432	ATXN10	680.012	-0.669464	2.23154e-07	836.701	523.322		1203	MSTN_11981	MSTN	37.1685	1.6092	4.95486e-05	17.1975	57.1396		1203	ZDHHC11_12230	ZDHHC11	245.472	0.993852	3.08463e-09	162.874	328.071
1204	COPS3_1496	COPS3	698.139	-0.764216	2.24039e-07	881.69	514.589		1204	GIT1_16627	GIT1	94.6609	1.05644	5.06128e-05	60.3556	128.966		1204	MERTK_25099	MERTK	25.8593	2.82705	3.08463e-09	4.35277	47.3659
1205	CDKN2D_22758	CDKN2D	10.7404	3.18996	2.32049e-07	0.453344	21.0274		1205	AHNAK_18005	AHNAK	141.471	-1.004	5.1025e-05	190.884	92.0593		1205	IQGAP1_3404	IQGAP1	2310.85	0.440863	3.12173e-09	1959.61	2662.1
1206	SMPD4_21366	SMPD4	257.406	-0.876408	2.32883e-07	334.465	180.347		1206	SLU7_18356	SLU7	1525.04	0.93991	5.1025e-05	1030.74	2019.33		1206	PICALM_16406	PICALM	531.788	0.66224	3.12627e-09	410.991	652.584
1207	FOXC2_11987	FOXC2	8.96926	3.35017	2.35678e-07	0	17.9385		1207	NUDT4_15325	NUDT4	345.366	0.822419	5.10586e-05	246.752	443.98		1207	APOBEC3C_18283	APOBEC3C	821.342	-0.580842	3.1473e-09	985.609	657.076
1208	CCNH_1083	CCNH	2036.75	0.743694	2.36161e-07	1517.11	2556.39		1208	NOB1_24978	NOB1	46.4139	-1.41245	5.10913e-05	68.6645	24.1632		1208	CTSG_1643	CTSG	864.969	-0.573472	3.29984e-09	1035.5	694.44
1209	ACSF2_12748	ACSF2	87.0137	1.309	2.37018e-07	48.652	125.375		1209	HMGB3_18190	HMGB3	2159.56	-0.719047	5.10913e-05	2694.81	1624.31		1209	EFR3B_11820	EFR3B	13.733	3.49577	3.29984e-09	0.33858	27.1274
1210	MPDU1_11661	MPDU1	198.848	-1.0054	2.38072e-07	267.164	130.532		1210	TRIM7_28011	TRIM7	68.6593	-1.20444	5.20169e-05	97.4908	39.8278		1210	PRPF4B_14649	PRPF4B	528.424	-0.670744	3.33416e-09	650.189	406.659
1211	CSTB_17311	CSTB	5206.71	0.765707	2.38756e-07	3841.13	6572.3		1211	MTA3_19047	MTA3	117.397	-1.0546	5.20951e-05	159.801	74.9933		1211	NR2F2_27597	NR2F2	63.6907	-1.90777	3.4503e-09	102.595	24.7868
1212	SLC45A1_24340	SLC45A1	12.3885	3.0871	2.38756e-07	1.10523	23.6717		1212	ZNF160_16973	ZNF160	1522.42	0.811671	5.21948e-05	1095.55	1949.28		1212	OCIAD2_10925	OCIAD2	1164.5	0.532662	3.45911e-09	950.912	1378.09
1213	IRAK2_16105	IRAK2	13.6445	3.04077	2.38854e-07	1.30698	25.9821		1213	EIF3D_14221	EIF3D	56.1027	-1.25294	5.21948e-05	80.433	31.7725		1213	ING5_21462	ING5	412.052	-0.750125	3.49777e-09	517.851	306.252
1214	SF3B2_20354	SF3B2	3079.43	-0.565906	2.41495e-07	3679.46	2479.4		1214	SEPHS1_27836	SEPHS1	77.3291	-1.11353	5.23556e-05	106.762	47.8957		1214	SMIM24_28796	SMIM24	32.6253	2.60108	3.55417e-09	7.0428	58.2078
1215	ZBED9_25756	ZBED9	178.427	0.99547	2.44996e-07	118.563	238.292		1215	RASSF5_11333	RASSF5	312.944	0.81545	5.23618e-05	225.399	400.489		1215	GSN_19706	GSN	28.7494	2.60712	3.5938e-09	6.20781	51.291
1216	TCF25_11817	TCF25	281	-0.877235	2.50423e-07	364.452	197.548		1216	CSNK2A1_27069	CSNK2A1	39.6062	-1.41735	5.23618e-05	59.0224	20.1899		1216	CENPC_12305	CENPC	731.9	-0.695313	3.60836e-09	906.575	557.225
1217	PLEKHH2_28807	PLEKHH2	52.0995	1.67827	2.55452e-07	23.1832	81.0158		1217	ANKRD12_16244	ANKRD12	344.053	0.746732	5.32688e-05	255.706	432.399		1217	CBFA2T2_20522	CBFA2T2	88.2885	1.68898	3.66775e-09	40.0043	136.573
1218	LIMD1_17670	LIMD1	167.831	-1.02815	2.58692e-07	226.604	109.058		1218	LSS_14888	LSS	59.853	1.23383	5.3896e-05	34.4459	85.2601		1218	ENST00000304411	ENST00000304411	30.059	-2.78736	3.67561e-09	54.8931	5.22485
1219	SETD6_12905	SETD6	295.371	-0.88485	2.62309e-07	384.664	206.077		1219	HSF1_20370	HSF1	381.244	-0.788467	5.4282e-05	484.345	278.143		1219	CCDC92_1033	CCDC92	34.394	2.47555	3.71884e-09	8.30099	60.487
1220	N4BP2_13950	N4BP2	198.009	-0.971845	2.66247e-07	263.331	132.687		1220	EVA1A_25674	EVA1A	25.6952	-1.74635	5.44192e-05	41.1041	10.2863		1220	CDK6_1213	CDK6	638.44	-0.724649	3.75233e-09	796.973	479.907
1221	COQ9_11694	COQ9	419.238	-0.747884	2.74152e-07	526.942	311.534		1221	TMEM87A_18475	TMEM87A	29.0444	-1.61926	5.48497e-05	45.1421	12.9466		1221	ZSCAN32_19253	ZSCAN32	303.539	1.00037	3.85286e-09	200.322	406.755
1222	EXOC8_2265	EXOC8	206.272	0.913903	2.76349e-07	142.151	270.393		1222	ADGRA2_11505	ADGRA2	37.6129	1.55058	5.57082e-05	17.6123	57.6135		1222	TRIM52_18184	TRIM52	136.398	1.23481	3.87915e-09	79.9368	192.859
1223	PIGH_15957	PIGH	127.598	1.14197	2.77901e-07	78.737	176.459		1223	TUBGCP3_28026	TUBGCP3	129.879	-1.36038	5.58737e-05	189.427	70.33		1223	USP47_14310	USP47	440.304	-0.781513	3.90206e-09	557.898	322.711
1224	SMNDC1_6595	SMNDC1	983.064	-0.691404	2.81197e-07	1216.93	749.194		1224	NEK2_20563	NEK2	691.665	0.677754	5.6911e-05	529.296	854.034		1224	UBR5_23939	UBR5	1039.23	-0.610911	3.96802e-09	1257.13	821.33
1225	ARMC1_23399	ARMC1	1641.07	0.63591	2.83368e-07	1283.16	1998.98		1225	GPSM2_17899	GPSM2	363.396	0.909164	5.75078e-05	248.769	478.022		1225	BCAT1_25914	BCAT1	787.752	-0.571715	3.98406e-09	942.742	632.762
1226	DEGS1_16442	DEGS1	468.59	0.785579	3.00478e-07	342.895	594.285		1226	HAUS3_2882	HAUS3	16.6982	2.01968	5.78174e-05	5.3297	28.0667		1226	PROCA1_11481	PROCA1	32.2139	-2.58751	4.07253e-09	57.4026	7.02511
1227	RAD23B_17753	RAD23B	4073.16	-0.67856	3.02386e-07	5023.58	3122.74		1227	ZNF146_14121	ZNF146	964.615	-0.853535	5.78301e-05	1247.31	681.923		1227	SLC25A19_18913	SLC25A19	205.953	-1.10568	4.08385e-09	282.635	129.271
1228	LIG3_14296	LIG3	83.8361	-1.32945	3.05488e-07	121.34	46.3322		1228	ZNF83_28149	ZNF83	601.863	0.780052	5.81593e-05	439.031	764.695		1228	MED19_12617	MED19	109.063	1.36757	4.13816e-09	59.4397	158.687
1229	PIK3C2A_5139	PIK3C2A	291.504	0.870003	3.07278e-07	204.487	378.521		1229	ZC3H12C_18463	ZC3H12C	113.223	-1.0193	5.83822e-05	152.416	74.03		1229	XYLB_22684	XYLB	281.388	-0.91736	4.54815e-09	369.347	193.429
1230	RARS2_19372	RARS2	270.091	0.935143	3.10999e-07	183.449	356.734		1230	CORO1A_1507	CORO1A	10.2222	2.32767	5.84007e-05	2.18549	18.259		1230	RGS16_11949	RGS16	114.621	1.34217	4.71556e-09	63.3593	165.883
1231	SUPT16H_16364	SUPT16H	2804.34	-0.56855	3.12424e-07	3353.56	2255.12		1231	GLB1L3_25080	GLB1L3	96.4672	-1.06217	5.91291e-05	131.053	61.8811		1231	RNF111_18424	RNF111	274.275	0.884189	4.74023e-09	191.596	356.955
1232	DARS_19756	DARS	630.91	-0.696311	3.21344e-07	782.521	479.298		1232	SETD3_21134	SETD3	954.43	0.674806	6.03571e-05	731.366	1177.49		1232	ARPC2_17930	ARPC2	8785.69	-0.403622	4.82458e-09	10010.5	7560.85
1233	SOX9_22075	SOX9	19.1262	2.54206	3.25856e-07	4.22237	34.03		1233	ARL14_24085	ARL14	16.2622	2.16027	6.05263e-05	4.3794	28.145		1233	WDR19_16575	WDR19	34.5151	2.33919	4.90832e-09	9.57068	59.4595
1234	METTL21A_14694	METTL21A	213.043	-0.960932	3.31363e-07	282.664	143.421		1234	MAT2A_4039	MAT2A	4943.01	0.880147	6.06471e-05	3442.59	6443.43		1234	POR_23019	POR	83.8563	1.75474	4.92305e-09	36.3015	131.411
1235	YRDC_24151	YRDC	211.362	-0.903749	3.34928e-07	276.746	145.979		1235	BCKDHB_16863	BCKDHB	782.282	0.942196	6.09293e-05	527.528	1037.04		1235	RNF11_22376	RNF11	467.179	0.727313	5.16547e-09	350.768	583.59
1236	ITPRIP_10785	ITPRIP	61.1201	1.48039	3.57639e-07	31.0257	91.2145		1236	ZNF367_14143	ZNF367	168.998	-0.89239	6.17014e-05	221.461	116.535		1236	XRCC6_11190	XRCC6	4836.65	-0.377005	5.16858e-09	5466.34	4206.97
1237	CARHSP1_26965	CARHSP1	150	1.03245	3.59652e-07	97.2083	202.793		1237	KIAA1217_27395	KIAA1217	405.255	0.742512	6.29535e-05	300.726	509.784		1237	NPRL2_4660	NPRL2	545.338	0.671936	5.17065e-09	419.302	671.375
1238	TRAM2_7319	TRAM2	266.537	0.933265	3.6688e-07	181.294	351.78		1238	DLC1_27115	DLC1	77.9929	1.14492	6.41683e-05	47.2441	108.742		1238	GSTO1_2825	GSTO1	730.416	-0.651608	5.18441e-09	894.057	566.776
1239	RNF14_15912	RNF14	328.242	-0.805485	3.83001e-07	418.132	238.352		1239	XPO4_13297	XPO4	1071.11	-0.682511	6.43357e-05	1323.97	818.255		1239	SCAMP5_27823	SCAMP5	33.8657	2.59063	5.22399e-09	7.35554	60.3759
1240	TMEM18_13601	TMEM18	191.351	-1.03771	3.85755e-07	259.621	123.08		1240	REM2_17820	REM2	4.92136	2.70422	6.47315e-05	0	9.84271		1240	RAB32_15686	RAB32	133.786	-1.29618	5.23014e-09	191.726	75.8462
1241	EXOSC8_21683	EXOSC8	243.122	-0.908054	3.86705e-07	318.45	167.794		1241	COL1A1_1466	COL1A1	111.543	0.97857	6.50722e-05	73.6755	149.41		1241	CTSK_10977	CTSK	22.6999	3.03022	5.45506e-09	2.70722	42.6926
1242	PLD3_16672	PLD3	277.129	0.826964	3.90099e-07	198.875	355.383		1242	G6PD_2548	G6PD	45.1117	1.37931	6.52438e-05	23.9142	66.3091		1242	EEPD1_11587	EEPD1	150.318	1.23053	5.51075e-09	88.41	212.227
1243	RGS3_27783	RGS3	100.275	-1.25095	3.95384e-07	142.345	58.2062		1243	SPEF2_28760	SPEF2	18.5642	1.8862	6.52838e-05	6.66302	30.4653		1243	R3HCC1_25705	R3HCC1	249.674	1.19547	5.52984e-09	148.891	350.456
1244	ZBTB12_18747	ZBTB12	15.7697	-2.78498	3.95765e-07	29.2661	2.27331		1244	GPR176_12972	GPR176	107.703	-0.981375	6.54857e-05	144.362	71.0427		1244	CNOT9_17952	CNOT9	900.113	-0.547284	5.65393e-09	1069.75	730.473
1245	INPP5A_24777	INPP5A	443.445	0.714863	3.99115e-07	334.532	552.358		1245	NDRG4_14331	NDRG4	58.4139	1.21994	6.57215e-05	34.1009	82.7268		1245	GCDH_20288	GCDH	103.763	1.43615	5.76283e-09	54.5462	152.98
1246	EXOSC10_24355	EXOSC10	84.1784	-1.37837	4.08042e-07	122.965	45.3918		1246	PCTP_18790	PCTP	196.441	0.972401	6.57395e-05	130.483	262.399		1246	GRB10_2771	GRB10	62.6982	-1.84549	5.77277e-09	99.9289	25.4675
1247	KANSL1_17237	KANSL1	85.123	-1.48341	4.13236e-07	127.847	42.3994		1247	MATN4_21928	MATN4	5.05224	2.70188	6.5899e-05	0	10.1045		1247	TMEM120A_17024	TMEM120A	258.077	0.906141	5.77277e-09	178.388	337.767
1248	NOP2_4632	NOP2	388.463	-0.944195	4.24939e-07	514.713	262.213		1248	TMEM74_14703	TMEM74	22.8697	1.76902	6.59696e-05	8.8055	36.934		1248	CFAP53_22793	CFAP53	29.7386	2.55196	5.84462e-09	6.65686	52.8203
1249	ALAD_14876	ALAD	179.509	1.30599	4.32821e-07	101.297	257.722		1249	ZFAT_20930	ZFAT	53.1214	-1.37049	6.59902e-05	77.5934	28.6493		1249	IL1A_22714	IL1A	21.2748	3.05378	5.85581e-09	2.43318	40.1163
1250	AEBP2_23887	AEBP2	522.407	-0.710167	4.34662e-07	649.881	394.932		1250	BMS1_18670	BMS1	277.457	-0.809714	6.67179e-05	354.321	200.593		1250	ARMC2_12956	ARMC2	12.2077	3.5379	6.01925e-09	0	24.4155
1251	SPTLC2_6732	SPTLC2	332.939	0.778065	4.36819e-07	244.428	421.45		1251	CENPB_25706	CENPB	370.843	-0.77225	6.68303e-05	470.132	271.554		1251	DDN_11835	DDN	73.0032	-1.78779	6.03029e-09	115.156	30.8499
1252	MSANTD3_23909	MSANTD3	196.241	-0.922004	4.38104e-07	257.885	134.597		1252	MLKL_19044	MLKL	44.6695	-1.35347	6.73214e-05	65.7151	23.6239		1252	RIC1_26646	RIC1	94.9072	1.52865	6.03537e-09	47.2766	142.538
1253	NCOA4_27568	NCOA4	1072.28	0.588066	4.39075e-07	855.535	1289.03		1253	ARMC3_26856	ARMC3	6.79871	2.57868	6.77278e-05	0.680762	12.9167		1253	CNPY3_28629	CNPY3	282.118	-0.937668	6.05528e-09	372.046	192.19
1254	EGR2_10768	EGR2	10.3927	3.12112	4.40801e-07	0.578471	20.207		1254	ZNF552_15667	ZNF552	85.0535	1.10546	6.78395e-05	52.3926	117.714		1254	RFX5_5817	RFX5	370.497	-0.827589	6.19038e-09	475.337	265.658
1255	UBE2QL1_23376	UBE2QL1	32.7128	-2.05987	4.4123e-07	54.2604	11.1651		1255	STYX_20955	STYX	3317.44	0.912393	6.85718e-05	2273.08	4361.8		1255	NOP2_4632	NOP2	532.681	-0.714476	6.19038e-09	663.273	402.089
1256	RAB11FIP1_11318	RAB11FIP1	55.178	1.62796	4.49816e-07	25.6171	84.7388		1256	EIF4A3_26449	EIF4A3	422.948	0.720592	6.85718e-05	318.038	527.859		1256	MYBBP1A_15207	MYBBP1A	241.336	-1.08752	6.21006e-09	330.103	152.57
1257	TULP3_15944	TULP3	84.7099	1.28566	4.58576e-07	47.7767	121.643		1257	UBE2H_7480	UBE2H	106.915	1.22889	6.87661e-05	62.6152	151.214		1257	KIF22_23162	KIF22	202.912	-1.03546	6.25235e-09	274.234	131.59
1258	CDC42SE1_17993	CDC42SE1	200.93	-0.951842	4.63254e-07	266.34	135.521		1258	CYP39A1_17915	CYP39A1	24.4452	1.69521	6.87661e-05	10.3998	38.4906		1258	KLRC2_12242	KLRC2	23.3255	2.79463	6.38932e-09	3.92381	42.7272
1259	CCS_23202	CCS	252.948	0.919856	4.66656e-07	173.696	332.199		1259	CNOT7_27041	CNOT7	192.405	-0.913647	6.94363e-05	253.9	130.91		1259	SPATA33_11223	SPATA33	22.6673	2.88775	6.41494e-09	3.40589	41.9288
1260	PINK1_14500	PINK1	262.455	0.850976	4.76576e-07	186.225	338.685		1260	MAK_21991	MAK	10.6908	2.32915	6.96471e-05	2.23207	19.1495		1260	LARP1B_15001	LARP1B	326.24	-0.854303	6.44868e-09	421.312	231.169
1261	PANK3_16409	PANK3	975.544	0.610483	4.76579e-07	770.664	1180.42		1261	MOB1B_4229	MOB1B	618.269	0.763544	7.06408e-05	454.91	781.627		1261	DBT_23720	DBT	174.509	1.088	6.50474e-09	110.458	238.56
1262	CHMP1B_27015	CHMP1B	1197.93	0.594264	4.85859e-07	953.31	1442.55		1262	RIC1_27398	RIC1	50.5922	1.42806	7.15408e-05	26.1209	75.0635		1262	C11orf31_14796	C11orf31	888.234	-0.585539	6.50474e-09	1067.41	709.06
1263	CSNK2A3_27070	CSNK2A3	420.364	-0.750549	4.85859e-07	529.034	311.695		1263	CBX6_13492	CBX6	179.687	-0.930362	7.21134e-05	237.881	121.492		1263	HDAC2_2900	HDAC2	5367.96	-0.363699	6.55328e-09	6042.85	4693.06
1264	REEP1_27776	REEP1	102.269	1.33199	4.90064e-07	56.4173	148.121		1264	FAM227A_11868	FAM227A	52.6946	1.2569	7.2277e-05	29.6636	75.7256		1264	SIKE1_15962	SIKE1	400.322	0.804868	6.84364e-09	290.584	510.06
1265	BTBD6_20245	BTBD6	154.679	-1.08886	5.04086e-07	211.526	97.8314		1265	BMP2_22143	BMP2	17.4021	1.94662	7.25195e-05	5.96388	28.8404		1265	PRPF40A_11008	PRPF40A	1776.96	-0.457726	6.98298e-09	2057.39	1496.53
1266	WIZ_13069	WIZ	557.764	-0.680784	5.09751e-07	687.934	427.593		1266	ALDH6A1_11022	ALDH6A1	258.997	0.983331	7.40579e-05	170.269	347.726		1266	CEBPA_1240	CEBPA	233.396	-1.029	7.10792e-09	314.585	152.207
1267	MCM3AP_26475	MCM3AP	116.413	-1.21815	5.09825e-07	164.916	67.9103		1267	EIF3A_14222	EIF3A	244.362	-0.858111	7.58239e-05	317.37	171.354		1267	IGF2BP1_24044	IGF2BP1	27.4584	-2.681	7.12315e-09	49.5664	5.35051
1268	CLMN_21477	CLMN	44.3522	1.69393	5.10776e-07	19.3631	69.3414		1268	SMPD4_21366	SMPD4	152.972	-0.960946	7.60568e-05	204.035	101.908		1268	PCSK7_26397	PCSK7	126.458	1.31579	7.12315e-09	70.8856	182.031
1269	CCDC82_14662	CCDC82	11.4781	3.05035	5.14111e-07	0.805143	22.151		1269	HSPA1A_3135	HSPA1A	25.5073	1.76389	7.63522e-05	9.73106	41.2835		1269	FAM156A_27199	FAM156A	175.137	-1.16075	7.12315e-09	243.724	106.55
1270	PARVA_13524	PARVA	205.068	-0.952067	5.18946e-07	272.171	137.966		1270	IRF2BP2_20418	IRF2BP2	23.8127	-1.85389	7.66906e-05	39.1949	8.43056		1270	DCTPP1_22808	DCTPP1	342.476	-0.832992	7.37314e-09	439.805	245.148
1271	CTH_17043	CTH	53.1848	1.82836	5.19254e-07	21.4253	84.9442		1271	TGIF1_27951	TGIF1	1187.74	-0.708402	7.69451e-05	1477.45	898.025		1271	NRDE2_22791	NRDE2	73.5006	-1.6831	7.44416e-09	113.907	33.0943
1272	HIST1H3H_2957	HIST1H3H	3081.62	-0.61381	5.46577e-07	3734.11	2429.12		1272	PPM1B_27708	PPM1B	192.67	0.82849	7.70329e-05	137.793	247.547		1272	SKI_16797	SKI	495.127	0.68822	7.58799e-09	378.413	611.842
1273	RRAGD_13064	RRAGD	136.624	1.13201	5.50076e-07	84.1763	189.071		1273	PHC3_24709	PHC3	205.86	-0.926323	7.72723e-05	270.825	140.894		1273	ATP2B1_11980	ATP2B1	823.075	0.62829	7.63244e-09	645.719	1000.43
1274	VPS53_13304	VPS53	474.634	0.7296	5.50333e-07	355.607	593.662		1274	TUFT1_17824	TUFT1	13.1732	2.11094	7.77748e-05	3.6204	22.726		1274	CCSER2_10693	CCSER2	94.2401	1.43677	7.70893e-09	49.2335	139.247
1275	SKIV2L2_18962	SKIV2L2	579.665	-0.664521	5.51737e-07	712.257	447.073		1275	BST2_11225	BST2	63.6176	1.1578	7.79914e-05	38.5121	88.7231		1275	PAQR6_18002	PAQR6	27.3708	2.59509	7.83591e-09	5.86491	48.8768
1276	SUV39H1_6901	SUV39H1	51.7385	-1.58123	5.56164e-07	78.7999	24.677		1276	KIFAP3_22932	KIFAP3	178.536	0.951643	7.80933e-05	119.356	237.716		1276	AHSA1_24801	AHSA1	307.592	-0.887107	7.83591e-09	400.556	214.627
1277	DZIP1L_21126	DZIP1L	12.0616	2.95588	5.60448e-07	1.18186	22.9414		1277	ANP32A_26074	ANP32A	584.866	-0.768084	7.83988e-05	739.702	430.031		1277	SMOX_27884	SMOX	57.9074	1.88789	7.90276e-09	22.6046	93.2102
1278	P3H1_14594	P3H1	58.3308	1.59591	5.6471e-07	27.5541	89.1076		1278	ERI1_17851	ERI1	115.026	1.08958	7.86884e-05	71.8272	158.224		1278	NADK2_16658	NADK2	205.817	-1.07651	8.0382e-09	280.591	131.043
1279	RCCD1_15299	RCCD1	129.36	-1.13686	5.72866e-07	179.7	79.0209		1279	DHCR24_11979	DHCR24	959.545	0.631418	7.88837e-05	749.837	1169.25		1279	MYCL_28986	MYCL	30.0539	2.57683	8.12788e-09	6.64109	53.4667
1280	SLFN5_24296	SLFN5	39.7556	1.86089	5.73927e-07	15.4159	64.0954		1280	EHBP1_21842	EHBP1	519.805	-0.847599	7.91249e-05	670.747	368.862		1280	MAP3K1_22897	MAP3K1	265.435	-0.926628	8.45276e-09	349.335	181.536
1281	EPB41L5_12827	EPB41L5	808.235	0.809172	5.79917e-07	583.836	1032.63		1281	SPRY2_10704	SPRY2	27.5446	-1.61448	8.10419e-05	42.7787	12.3105		1281	SBNO1_26450	SBNO1	245.376	0.995453	8.51112e-09	162.604	328.148
1282	LARS2_18400	LARS2	288.057	-0.839517	5.80691e-07	370.752	205.362		1282	TRMT10A_22971	TRMT10A	68.7743	-1.15896	8.12393e-05	96.5327	41.016		1282	PBXIP1_25134	PBXIP1	80.668	1.66057	8.80086e-09	36.9284	124.408
1283	ADGRV1_13463	ADGRV1	59.8088	1.51524	5.83811e-07	29.6946	89.923		1283	PDS5A_5046	PDS5A	634.568	-0.761395	8.27267e-05	800.907	468.229		1283	SMG5_19986	SMG5	352.499	-0.892993	8.85725e-09	459.92	245.077
1284	ZNF708_12582	ZNF708	99.0815	-1.32338	5.95228e-07	143.543	54.6201		1284	CEP128_27003	CEP128	318.683	0.940602	8.29938e-05	214.468	422.898		1284	ENST00000601199	ENST00000601199	57.7315	-1.85618	9.27474e-09	92.3509	23.1121
1285	FAM47E-STBD1_27205	FAM47E-STBD1	113.467	-1.17458	5.98891e-07	158.151	68.7823		1285	HNRNPH3_19739	HNRNPH3	4727.8	-0.662953	8.3226e-05	5811.33	3644.27		1285	THOC6_12411	THOC6	173.343	-1.16755	9.43925e-09	241.583	105.103
1286	CDK4_1203	CDK4	4878	-0.526833	6.04644e-07	5764.56	3991.44		1286	ZNRD1_22355	ZNRD1	35.1597	-1.51763	8.32957e-05	53.586	16.7333		1286	RUNDC3B_22372	RUNDC3B	17.1274	3.14722	9.782e-09	1.49063	32.7641
1287	GJA3_14006	GJA3	10.3777	3.09604	6.06177e-07	0.578471	20.1769		1287	PCNX4_12317	PCNX4	1271.24	-0.705265	8.39908e-05	1581.6	960.881		1287	ZCCHC8_14851	ZCCHC8	343.328	-0.931434	9.92825e-09	452.201	234.455
1288	MRM1_22189	MRM1	51.1591	-1.64891	6.06177e-07	78.9773	23.3409		1288	SENP2_16559	SENP2	2174.09	0.936904	8.39908e-05	1470.94	2877.24		1288	TFG_18513	TFG	167.507	-1.12336	1.02229e-08	230.987	104.026
1289	NES_25519	NES	24.6091	2.17339	6.06177e-07	7.44294	41.7753		1289	ZNF343_28110	ZNF343	254.506	-0.911785	8.42578e-05	333.345	175.668		1289	SDC4_21230	SDC4	40.307	2.40805	1.02928e-08	10.4846	70.1294
1290	NQO2_13431	NQO2	192.691	0.982966	6.21458e-07	127.881	257.502		1290	CCDC137_20301	CCDC137	26.254	-1.72736	8.45129e-05	41.4064	11.1016		1290	SAMD8_10532	SAMD8	87.4964	1.55768	1.05426e-08	42.8306	132.162
1291	MEX3C_24813	MEX3C	111.163	-1.59512	6.2186e-07	170.99	51.335		1291	DDX11_13416	DDX11	44.5429	-1.40829	8.50594e-05	66.6441	22.4417		1291	DUS3L_13622	DUS3L	38.2336	-2.25587	1.06852e-08	65.23	11.2371
1292	MID2_10900	MID2	268.209	-0.890138	6.31487e-07	349.594	186.823		1292	CD24_26390	CD24	45.0913	1.33422	8.66612e-05	24.3855	65.7972		1292	NUDCD3_4752	NUDCD3	367.976	0.775283	1.11239e-08	270.617	465.334
1293	RAE1_5712	RAE1	1148.59	0.653081	6.39233e-07	890.133	1407.05		1293	COL21A1_11006	COL21A1	34.9035	1.55643	8.68376e-05	16.3171	53.4898		1293	RCCD1_15299	RCCD1	161.367	-1.18416	1.11598e-08	225.577	97.1563
1294	ENST00000372827	ENST00000372827	52.5214	1.55173	6.44366e-07	25.5443	79.4984		1294	HIBCH_21973	HIBCH	299.689	0.855321	8.73557e-05	210.957	388.42		1294	TCHP_21844	TCHP	819.799	-0.559768	1.14361e-08	977.883	661.715
1295	C9orf78_906	C9orf78	4032.63	0.600958	6.57009e-07	3197.65	4867.61		1295	TIMM9_7106	TIMM9	35.6291	-1.51262	8.73713e-05	54.5032	16.755		1295	NCAPH_4484	NCAPH	94.9747	-1.48883	1.14513e-08	141.709	48.2401
1296	FAM134B_11839	FAM134B	86.8668	1.2993	6.62101e-07	49.3465	124.387		1296	CSRP2_21921	CSRP2	14.3588	2.07396	8.84751e-05	4.0366	24.681		1296	HMMR_3040	HMMR	2636.01	-0.535825	1.15368e-08	3122.48	2149.55
1297	PRSS35_21303	PRSS35	8.03155	3.2415	6.99407e-07	0	16.0631		1297	XBP1_7759	XBP1	42.2102	-1.39087	8.85441e-05	62.6832	21.7373		1297	INPP5D_20488	INPP5D	148.725	-1.12777	1.15903e-08	205.381	92.0691
1298	TRIM6_14061	TRIM6	11.7695	2.93443	7.00732e-07	1.18186	22.3571		1298	SASS6_21460	SASS6	42.3182	-1.42177	8.96586e-05	63.6595	20.9769		1298	ZDHHC3_10680	ZDHHC3	1609.38	0.45348	1.17975e-08	1357.5	1861.26
1299	ATF4_500	ATF4	910.905	-0.61316	7.05459e-07	1102.92	718.888		1299	ULK1_26707	ULK1	60.2032	1.1791	9.05389e-05	36.0585	84.348		1299	FAM175B_12135	FAM175B	603.414	-0.649114	1.24715e-08	738.005	468.823
1300	PHF19_22914	PHF19	74.5804	-1.35483	7.14542e-07	108.223	40.9382		1300	HID1_11586	HID1	26.5619	1.57888	9.09756e-05	12.0745	41.0493		1300	GNAI2_28208	GNAI2	490.155	0.723022	1.24755e-08	369.032	611.277
1301	QSER1_22058	QSER1	188.978	-1.0445	7.14542e-07	255.516	122.44		1301	PCYOX1L_24128	PCYOX1L	51.6997	1.33327	9.12581e-05	27.7327	75.6666		1301	GOLGB1_14860	GOLGB1	72.3061	1.77303	1.25379e-08	30.778	113.834
1302	SRSF2_13425	SRSF2	2578.91	-0.570391	7.24558e-07	3085.33	2072.49		1302	ZNF674_13487	ZNF674	234.756	0.908597	9.24086e-05	160.497	309.014		1302	EIF3A_14222	EIF3A	877.236	-0.590552	1.29571e-08	1055.7	698.769
1303	JRK_22811	JRK	69.2705	-1.41202	7.28318e-07	102.376	36.1652		1303	RBBP5_17589	RBBP5	304.874	1.05301	9.26439e-05	193.723	416.024		1303	TFAP4_17505	TFAP4	23.8451	-2.79639	1.33955e-08	43.7747	3.91545
1304	NUP58_23383	NUP58	1201.1	0.654773	7.28534e-07	929.951	1472.25		1304	GSTM2_2823	GSTM2	66.0257	1.27882	9.33731e-05	36.3802	95.6712		1304	NDUFA2_13290	NDUFA2	257.451	0.932618	1.37695e-08	175.378	339.525
1305	PEX26_14648	PEX26	87.996	-1.27815	7.30183e-07	125.834	50.1578		1305	CEP70_25976	CEP70	126.318	0.9527	9.49045e-05	84.2722	168.363		1305	POMP_20324	POMP	13091.5	0.378848	1.42575e-08	11378.2	14804.8
1306	DIS3_22267	DIS3	379.749	0.745708	7.34807e-07	283.093	476.406		1306	C11orf68_818	C11orf68	94.2653	-1.03718	9.53922e-05	128.39	60.141		1306	C16orf62_11696	C16orf62	483.517	-0.70321	1.44048e-08	600.311	366.723
1307	IFI30_22048	IFI30	39.0921	1.78931	7.34807e-07	15.8443	62.34		1307	ERP44_16062	ERP44	314.337	0.842324	9.71691e-05	223.096	405.577		1307	AAMP_2	AAMP	520.826	0.681144	1.44502e-08	398.743	642.91
1308	PAQR3_11569	PAQR3	196.637	0.895109	7.34807e-07	136.476	256.798		1308	MCC_15481	MCC	285.087	0.966012	9.73282e-05	189.448	380.727		1308	ATP8B2_17076	ATP8B2	143.98	1.23169	1.44813e-08	84.41	203.549
1309	ANP32A_26074	ANP32A	1504.19	-0.590187	7.41409e-07	1809.56	1198.83		1309	C16orf45_28723	C16orf45	48.5825	1.35869	9.76284e-05	26.0333	71.1317		1309	TXNDC16_12379	TXNDC16	97.93	1.42663	1.45889e-08	51.5275	144.333
1310	IFNGR2_15222	IFNGR2	66.1115	-1.55151	7.52745e-07	99.7623	32.4608		1310	TEX14_11881	TEX14	9.41803	2.32596	9.78536e-05	1.8243	17.0118		1310	ATP6V0A1_11775	ATP6V0A1	22.0487	2.86358	1.46679e-08	3.17778	40.9196
1311	SF3B4_23640	SF3B4	2403.71	-0.587077	7.78503e-07	2888.92	1918.51		1311	EIF2S2_2088	EIF2S2	198.774	-0.967983	9.87806e-05	265.965	131.584		1311	KATNB1_13030	KATNB1	660.743	0.625472	1.47098e-08	518.423	803.064
1312	APBB3_21212	APBB3	179.12	0.927676	7.81663e-07	122.496	235.744		1312	CUTC_11909	CUTC	123.441	-0.974852	0.000100321	165.686	81.1955		1312	NPAT_17979	NPAT	137.605	1.20878	1.50326e-08	81.4317	193.779
1313	TLCD1_15949	TLCD1	78.8453	-1.34579	7.86131e-07	114.507	43.1831		1313	PSIP1_27736	PSIP1	2694.27	0.890407	0.000101376	1865.16	3523.39		1313	EMILIN2_22533	EMILIN2	94.3787	-1.60456	1.5558e-08	144.151	44.6061
1314	KLHL32_12957	KLHL32	8.17958	3.23064	7.91337e-07	0	16.3592		1314	SRD5A1_14585	SRD5A1	139.625	0.974321	0.000101452	92.167	187.082		1314	RAB10_21087	RAB10	1270.41	0.557455	1.58125e-08	1027.12	1513.7
1315	MAFF_27478	MAFF	22.2992	2.2732	7.92581e-07	6.28467	38.3137		1315	C1orf109_11360	C1orf109	213.299	-0.803909	0.000102921	272.51	154.087		1315	MLKL_19044	MLKL	43.1988	-2.15408	1.58351e-08	72.5827	13.815
1316	YEATS4_13437	YEATS4	940.216	-0.749668	7.9693e-07	1181.77	698.663		1316	ARMCX2_11749	ARMCX2	10.8334	-2.27643	0.000103379	19.5517	2.11514		1316	ENST00000251303	ENST00000251303	483.492	0.687591	1.59956e-08	369.15	597.834
1317	CORO2A_15291	CORO2A	30.3032	2.06003	7.99038e-07	10.3315	50.2748		1317	SRPRB_12105	SRPRB	984.444	-0.671284	0.000105688	1212.97	755.916		1317	NCAM1_23834	NCAM1	14.3825	3.32184	1.6554e-08	0.539431	28.2255
1318	ALYREF_22061	ALYREF	2415.03	-0.902356	8.00332e-07	3161.22	1668.84		1318	SLC14A1_21920	SLC14A1	6.02085	-2.57806	0.000106704	11.7966	0.245116		1318	EXOSC8_21683	EXOSC8	399.287	-0.809842	1.66291e-08	509.767	288.807
1319	MYCL_28986	MYCL	25.3937	2.17499	8.19902e-07	7.49465	43.2928		1319	SMOX_22788	SMOX	93.9806	1.08112	0.000109505	59.2905	128.671		1319	CNBP_22563	CNBP	107.054	-1.40427	1.76616e-08	157.143	56.9636
1320	NDUFB3_18124	NDUFB3	1173.49	0.6406	8.32569e-07	914.06	1432.92		1320	SNX29_18676	SNX29	74.9921	1.10736	0.000109661	46.2043	103.78		1320	MYB_4387	MYB	21.1704	-2.92418	1.77424e-08	39.5638	2.77695
1321	NGFR_17440	NGFR	13.1403	2.81156	8.33808e-07	1.6352	24.6454		1321	TEX15_26219	TEX15	11.608	2.15213	0.000111936	3.05603	20.16		1321	GNG10_27275	GNG10	193.993	-0.992121	1.79518e-08	259.381	128.605
1322	BAZ1B_17476	BAZ1B	192.911	-1.06702	8.36757e-07	262.748	123.074		1322	SETD6_12905	SETD6	191.338	-0.823668	0.000114108	245.646	137.03		1322	C1orf131_862	C1orf131	709.783	-0.614181	1.79537e-08	859.806	559.761
1323	C1orf52_16196	C1orf52	198.332	0.971047	8.66815e-07	133.154	263.51		1323	PLEKHG3_20602	PLEKHG3	76.3287	-1.09053	0.000114577	105.602	47.0553		1323	ENST00000466308	ENST00000466308	478.235	0.742545	1.87409e-08	356.725	599.745
1324	UAP1_7452	UAP1	782.553	0.662217	8.75182e-07	603.786	961.319		1324	TP53RK_22137	TP53RK	182.601	-1.02572	0.000116593	246.148	119.053		1324	FAM214B_21015	FAM214B	22.9513	2.79631	1.87633e-08	3.76599	42.1366
1325	TMEM198_14841	TMEM198	56.396	1.58873	8.79021e-07	26.6297	86.1622		1325	THBD_7074	THBD	82.9499	-1.209	0.00011841	116.463	49.4363		1325	USP22_7587	USP22	215.667	-1.20465	1.88917e-08	303.084	128.251
1326	DHX30_11509	DHX30	171.455	-0.974555	8.98156e-07	227.869	115.041		1326	ATP2B1_11980	ATP2B1	1651.06	0.651011	0.000119274	1279.55	2022.56		1326	PMF1-BGLAP_18345	PMF1-BGLAP	137.343	-1.15123	1.90721e-08	190.693	83.9919
1327	CIART_20674	CIART	54.2653	1.53423	9.21474e-07	26.3532	82.1775		1327	PHAX_11994	PHAX	359.113	-0.794604	0.000120334	457.481	260.745		1327	SSU72_19970	SSU72	278.474	-0.860365	1.94431e-08	360.196	196.751
1328	OGFRL1_10613	OGFRL1	121.398	-1.12695	9.44806e-07	167.802	74.9944		1328	TMED2_7165	TMED2	12650.5	0.686263	0.000120737	9646.8	15654.2		1328	SNRPA_6627	SNRPA	947.522	-0.593066	1.9469e-08	1141.18	753.867
1329	TRIM52_18184	TRIM52	94.5964	1.20061	9.44806e-07	56.2712	132.922		1329	PPP2R3A_16653	PPP2R3A	219.853	0.770265	0.000120737	161.425	278.282		1329	GTF2IP1_28161	GTF2IP1	20.3783	2.84196	1.97878e-08	3.07163	37.685
1330	SETD7_17277	SETD7	113.928	-1.28966	9.51273e-07	164.133	63.723		1330	NKIRAS1_19890	NKIRAS1	111.236	1.05729	0.000120737	71.2529	151.22		1330	CBX6_13492	CBX6	356.227	-0.843681	2.10879e-08	458.896	253.558
1331	ACTR3_26796	ACTR3	1427.77	-0.571158	9.55447e-07	1707.93	1147.61		1331	FNBP1L_11412	FNBP1L	86.0965	1.0475	0.000120981	54.9095	117.283		1331	CLTA_27028	CLTA	5860.4	0.383876	2.10879e-08	5083.5	6637.29
1332	XPO4_13297	XPO4	1251.42	-0.680919	9.65588e-07	1543.93	958.908		1332	LSM12_21424	LSM12	462.765	-0.7946	0.000121141	589.134	336.396		1332	N4BP2L2_14090	N4BP2L2	391.929	-0.74552	2.1378e-08	492.006	291.852
1333	ZMYM3_14444	ZMYM3	71.7651	-1.36639	9.65588e-07	104.536	38.9942		1333	GTF3C1_20198	GTF3C1	238.87	0.882524	0.000123066	165.891	311.849		1333	SMIM15_22626	SMIM15	95.7669	-1.54962	2.15077e-08	144.686	46.8475
1334	INPP4A_22995	INPP4A	204.048	0.925308	9.69355e-07	139.514	268.583		1334	RGCC_16894	RGCC	10.8862	2.17442	0.000124944	2.77806	18.9943		1334	CUL1_21724	CUL1	43.7393	-2.36546	2.19485e-08	75.9542	11.5244
1335	EPHB4_21703	EPHB4	1879.33	-0.652555	9.7932e-07	2301.1	1457.56		1335	CEP295NL_27446	CEP295NL	16.8285	1.88267	0.000124944	5.7311	27.9258		1335	TSEN34_16490	TSEN34	149.055	1.14087	2.22196e-08	91.6796	206.431
1336	GSDMB_26379	GSDMB	14.5281	2.68868	9.7932e-07	2.3388	26.7174		1336	BEX2_10891	BEX2	10.8072	2.18572	0.000125405	2.56505	19.0493		1336	TXNDC12_20087	TXNDC12	257.529	0.967237	2.2449e-08	172.675	342.384
1337	SON_27892	SON	31.1727	-2.03292	9.88214e-07	51.9856	10.3598		1337	CD33_26984	CD33	83.0659	-1.03475	0.000125461	112.926	53.2056		1337	ZSCAN23_26562	ZSCAN23	107.683	1.36565	2.29443e-08	58.6694	156.696
1338	ACER2_17896	ACER2	43.3498	1.72209	1.01613e-06	18.7047	67.9949		1338	SWT1_14364	SWT1	29.4727	1.70456	0.000125461	11.7402	47.2053		1338	CKS2_19000	CKS2	3021.18	-0.405621	2.33374e-08	3444.82	2597.54
1339	SH3BGR_19291	SH3BGR	21.1009	2.30976	1.01671e-06	5.40744	36.7943		1339	DCP2_1782	DCP2	239.596	0.993337	0.000125513	157.007	322.186		1339	NQO1_26473	NQO1	568.323	-0.68133	2.33487e-08	701.249	435.397
1340	KTI12_27423	KTI12	121.466	-1.08545	1.04254e-06	166.473	76.4592		1340	MAP9_19549	MAP9	46.2276	1.42164	0.000125765	23.7125	68.7427		1340	LGALS12_20297	LGALS12	23.0149	-2.82453	2.34946e-08	42.512	3.51777
1341	FGD3_20073	FGD3	68.7917	-1.36353	1.08198e-06	100.341	37.2421		1341	AGTR1_171	AGTR1	6.97206	2.462	0.000126008	0.782354	13.1618		1341	TAPBP_6944	TAPBP	202.407	-1.00544	2.36245e-08	271.498	133.316
1342	SQLE_6736	SQLE	459.93	0.741188	1.08283e-06	342.682	577.178		1342	SRXN1_20094	SRXN1	26.6487	-1.59058	0.000127212	41.6013	11.6961		1342	TELO2_20580	TELO2	335.43	-0.830501	2.3705e-08	430.567	240.292
1343	EEPD1_11587	EEPD1	57.3824	1.45771	1.10148e-06	29.5151	85.2498		1343	RND1_11706	RND1	9.69473	2.27572	0.000128312	2.01408	17.3754		1343	IREB2_18866	IREB2	894.064	-0.593735	2.37334e-08	1077	711.13
1344	GRHL2_23611	GRHL2	172.151	-0.947863	1.10251e-06	227.809	116.492		1344	JRK_22811	JRK	57.4254	-1.29184	0.000129375	82.268	32.5828		1344	LYSMD4_25862	LYSMD4	47.1013	2.13965	2.38201e-08	15.0827	79.1198
1345	BCL7A_18781	BCL7A	40.5767	-1.824	1.10291e-06	65.117	16.0364		1345	RGS19_11246	RGS19	81.97	-1.06761	0.000130867	111.857	52.0826		1345	TMSB4X_7226	TMSB4X	32053	-0.280438	2.44878e-08	35163.1	28942.8
1346	NXPE3_15913	NXPE3	93.4114	1.19259	1.10924e-06	55.9647	130.858		1346	DCAF1_25797	DCAF1	24.4376	-1.65284	0.000130867	38.1812	10.694		1346	RAB11FIP1_11318	RAB11FIP1	82.5322	1.6145	2.46555e-08	38.6228	126.442
1347	LIN9_22113	LIN9	23.435	-2.24916	1.12243e-06	40.5309	6.33907		1347	PARP4_11684	PARP4	180.247	-0.847665	0.000131118	233.633	126.86		1347	SCD5_14088	SCD5	65.1435	1.67678	2.57775e-08	29.4581	100.829
1348	CRLS1_15326	CRLS1	512.839	-0.728242	1.14351e-06	641.743	383.936		1348	MTMR14_20802	MTMR14	170.016	0.899636	0.000131502	116.828	223.205		1348	RNFT2_25459	RNFT2	16.6183	3.16498	2.64877e-08	1.21659	32.02
1349	USP5_7596	USP5	929.413	-0.652385	1.15e-06	1137.29	721.536		1349	NOTCH3_20764	NOTCH3	5.59356	2.56486	0.000132357	0.231389	10.9557		1349	CFAP20_840	CFAP20	315.571	0.858644	2.69533e-08	223.313	407.829
1350	KIAA1958_17961	KIAA1958	110.857	1.10914	1.15843e-06	68.7468	152.967		1350	ATP6V1B2_17790	ATP6V1B2	192.791	1.05809	0.000133136	122.054	263.529		1350	NBEAL1_24925	NBEAL1	25.2073	2.60994	2.73115e-08	5.02851	45.386
1351	MSANTD4_14989	MSANTD4	167.541	1.05651	1.18364e-06	106.423	228.659		1351	ARL8B_20214	ARL8B	1352.84	0.805972	0.000133502	975.48	1730.21		1351	UBE2Q1_11393	UBE2Q1	493.66	-0.720615	2.76526e-08	615.809	371.512
1352	NXN_19511	NXN	35.6056	2.05605	1.1947e-06	12.3893	58.8219		1352	C1orf52_16196	C1orf52	272.911	0.768351	0.000134427	199.821	346.001		1352	PSMD14_5527	PSMD14	471.667	-0.73839	2.78318e-08	591.143	352.191
1353	IQCG_17398	IQCG	80.3745	1.25293	1.20916e-06	46.3885	114.361		1353	GSDMB_26379	GSDMB	28.0543	1.57614	0.000134855	12.9599	43.1487		1353	TRAF3IP3_26400	TRAF3IP3	83.0979	-1.55993	2.79252e-08	126.027	40.1689
1354	ODC1_4799	ODC1	262.444	0.899023	1.21255e-06	180.943	343.946		1354	SMAGP_19376	SMAGP	30.4134	-1.58138	0.00013567	47.4375	13.3893		1354	NOP56_4635	NOP56	10702.6	-0.369257	2.79626e-08	12069.3	9336.01
1355	CA5B_22166	CA5B	48.1644	1.6501	1.23006e-06	22.0957	74.2331		1355	ACADSB_13280	ACADSB	44.7699	1.36953	0.000137106	23.5728	65.9669		1355	ENST00000391979	ENST00000391979	247.658	-0.930084	2.80551e-08	326.213	169.102
1356	SAMD9_13855	SAMD9	9.47793	3.11141	1.23418e-06	0.351799	18.6041		1356	RREB1_15261	RREB1	78.8385	-1.13287	0.000137106	110.293	47.3845		1356	JAK1_3463	JAK1	211.364	1.01385	2.88756e-08	138.356	284.372
1357	GCHFR_28586	GCHFR	27.152	2.0177	1.24878e-06	9.32839	44.9756		1357	RRAS2_27813	RRAS2	1282	0.924701	0.000137858	871.725	1692.27		1357	VGLL4_28054	VGLL4	130.688	-1.19713	2.9069e-08	183.373	78.0036
1358	ZFAND6_28089	ZFAND6	721.877	0.647038	1.25818e-06	561.433	882.32		1358	CCDC22_11209	CCDC22	109.867	-0.947627	0.000138048	145.661	74.0733		1358	CTSC_18388	CTSC	409.089	-0.836144	2.93485e-08	526.136	292.041
1359	RCBTB1_11528	RCBTB1	53.5066	1.72752	1.27647e-06	22.9775	84.0357		1359	SLC19A2_17227	SLC19A2	58.2783	1.16963	0.000141896	34.5073	82.0494		1359	ADARB1_112	ADARB1	124.359	1.21308	2.97071e-08	73.7162	175.002
1360	LMBR1_13296	LMBR1	391.692	0.734634	1.29604e-06	293.092	490.292		1360	ARL4D_24864	ARL4D	10.6409	2.2515	0.000141896	2.11567	19.1662		1360	PIM2_14083	PIM2	419.356	0.769717	3.00409e-08	308.603	530.109
1361	VRK2_22883	VRK2	44.8644	-1.70723	1.31279e-06	70.3839	19.3448		1361	POLR2J_12165	POLR2J	1909.34	0.665874	0.000142555	1468.57	2350.11		1361	SNU13_26096	SNU13	131.622	-1.22838	3.06267e-08	186.132	77.1119
1362	CUL5_24078	CUL5	315.936	-1.11232	1.3128e-06	436.518	195.354		1362	ANKRD27_287	ANKRD27	136.958	0.932052	0.000143604	92.2085	181.707		1362	LNX2_16278	LNX2	84.326	1.46881	3.08266e-08	43.3126	125.339
1363	RERG_19873	RERG	136.882	-1.14578	1.31711e-06	190.926	82.8388		1363	TRIM44_11394	TRIM44	504.863	-0.688112	0.000143604	624.312	385.415		1363	POLDIP3_14772	POLDIP3	387.265	-0.921623	3.15252e-08	508.677	265.853
1364	ARHGEF1_13597	ARHGEF1	195.983	-0.919442	1.33569e-06	257.127	134.84		1364	SNAI3_24036	SNAI3	4.56082	2.59705	0.000143604	0	9.12165		1364	GON4L_25809	GON4L	260.148	0.867397	3.25393e-08	183.049	337.246
1365	FAM171B_16976	FAM171B	83.1557	1.30542	1.33569e-06	47.0071	119.304		1365	KBTBD2_16771	KBTBD2	970.405	-0.768798	0.000143921	1227.26	713.546		1365	IL23A_14962	IL23A	37.3895	-2.25262	3.26737e-08	63.9174	10.8615
1366	TSGA10_29015	TSGA10	13.04	2.81054	1.36335e-06	1.80883	24.2711		1366	TOPBP1_7280	TOPBP1	158.613	-0.866872	0.000144252	206.524	110.703		1366	TBC1D7_12365	TBC1D7	102.727	1.32068	3.39393e-08	57.4369	148.016
1367	SBNO2_13934	SBNO2	45.3014	-1.6445	1.3854e-06	70.2427	20.3602		1367	FDX1_11057	FDX1	2289.84	0.74035	0.000145213	1702.6	2877.07		1367	PFN2_17702	PFN2	104.904	1.33454	3.39393e-08	57.9118	151.896
1368	MUM1L1_12477	MUM1L1	16.4621	2.56768	1.3869e-06	3.31757	29.6066		1368	TCEANC2_14191	TCEANC2	134.853	-0.919193	0.000146776	176.969	92.7374		1368	ENST00000403888	ENST00000403888	51.5752	1.80403	3.39525e-08	21.2345	81.9159
1369	DNM1_1924	DNM1	28.7856	1.98926	1.38847e-06	10.3072	47.264		1369	IRF1_21247	IRF1	451.365	0.910658	0.000153494	308.894	593.835		1369	CREBRF_19339	CREBRF	78.5531	1.52085	3.47196e-08	39.1621	117.944
1370	RAB5B_22829	RAB5B	974.487	0.613989	1.39801e-06	768.537	1180.44		1370	MYD88_11160	MYD88	16.8926	-1.89977	0.000154477	28.3903	5.39493		1370	HIST2H2AA4_2964	HIST2H2AA4	18104.8	-0.361734	3.48403e-08	20368.9	15840.7
1371	NOP14_19982	NOP14	107.44	-1.14226	1.40511e-06	148.736	66.1443		1371	ZNF700_20203	ZNF700	403.184	-0.723875	0.000154739	503.824	302.543		1371	MRPL46_14821	MRPL46	210.34	-0.956999	3.59106e-08	278.934	141.745
1372	GINS3_21786	GINS3	69.2378	-1.48634	1.41068e-06	104.292	34.1834		1372	POMK_23419	POMK	21.016	-1.73936	0.000155587	33.3072	8.7247		1372	VKORC1_28056	VKORC1	192.245	1.10184	3.62458e-08	120.42	264.07
1373	B2M_596	B2M	1934.42	0.659157	1.41962e-06	1496.85	2372		1373	SLC29A4_12922	SLC29A4	19.6287	1.74817	0.00015662	7.76495	31.4924		1373	ORMDL2_4840	ORMDL2	204.256	0.948389	3.70323e-08	138.481	270.03
1374	NCOA6_17363	NCOA6	27.1273	-2.0332	1.41962e-06	45.0547	9.19979		1374	MAL2_23815	MAL2	576.757	0.91556	0.000160955	393.496	760.017		1374	PALM3_25762	PALM3	10.7454	3.38518	3.72868e-08	0	21.4908
1375	RAB39B_13538	RAB39B	75.9292	1.28085	1.49313e-06	43.318	108.54		1375	NMT1_4614	NMT1	103.636	-1.01644	0.000161425	140.479	66.7943		1375	NSMF_4729	NSMF	212.294	1.01772	3.74078e-08	138.688	285.901
1376	PUS1_11654	PUS1	292.057	-0.803513	1.49829e-06	371.789	212.324		1376	GPX8_13313	GPX8	65.5527	-1.10896	0.000161762	90.9633	40.1421		1376	CSGALNACT2_18398	CSGALNACT2	1000.51	0.548573	3.74316e-08	811.872	1189.15
1377	INPP5F_17653	INPP5F	41.0305	1.79682	1.54276e-06	16.299	65.762		1377	MFSD4B_23861	MFSD4B	27.3605	1.51917	0.000163266	13.0665	41.6545		1377	PCBP3_25138	PCBP3	11.0373	3.38761	3.74567e-08	0	22.0747
1378	B3GALT5_26295	B3GALT5	14.283	2.73311	1.54545e-06	1.987	26.579		1378	ABCA7_19998	ABCA7	98.1654	1.08651	0.000163448	60.8567	135.474		1378	SLC2A9_10550	SLC2A9	71.154	-1.68516	3.7544e-08	110.561	31.7468
1379	ZFP30_16005	ZFP30	67.5348	-1.40479	1.56634e-06	99.372	35.6977		1379	SEC11C_12537	SEC11C	719.01	0.857601	0.000163608	505.143	932.877		1379	TRIM34_28006	TRIM34	25.3667	2.67665	3.76585e-08	4.76886	45.9645
1380	OXCT2_27638	OXCT2	48.0732	1.59048	1.56705e-06	22.38	73.7664		1380	ACBD4_14661	ACBD4	98.2939	1.21267	0.00016375	57.0642	139.524		1380	OGT_18596	OGT	350.441	-0.763837	3.76758e-08	442.285	258.598
1381	QTRT2_17381	QTRT2	571.296	-0.687164	1.58265e-06	706.3	436.291		1381	BCORL1_20788	BCORL1	17.57	1.85374	0.000166432	6.21365	28.9263		1381	BNIP2_23983	BNIP2	622.299	-0.713832	3.82713e-08	774.912	469.686
1382	RPP21_27805	RPP21	828.466	-0.838642	1.60139e-06	1067.34	589.596		1382	SBNO2_13934	SBNO2	55.7079	-1.17983	0.000166447	78.4395	32.9764		1382	ENST00000452420	ENST00000452420	146.354	1.13004	3.84916e-08	90.5119	202.196
1383	ARHGAP11A_18300	ARHGAP11A	556.484	-0.796158	1.62337e-06	709.538	403.429		1383	LRRC41_3882	LRRC41	80.3179	-1.21722	0.000166849	113.387	47.2486		1383	H3F3C_16133	H3F3C	505.832	0.74578	3.86868e-08	377.065	634.598
1384	CLGN_17323	CLGN	11.1379	2.94477	1.65365e-06	0.93027	21.3455		1384	WDYHV1_25260	WDYHV1	170.525	0.834381	0.000166907	120.803	220.246		1384	PIP5K1C_25043	PIP5K1C	201.297	1.04153	3.88942e-08	130.325	272.269
1385	CCDC148_26974	CCDC148	21.5468	2.26023	1.66066e-06	6.03308	37.0605		1385	DNAJB12_22190	DNAJB12	44.486	-1.27127	0.00016704	64.0974	24.8745		1385	SRSF7_26369	SRSF7	767.043	-0.609769	3.89335e-08	927.936	606.15
1386	CREM_27058	CREM	8.79319	3.07222	1.66327e-06	0.376714	17.2097		1386	SLC38A3_20351	SLC38A3	10.0506	2.2469	0.000167438	2.13891	17.9622		1386	CEP131_20005	CEP131	33.887	2.41679	3.90845e-08	8.31387	59.4602
1387	FRRS1_24032	FRRS1	27.894	1.98094	1.69957e-06	9.98028	45.8078		1387	NCKAP5L_13927	NCKAP5L	11.4787	2.22223	0.000168145	2.59325	20.3642		1387	EFR3A_19229	EFR3A	224.057	1.00395	3.92405e-08	147.576	300.538
1388	ANKRD13A_25020	ANKRD13A	68.9302	1.34188	1.71506e-06	37.6144	100.246		1388	ANKRD1_25010	ANKRD1	282.763	-1.06289	0.000169023	385.324	180.201		1388	DGCR8_20537	DGCR8	243.145	-0.883022	3.9287e-08	316.527	169.763
1389	COPRS_15522	COPRS	1191.56	-0.568212	1.71559e-06	1424.68	958.447		1389	LRRC1_11738	LRRC1	39.0448	1.59906	0.000170483	17.2632	60.8263		1389	ENST00000344795	ENST00000344795	285.54	-0.825186	3.9642e-08	366.218	204.862
1390	IFT20_25334	IFT20	75.7327	1.28538	1.7203e-06	42.5953	108.87		1390	USP7_7602	USP7	619.524	-0.800406	0.000171758	789.82	449.229		1390	LCOR_20029	LCOR	537.578	0.621693	4.11056e-08	422.65	652.506
1391	SLC15A4_12671	SLC15A4	764.055	-0.664097	1.72246e-06	938.486	589.624		1391	CSRP1_1611	CSRP1	145.966	0.94756	0.000173495	97.8534	194.079		1391	MTMR14_20802	MTMR14	372.853	0.75226	4.12238e-08	276.565	469.141
1392	HNRNPU_17467	HNRNPU	21514.6	-0.613835	1.76395e-06	26063.4	16965.8		1392	GLTSCR2_2677	GLTSCR2	202.214	-0.789619	0.000173702	257.705	146.723		1392	TMEM189_27973	TMEM189	52.5498	1.8456	4.18132e-08	21.0466	84.053
1393	SF3A2_23806	SF3A2	632.572	-0.635938	1.77193e-06	770.79	494.355		1393	WAC_16308	WAC	79.1807	-1.10799	0.000173869	109.039	49.3221		1393	SERTAD1_28385	SERTAD1	58.2391	1.73027	4.26928e-08	25.1927	91.2855
1394	C16orf70_23792	C16orf70	94.7957	1.16506	1.78849e-06	57.2774	132.314		1394	YES1_16898	YES1	188.341	0.864481	0.000174205	132.033	244.648		1394	CNOT8_1430	CNOT8	1809.57	-0.426078	4.40992e-08	2075.92	1543.23
1395	TEAD3_24452	TEAD3	481.777	-0.697525	1.85368e-06	597.34	366.215		1395	ITPR2_3454	ITPR2	50.4185	1.29727	0.000174764	27.4781	73.3589		1395	ENST00000330181	ENST00000330181	476.532	0.654072	4.47247e-08	369.612	583.452
1396	DPF1_13428	DPF1	44.5452	1.63002	1.86066e-06	20.6143	68.4761		1396	CSNK1D_1599	CSNK1D	293.023	-0.770934	0.00017568	370.855	215.19		1396	M6PR_20741	M6PR	2408.33	-0.402833	4.59497e-08	2743.98	2072.68
1397	KIF5B_3609	KIF5B	2881.54	-0.600512	1.87728e-06	3478.44	2284.64		1397	DCTN4_19422	DCTN4	93.6889	-0.966569	0.000176605	124.841	62.5365		1397	RPRD1A_13947	RPRD1A	348.559	0.746027	4.63217e-08	259.478	437.64
1398	FBXW7_27219	FBXW7	328.39	0.835109	1.88442e-06	234.482	422.297		1398	USP53_18222	USP53	62.4523	1.22461	0.000177059	35.8703	89.0342		1398	UQCR10_13938	UQCR10	1511.56	-0.521515	4.65779e-08	1783.9	1239.21
1399	NHLRC2_14426	NHLRC2	477.253	-0.675939	1.92684e-06	588.74	365.766		1399	ILF3_21658	ILF3	206.07	-1.0532	0.000177307	282.143	129.997		1399	COMMD6_11958	COMMD6	354.085	0.822738	4.6817e-08	254.829	453.341
1400	ZNF460_19456	ZNF460	137.451	-1.02385	1.95825e-06	185.376	89.5271		1400	UTP18_26174	UTP18	229.249	-0.754479	0.000182786	289.368	169.13		1400	RAB33B_18317	RAB33B	81.3137	1.53493	4.68882e-08	39.9425	122.685
1401	MAP2K7_3976	MAP2K7	31.6942	-1.96556	1.99071e-06	52.4261	10.9623		1401	PEA15_5055	PEA15	57.572	-1.17078	0.000184199	81.0029	34.1411		1401	ARSA_25202	ARSA	124.927	1.33094	4.75261e-08	68.9788	180.874
1402	ZDHHC3_10680	ZDHHC3	700.956	0.608599	1.99283e-06	553.765	848.146		1402	MTIF2_4352	MTIF2	110.037	-0.935191	0.000186192	145.441	74.6342		1402	AGFG1_21710	AGFG1	270.303	0.987888	4.93025e-08	179.612	360.994
1403	DDX39B_1813	DDX39B	875.988	-0.729408	2.008e-06	1095.16	656.821		1403	NFYC_11283	NFYC	36.2822	-1.43669	0.000186192	54.8673	17.6971		1403	LMBRD2_22660	LMBRD2	956.845	0.596433	4.94953e-08	760.565	1153.13
1404	BAG3_629	BAG3	359.082	-0.714483	2.00927e-06	447.094	271.07		1404	ZNF511_19148	ZNF511	582.636	0.711148	0.000187193	438.687	726.586		1404	CITED2_21729	CITED2	222.473	-1.04777	4.96754e-08	301.381	143.564
1405	NAA60_20644	NAA60	193.7	-0.904641	2.03163e-06	253.351	134.049		1405	PSME4_14679	PSME4	413.347	0.861395	0.000188084	289.154	537.539		1405	EVI5_22907	EVI5	127.391	1.23461	5.03509e-08	74.468	180.315
1406	RNF19B_24383	RNF19B	249.021	0.862202	2.0318e-06	175.748	322.293		1406	C2orf61_11250	C2orf61	25.1567	1.60443	0.000192055	11.0707	39.2426		1406	ST3GAL6_22872	ST3GAL6	120.578	-1.52401	5.07724e-08	181.541	59.6139
1407	GCLC_22866	GCLC	304.057	0.799729	2.06333e-06	220.717	387.397		1407	SLC25A10_21880	SLC25A10	389.592	0.720955	0.00019368	293.033	486.151		1407	CREBL2_12094	CREBL2	122.53	1.45986	5.16617e-08	62.8311	182.228
1408	ERMAP_15056	ERMAP	37.7522	-1.73448	2.08904e-06	59.3182	16.1863		1408	PUS1_11654	PUS1	154.538	-0.856024	0.000193901	199.94	109.136		1408	WRB_7746	WRB	94.7363	1.44146	5.19449e-08	49.1389	140.334
1409	MKL1_25000	MKL1	122.983	1.0482	2.13229e-06	79.1479	166.819		1409	CKAP4_19845	CKAP4	741.733	-0.766161	0.00019656	937.775	545.69		1409	EHD4_23085	EHD4	172.536	1.00327	5.19866e-08	113.769	231.304
1410	EVPL_14384	EVPL	116.64	-1.17765	2.1385e-06	163.748	69.5314		1410	ESF1_11729	ESF1	248.865	-0.940654	0.000197352	330.838	166.893		1410	SLC25A4_6406	SLC25A4	96.5476	1.41748	5.22118e-08	50.6438	142.451
1411	UCP2_11611	UCP2	361.002	0.73287	2.15917e-06	270.313	451.691		1411	EXOG_21490	EXOG	930.604	-0.757283	0.000197704	1173.95	687.261		1411	KIF3C_19940	KIF3C	80.7037	1.56439	5.32833e-08	38.8924	122.515
1412	TFG_18513	TFG	197.368	-0.867229	2.20356e-06	255.991	138.745		1412	RNASE4_25972	RNASE4	67.163	1.197	0.000198007	39.2043	95.1217		1412	ADARB1_25524	ADARB1	190.928	1.06484	5.35225e-08	122.139	259.717
1413	CCT5_23696	CCT5	10890.8	-0.517914	2.2292e-06	12836.6	8944.88		1413	MCM3AP_26475	MCM3AP	116.794	-0.935249	0.000198197	154.031	79.5566		1413	AHSA2_23663	AHSA2	53.7751	-1.80817	5.42206e-08	85.5478	22.0024
1414	ZSCAN31_28157	ZSCAN31	69.1095	-1.32663	2.2292e-06	100.171	38.0476		1414	SENP1_19761	SENP1	83.0412	-1.07806	0.000198654	114.474	51.6083		1414	SOWAHD_24638	SOWAHD	74.6049	-1.66267	5.54501e-08	115.391	33.8192
1415	VCPIP1_16609	VCPIP1	365.101	0.731797	2.23033e-06	272.78	457.422		1415	GATS_20657	GATS	46.058	1.23115	0.000198654	26.2232	65.8929		1415	NPHP1_23761	NPHP1	10.5269	3.34682	5.83441e-08	0	21.0539
1416	MIER3_10870	MIER3	234.791	-0.918671	2.23173e-06	309.345	160.237		1416	SPIRE1_17079	SPIRE1	155.246	1.0099	0.000200747	100.831	209.661		1416	TSC22D1_21802	TSC22D1	98.8038	-1.55621	5.86366e-08	149.676	47.9318
1417	PCBD2_10573	PCBD2	831.069	-0.75535	2.23925e-06	1046.2	615.942		1417	ARID4B_430	ARID4B	303.887	0.909592	0.000203238	207.523	400.25		1417	FAM96A_14110	FAM96A	341.628	-0.780198	5.92784e-08	432.936	250.319
1418	RBM23_25864	RBM23	31.4344	-1.94867	2.29659e-06	51.2143	11.6546		1418	TGM2_7066	TGM2	37.4652	1.40414	0.000204257	19.2569	55.6734		1418	RASSF2_18154	RASSF2	96.3412	-1.49075	5.97712e-08	144.194	48.4881
1419	SPEF1_12058	SPEF1	24.1081	2.09147	2.4126e-06	7.5694	40.6469		1419	ALS2_10879	ALS2	207.734	0.766221	0.00020507	152.858	262.61		1419	MLLT6_20235	MLLT6	417.536	-0.739684	6.01784e-08	523.559	311.513
1420	DNAJC17_12968	DNAJC17	209.557	-0.903424	2.41959e-06	273.964	145.15		1420	CORO1B_13822	CORO1B	873.591	0.787659	0.000205649	634.455	1112.73		1420	RFX2_14431	RFX2	45.7385	2.08143	6.15129e-08	15.1199	76.3572
1421	EXOSC2_20757	EXOSC2	1204.48	-0.67175	2.41959e-06	1481.75	927.212		1421	CREBL2_12094	CREBL2	216.873	1.07726	0.00020587	135.262	298.484		1421	KLHL15_18782	KLHL15	152.715	1.13979	6.20815e-08	93.9393	211.49
1422	B3GALT6_19453	B3GALT6	16.1644	-2.53533	2.42682e-06	29.1601	3.16871		1422	PIN1_5152	PIN1	97.357	0.950964	0.000206421	65.3258	129.388		1422	BCAS4_23317	BCAS4	12.947	3.19294	6.60231e-08	0.655646	25.2383
1423	THEMIS2_15728	THEMIS2	13.507	2.67349	2.45453e-06	2.13704	24.8769		1423	ARHGAP21_19089	ARHGAP21	700.263	-0.6771	0.000206421	864.583	535.943		1423	DDX39A_15753	DDX39A	213.035	-0.961527	6.70439e-08	282.792	143.279
1424	MTRF1L_25316	MTRF1L	212.011	0.884344	2.50119e-06	147.927	276.094		1424	TMCC2_23103	TMCC2	144.655	0.830872	0.000207047	103.048	186.263		1424	HNRNPA1_27322	HNRNPA1	12844.6	0.334336	6.70439e-08	11359.1	14330.1
1425	ELF5_22927	ELF5	68.8621	1.31805	2.51115e-06	38.3914	99.3327		1425	RPGR_18256	RPGR	246.016	0.911004	0.000208521	167.95	324.082		1425	NEXN_10958	NEXN	79.1974	-1.57658	6.70855e-08	120.455	37.94
1426	NFYC_11283	NFYC	33.2386	-1.828	2.59634e-06	53.1501	13.3271		1426	CASD1_11356	CASD1	35.4921	-1.36762	0.000208521	52.4575	18.5267		1426	HNRNPD_18921	HNRNPD	271.284	-0.887689	6.71317e-08	353.561	189.008
1427	ZNF512B_24865	ZNF512B	228.076	-0.857024	2.61523e-06	294.667	161.484		1427	MAP1A_26244	MAP1A	16.9183	1.83841	0.000210147	5.90748	27.9292		1427	HVCN1_15252	HVCN1	205.384	-0.938922	6.73873e-08	271.14	139.629
1428	MYO1C_4424	MYO1C	1025.97	-0.591054	2.6537e-06	1234.73	817.2		1428	PITPNA_18835	PITPNA	229.688	0.999039	0.000210467	149.591	309.785		1428	BAZ1B_17476	BAZ1B	222.438	-0.960371	6.80328e-08	295.117	149.76
1429	SMARCD1_6578	SMARCD1	110.296	-1.19384	2.65713e-06	155.685	64.9066		1429	ASB1_11713	ASB1	38.8015	-1.37628	0.000210596	57.5981	20.0048		1429	ENST00000054666	ENST00000054666	384.625	0.995914	6.8275e-08	254.065	515.186
1430	ABHD2_13206	ABHD2	379.445	0.712114	2.70962e-06	286.367	472.523		1430	HOXA10_3077	HOXA10	61.4914	-1.11594	0.000210603	85.1842	37.7985		1430	WDR60_11257	WDR60	67.5309	1.61813	6.86857e-08	31.4307	103.631
1431	BCLAF1_18153	BCLAF1	86.4251	-1.28658	2.71073e-06	124.172	48.6782		1431	ACSL3_16977	ACSL3	96.4299	0.930776	0.000210603	65.2876	127.572		1431	PLOD1_18825	PLOD1	203.736	0.958942	7.05747e-08	137.219	270.254
1432	CNNM2_27036	CNNM2	272.198	0.827008	2.76244e-06	195.142	349.255		1432	SNRNP35_22074	SNRNP35	107.168	-0.952458	0.00021061	142.601	71.7338		1432	C1orf74_25249	C1orf74	224.071	0.943468	7.10804e-08	152.147	295.996
1433	NPNT_15466	NPNT	471.001	-0.664158	2.76244e-06	579.166	362.836		1433	CXADR_15307	CXADR	19.4632	1.73365	0.000211788	7.81499	31.1114		1433	OGFRL1_10613	OGFRL1	174.836	-1.06198	7.15029e-08	237.861	111.811
1434	CELF5_14528	CELF5	26.8605	2.17638	2.81807e-06	8.04311	45.678		1434	MRPS2_4292	MRPS2	43.6643	-1.30418	0.000211788	63.297	24.0316		1434	ALS2CR12_28808	ALS2CR12	38.0746	2.36232	7.15218e-08	9.90071	66.2486
1435	DHRS2_1857	DHRS2	12.4214	2.7234	2.85447e-06	1.6352	23.2077		1435	FXN_25483	FXN	48.6864	-1.21103	0.000211854	68.9101	28.4627		1435	BIRC3_11879	BIRC3	63.5559	1.72053	7.186e-08	27.8484	99.2634
1436	ZNF383_10486	ZNF383	86.6946	-1.22125	2.91677e-06	122.48	50.9087		1436	PDPK1_14553	PDPK1	52.8834	1.22983	0.000214378	30.8333	74.9336		1436	LRRC39_22904	LRRC39	47.6896	2.07532	7.24623e-08	15.7354	79.6438
1437	SARM1_16521	SARM1	11.0515	2.80435	2.93991e-06	1.30698	20.7961		1437	TACO1_18779	TACO1	26.9108	-1.54409	0.000215272	41.7812	12.0404		1437	SNAPC2_25743	SNAPC2	69.9533	1.8686	7.40312e-08	27.1754	112.731
1438	PHC3_24709	PHC3	233.926	-0.867097	2.96794e-06	303.163	164.689		1438	PQLC3_27719	PQLC3	83.6911	1.01083	0.000216014	54.1056	113.277		1438	SEC61A2_21273	SEC61A2	56.862	1.78182	7.63053e-08	23.8413	89.8826
1439	TPM3_17240	TPM3	6804.89	0.618431	2.97875e-06	5353.92	8255.85		1439	MKS1_18955	MKS1	37.7056	-1.31172	0.000217868	54.9294	20.4817		1439	GCLM_25908	GCLM	240.525	-0.859763	7.86793e-08	311.185	169.866
1440	KIF2C_3603	KIF2C	1448.22	0.562955	2.9793e-06	1166.69	1729.75		1440	CASP8_989	CASP8	49.9322	-1.2228	0.00021933	71.6275	28.2369		1440	USP35_26560	USP35	49.2019	1.83274	8.35408e-08	19.7482	78.6556
1441	EFNA3_25368	EFNA3	68.676	1.35774	3.04843e-06	37.705	99.6469		1441	TIAM2_13083	TIAM2	11.0701	2.11697	0.000220458	2.75483	19.3853		1441	CECR5_18554	CECR5	435.437	-0.679278	8.36664e-08	536.956	333.918
1442	FEZ2_2394	FEZ2	570.261	-0.656205	3.0677e-06	699.417	441.105		1442	USP24_19702	USP24	316.224	-0.823578	0.000223663	405.621	226.827		1442	MTERF3_4338	MTERF3	544.575	0.609898	8.40309e-08	430.451	658.7
1443	CAPRIN1_20493	CAPRIN1	624.931	-0.736551	3.15077e-06	782.768	467.095		1443	EIF4G1_27165	EIF4G1	398.83	-0.743026	0.000223663	501.861	295.8		1443	ERGIC1_21917	ERGIC1	457.569	0.709277	8.42382e-08	346.192	568.946
1444	CBFB_20079	CBFB	1266.97	-0.668101	3.19375e-06	1558.21	975.723		1444	EFNA1_14597	EFNA1	41.6927	1.48705	0.000224447	19.7449	63.6405		1444	DEPDC7_22989	DEPDC7	115.43	1.23134	8.62981e-08	67.5356	163.325
1445	ABCB1_12	ABCB1	7.15785	3.08403	3.2311e-06	0	14.3157		1445	TDRD7_13493	TDRD7	55.9224	1.2473	0.000224512	31.7638	80.0811		1445	CNTRL_21305	CNTRL	723.955	-0.572352	8.66498e-08	866.97	580.94
1446	SERTAD4_21591	SERTAD4	42.3199	-1.70833	3.27796e-06	65.9356	18.7042		1446	MED1_4106	MED1	523.238	-0.801033	0.000228746	667.153	379.322		1446	HDGFRP2_2906	HDGFRP2	115.251	1.27716	8.70653e-08	65.7064	164.796
1447	CASC1_26270	CASC1	8.39378	3.00465	3.33709e-06	0.351799	16.4358		1447	GULP1_17632	GULP1	18.5348	-1.81392	0.00023119	30.3859	6.68381		1447	PSMD12_16403	PSMD12	2667.8	-0.392182	8.88418e-08	3029.66	2305.93
1448	SSTR2_27909	SSTR2	8.3439	3.00256	3.37622e-06	0.376714	16.3111		1448	ARHGAP29_11151	ARHGAP29	233.675	-0.765823	0.000231936	295.681	171.669		1448	REV1_19057	REV1	199.45	-0.969214	8.9301e-08	265.162	133.738
1449	MOCS1_21974	MOCS1	86.7967	1.17392	3.41205e-06	52.1721	121.421		1449	RNF166_12907	RNF166	319.051	-0.726458	0.000231956	399.634	238.468		1449	PGGT1B_11300	PGGT1B	85.5358	-1.43093	9.08134e-08	126.476	44.5955
1450	NSMAF_17022	NSMAF	36.1705	-1.77366	3.45506e-06	57.0967	15.2442		1450	FAM126B_16987	FAM126B	58.7436	1.14752	0.000231956	35.4096	82.0776		1450	HCLS1_21855	HCLS1	729.82	-0.576193	9.14177e-08	874.806	584.835
1451	POLR2K_5263	POLR2K	2125.21	0.569307	3.46637e-06	1707.37	2543.04		1451	SOSTDC1_24422	SOSTDC1	6.28237	2.4419	0.000232411	0.550965	12.0138		1451	LARS_3750	LARS	813.581	-0.543583	9.14301e-08	965.826	661.336
1452	EWSR1_16433	EWSR1	681.721	-0.620018	3.46734e-06	827.396	536.046		1452	PDCD2L_19026	PDCD2L	305.816	-0.711043	0.000233206	381.042	230.591		1452	IPMK_18870	IPMK	169.623	1.0263	9.18123e-08	110.355	228.891
1453	NPHP1_23761	NPHP1	14.1613	2.57779	3.46734e-06	2.63888	25.6838		1453	HDGF_25343	HDGF	1813.52	-0.621852	0.000233264	2203.16	1423.88		1453	CBX6_1013	CBX6	339.959	-0.870893	9.22564e-08	441.083	238.835
1454	PITHD1_20388	PITHD1	267.361	0.919526	3.51706e-06	183.818	350.904		1454	POLDIP3_14772	POLDIP3	415.692	-0.809265	0.000234063	531.049	300.335		1454	TOMM22_22736	TOMM22	630.538	-0.624066	9.40377e-08	765.795	495.281
1455	GPC2_24956	GPC2	10.9008	2.80263	3.5174e-06	1.20677	20.5948		1455	ERBB3_2206	ERBB3	15.9366	1.80864	0.000236336	5.89407	25.9792		1455	CABLES1_13564	CABLES1	41.8358	-2.03393	9.42011e-08	69.2242	14.4473
1456	TRANK1_14538	TRANK1	27.6467	2.00913	3.53517e-06	9.2046	46.0887		1456	ZRANB1_11395	ZRANB1	133.486	0.911084	0.00023743	91.2371	175.735		1456	NDUFS2_10915	NDUFS2	302.28	-0.830029	9.49544e-08	388.339	216.22
1457	FAM92B_23833	FAM92B	7.25026	3.07629	3.54005e-06	0	14.5005		1457	RRAGC_21056	RRAGC	128.823	0.988589	0.000239453	84.4592	173.187		1457	CCDC151_21413	CCDC151	11.2344	3.31215	9.49544e-08	0	22.4688
1458	MKI67_28355	MKI67	581.831	-0.691328	3.58266e-06	719.323	444.338		1458	TFDP1_7045	TFDP1	705.029	-0.629024	0.000240011	858.427	551.631		1458	RPL7L1_16386	RPL7L1	207.182	-0.972165	9.65301e-08	275.913	138.451
1459	CHRAC1_24000	CHRAC1	30.9158	-1.90735	3.60308e-06	50.6829	11.1486		1459	OCIAD2_10925	OCIAD2	2957.43	0.884824	0.000240344	2050.52	3864.35		1459	QSER1_22058	QSER1	114.569	-1.29252	9.79086e-08	164.358	64.7792
1460	GADD45B_28755	GADD45B	36.0593	1.85119	3.60308e-06	13.9052	58.2133		1460	TNFRSF10B_23818	TNFRSF10B	492.657	0.712539	0.000244329	370.523	614.792		1460	RPS14_16014	RPS14	1712.21	0.460743	9.93268e-08	1440.2	1984.23
1461	EFEMP1_20055	EFEMP1	281.574	0.785589	3.61099e-06	205.532	357.617		1461	IL17RD_25048	IL17RD	14.7688	1.91459	0.00024474	5.13992	24.3976		1461	JUP_16902	JUP	17.8207	2.8359	1.00655e-07	2.41599	33.2254
1462	ZNF674_13487	ZNF674	313.939	0.869664	3.65398e-06	220.409	407.468		1462	FGD6_18778	FGD6	24.469	1.58902	0.00024532	11.247	37.691		1462	TIMM21_15751	TIMM21	199.631	-1.02351	1.01053e-07	269.296	129.966
1463	CELSR1_25314	CELSR1	246.229	-0.849334	3.67982e-06	317.926	174.531		1463	PDCL3_17987	PDCL3	168.586	-0.850984	0.000247032	218.719	118.453		1463	LLPH_13745	LLPH	5664.37	-0.393189	1.01075e-07	6434.66	4894.08
1464	XRRA1_13185	XRRA1	42.9598	1.65268	3.73781e-06	18.888	67.0317		1464	NADK_4441	NADK	97.2473	-1.05882	0.000247714	133.144	61.3508		1464	RUNX2_19601	RUNX2	78.608	-1.67673	1.01657e-07	121.992	35.2236
1465	ZNF57_20544	ZNF57	260.933	0.792096	3.74587e-06	190.036	331.831		1465	C2CD3_26942	C2CD3	157.538	1.12104	0.000250195	95.699	219.377		1465	PRMT3_22708	PRMT3	128.797	-1.16937	1.0206e-07	179.811	77.7816
1466	MALRD1_28749	MALRD1	221.04	-0.865065	3.75525e-06	285.903	156.177		1466	MT1G_26225	MT1G	3173.06	0.785492	0.000251053	2310.49	4035.63		1466	TTLL12_16804	TTLL12	289.598	-0.820249	1.03902e-07	370.942	208.254
1467	MYO19_27546	MYO19	158.906	-0.943504	3.76535e-06	209.646	108.166		1467	IPO4_17138	IPO4	71.9982	-1.06539	0.000252249	98.8945	45.1018		1467	LRP6_22326	LRP6	150.423	1.09725	1.03902e-07	94.7312	206.115
1468	ZNF573_22054	ZNF573	34.4465	-1.7839	3.79769e-06	54.9152	13.9778		1468	ORMDL3_10971	ORMDL3	154.788	0.809566	0.000254213	111.34	198.236		1468	NME2_28197	NME2	2773.97	-0.423396	1.05141e-07	3180.23	2367.71
1469	FAM84B_19790	FAM84B	35.7161	-1.74685	3.81775e-06	56.2661	15.1661		1469	MYO19_27546	MYO19	222.628	-0.832066	0.00025434	287.077	158.179		1469	ERCC3_24107	ERCC3	452.062	0.662488	1.05962e-07	349.013	555.111
1470	ZNF10_24466	ZNF10	33.0508	1.89501	3.85671e-06	12.6671	53.4346		1470	RANBP9_15497	RANBP9	702.113	0.68548	0.00025546	535.217	869.009		1470	ENST00000419180	ENST00000419180	2741.84	0.37978	1.07657e-07	2381.42	3102.25
1471	PDGFB_20737	PDGFB	27.2041	-1.99925	3.91369e-06	45.022	9.38613		1471	VGLL4_28054	VGLL4	401.793	-0.689155	0.00025546	497.874	305.711		1471	PDSS1_22903	PDSS1	315.786	-0.915966	1.08843e-07	414.609	216.963
1472	ALS2CR12_28808	ALS2CR12	12.8721	2.6143	3.9444e-06	2.13704	23.6071		1472	DAXX_1756	DAXX	1717.1	-0.73337	0.000256228	2152.2	1281.99		1472	NANS_20604	NANS	261.846	0.849247	1.12396e-07	185.781	337.912
1473	GOLGA6C_20454	GOLGA6C	8.06079	2.99644	3.94523e-06	0.226672	15.8949		1473	SMC4_6586	SMC4	1012.13	-0.592888	0.000256228	1219.89	804.365		1473	DLX1_24213	DLX1	26.1536	-2.46569	1.1329e-07	46.3555	5.95157
1474	FBXO44_27217	FBXO44	38.7932	1.70715	3.97468e-06	16.5211	61.0653		1474	BAG3_629	BAG3	539.237	-0.789367	0.000258145	687.424	391.051		1474	ZNF692_18925	ZNF692	37.2522	-2.18905	1.14425e-07	63.2746	11.2298
1475	STARD10_11422	STARD10	1048.54	-0.557916	3.97955e-06	1250.25	846.822		1475	RBM7_16611	RBM7	277.495	-0.847538	0.000258232	358.153	196.836		1475	GATSL2_24910	GATSL2	34.9541	2.12986	1.14876e-07	11.0039	58.9042
1476	RASL11A_24574	RASL11A	26.843	2.1282	3.99845e-06	7.99838	45.6877		1476	GADD45A_2569	GADD45A	260.421	0.716703	0.000258447	195.64	325.202		1476	SLC25A25_27868	SLC25A25	165.333	1.22881	1.16885e-07	96.6681	233.998
1477	SETD3_21134	SETD3	1114.92	0.553044	4.00269e-06	902.085	1327.75		1477	TFPI2_17184	TFPI2	1206.86	0.675445	0.000258748	924.876	1488.84		1477	SEC22B_27832	SEC22B	571.479	0.609581	1.16885e-07	451.856	691.103
1478	EFR3A_19229	EFR3A	443.409	0.736637	4.06905e-06	330.574	556.243		1478	GABRA1_20217	GABRA1	4.5237	2.51111	0.000260232	0	9.0474		1478	ANKRD24_22938	ANKRD24	11.9737	3.22194	1.17752e-07	0.33858	23.6089
1479	TNRC6B_19766	TNRC6B	124.661	1.03751	4.09986e-06	80.3593	168.963		1479	EXO1_17006	EXO1	694.398	0.71621	0.000262288	522.432	866.364		1479	GLMN_20555	GLMN	520.916	-0.627936	1.18569e-07	633.626	408.207
1480	ERO1B_15346	ERO1B	24.6083	2.09625	4.13473e-06	7.44616	41.7705		1480	HIST1H2BJ_18297	HIST1H2BJ	10100	-0.702268	0.00026266	12558.5	7641.54		1480	ADGRB1_13817	ADGRB1	11.3059	-3.27763	1.19013e-07	22.6119	0
1481	HIBCH_21973	HIBCH	326.048	0.792331	4.13473e-06	236.916	415.181		1481	MMACHC_4200	MMACHC	12.4209	-2.02456	0.000263467	21.1926	3.64913		1481	SLC22A4_12442	SLC22A4	68.1631	-1.53671	1.19407e-07	103.008	33.3186
1482	RPL7L1_16386	RPL7L1	249.168	-0.818202	4.1567e-06	318.758	179.578		1482	FAM63B_18376	FAM63B	198.309	1.04711	0.000268536	125.629	270.989		1482	GNS_2725	GNS	277.834	1.94197	1.19969e-07	102.828	452.841
1483	ARL6IP6_22929	ARL6IP6	122.744	1.09539	4.26567e-06	76.5874	168.901		1483	NOSIP_4639	NOSIP	733.812	0.963818	0.000268536	488.549	979.075		1483	PITX1_12976	PITX1	25.1736	-2.48015	1.24733e-07	44.7143	5.63296
1484	ARL6_21564	ARL6	22.6693	2.0846	4.26863e-06	7.16644	38.1723		1484	RNF168_13759	RNF168	214.415	0.9472	0.000269671	143.454	285.376		1484	IWS1_15910	IWS1	414.045	-0.807595	1.255e-07	528.661	299.429
1485	UGT1A10_28864	UGT1A10	48.4728	-1.48653	4.32005e-06	72.6862	24.2593		1485	FERMT2_23975	FERMT2	705.667	0.810008	0.000275203	507.041	904.294		1485	FLNB_27228	FLNB	171.774	0.996485	1.26195e-07	113.66	229.887
1486	AAMDC_12899	AAMDC	22.5294	2.24946	4.38225e-06	6.0095	39.0492		1486	ORC4_4831	ORC4	258.761	0.968305	0.000276494	172.575	344.948		1486	SNTA1_15453	SNTA1	16.4409	2.98918	1.27302e-07	1.58533	31.2965
1487	NLE1_12303	NLE1	137.499	-1.00452	4.39153e-06	184.252	90.7462		1487	GM2A_23515	GM2A	31.6308	1.4514	0.000277071	15.4452	47.8164		1487	TMOD1_25313	TMOD1	61.2362	1.81068	1.27367e-07	25.0579	97.4145
1488	MAP1A_26244	MAP1A	11.3801	2.74202	4.45254e-06	1.2834	21.4767		1488	CALR_943	CALR	20308.9	0.627936	0.000277773	15889.8	24728		1488	ANKRD35_26833	ANKRD35	80.4325	1.48036	1.28998e-07	40.9095	119.956
1489	MLKL_19044	MLKL	31.578	-1.96801	4.49476e-06	51.6665	11.4896		1489	CCDC148_26974	CCDC148	9.54901	2.17312	0.000279674	2.18549	16.9125		1489	AKTIP_21517	AKTIP	37.2157	2.05408	1.29377e-07	12.6165	61.815
1490	AQR_18454	AQR	513.616	0.641747	4.51661e-06	399.537	627.695		1490	N4BP2L2_14090	N4BP2L2	300.993	-0.801134	0.000280996	385.565	216.421		1490	RP2_15733	RP2	302.885	0.773226	1.29473e-07	222.737	383.033
1491	PRAF2_28210	PRAF2	201.078	0.913257	4.54979e-06	138.168	263.987		1491	OBFC1_16142	OBFC1	258.101	0.714603	0.000286716	193.842	322.36		1491	HIST2H2AC_16223	HIST2H2AC	1318.75	-0.469383	1.29574e-07	1532.84	1104.67
1492	UNC5A_26638	UNC5A	126.654	1.07049	4.57772e-06	80.1662	173.142		1492	VWA5B2_21613	VWA5B2	4.13937	2.49392	0.00029155	0	8.27873		1492	CASP9_992	CASP9	52.771	1.70093	1.29884e-07	23.1972	82.3449
1493	MTA1_4336	MTA1	232.026	-0.824604	4.63371e-06	297.585	166.467		1493	RBM11_20611	RBM11	20.766	1.8565	0.000295695	6.93959	34.5923		1493	C1orf21_25098	C1orf21	447.35	0.6483	1.3067e-07	347.746	546.953
1494	LSM14B_19788	LSM14B	1060.19	-0.54379	4.63822e-06	1259.44	860.949		1494	FERMT1_16721	FERMT1	208.203	-0.85683	0.000300664	268.929	147.478		1494	PATZ1_16007	PATZ1	11.9619	-3.18838	1.34067e-07	23.5874	0.33639
1495	FAM156A_27200	FAM156A	52.494	-1.53939	4.67725e-06	79.3889	25.5991		1495	AKTIP_21517	AKTIP	42.0509	1.25447	0.000300775	23.9889	60.1129		1495	KIAA1522_25328	KIAA1522	15.1006	2.9492	1.36718e-07	1.58101	28.6201
1496	NDUFB6_23648	NDUFB6	2268.87	0.497592	4.69036e-06	1878.35	2659.39		1496	PEX13_13957	PEX13	877.6	0.752673	0.000300839	647.993	1107.21		1496	PFKP_20061	PFKP	132.411	-1.26279	1.37767e-07	188.904	75.9182
1497	PLPP1_25939	PLPP1	35.497	1.75652	4.69036e-06	14.4869	56.5072		1497	CNTNAP3B_3837	CNTNAP3B	34.8398	-1.36167	0.000301095	51.3823	18.2973		1497	RAB40B_21969	RAB40B	19.6234	2.8391	1.38223e-07	2.47479	36.772
1498	FN1_27231	FN1	334.08	0.840033	4.71189e-06	237.88	430.281		1498	AGPAT1_25812	AGPAT1	285.199	0.687741	0.000303875	217.244	353.154		1498	BBS9_18861	BBS9	42.8526	1.99685	1.38377e-07	15.1429	70.5622
1499	LIN7C_17178	LIN7C	1074.09	0.606456	4.73005e-06	848.852	1299.34		1499	PIGA_10823	PIGA	188.194	0.825581	0.000305144	134.577	241.811		1499	REXO1_20236	REXO1	706.469	-0.554488	1.39215e-07	841.483	571.454
1500	TXNDC15_20949	TXNDC15	98.1217	-1.11098	4.77927e-06	135.401	60.8422		1500	PITPNM1_13886	PITPNM1	173.218	1.11502	0.000305144	105.624	240.812		1500	SLC25A16_10983	SLC25A16	363.335	0.740644	1.42559e-07	271.08	455.589
1501	SERPINH1_21116	SERPINH1	654.847	-0.62902	4.81798e-06	796.031	513.663		1501	PES1_16678	PES1	33.11	-1.39376	0.000305144	49.465	16.755		1501	KCMF1_13749	KCMF1	125.567	-1.14557	1.42894e-07	174.298	76.8368
1502	DNAAF3_26417	DNAAF3	12.021	2.69171	4.83543e-06	1.48516	22.5569		1502	KRBA1_17882	KRBA1	183.161	1.07539	0.000305144	114.411	251.911		1502	UIMC1_19077	UIMC1	403.767	-0.732075	1.45272e-07	504.972	302.563
1503	PGBD1_23760	PGBD1	18.9223	2.2279	4.86323e-06	5.25418	32.5905		1503	ERLEC1_12093	ERLEC1	1510.03	0.698667	0.000307071	1144.03	1876.03		1503	TIMM23B_27959	TIMM23B	421.756	0.653086	1.45478e-07	327.077	516.436
1504	CCNG2_20708	CCNG2	64.5169	1.32972	4.89202e-06	35.4498	93.584		1504	PDE4DIP_27662	PDE4DIP	9.668	2.16646	0.000307071	2.02749	17.3085		1504	GNAI3_28256	GNAI3	148.338	1.06781	1.45572e-07	94.6379	202.038
1505	LAPTM4A_3743	LAPTM4A	3066.59	0.51494	4.89676e-06	2521.85	3611.32		1505	HLA-E_3000	HLA-E	166.951	0.831925	0.000307187	118.373	215.528		1505	ATF4_500	ATF4	1558.84	-0.502764	1.49537e-07	1829.37	1288.3
1506	MFN1_4145	MFN1	629.166	0.633043	4.92929e-06	492.03	766.302		1506	PHOSPHO2_27679	PHOSPHO2	321.217	0.766229	0.000308171	235.651	406.783		1506	FHIT_25617	FHIT	299.6	-0.787503	1.53338e-07	380.517	218.682
1507	CERS2_26371	CERS2	70.1867	-1.27583	5.11028e-06	100.595	39.7784		1507	ATP1B1_527	ATP1B1	1525.49	0.727982	0.000308632	1139.61	1911.38		1507	NBPF15_4468	NBPF15	3641.8	0.370745	1.53696e-07	3175.21	4108.38
1508	IL15RA_27350	IL15RA	19.5952	-2.23977	5.14417e-06	33.9947	5.19569		1508	ANP32B_25773	ANP32B	98.3455	-1.2571	0.000309767	142.029	54.6618		1508	ATP8A1_21403	ATP8A1	12.7908	3.12836	1.56395e-07	0.677161	24.9044
1509	RAB7A_18041	RAB7A	2741.59	0.553107	5.37433e-06	2218.11	3265.07		1509	UBE2Z_23431	UBE2Z	786.427	-0.681212	0.000311189	971.357	601.496		1509	HIST1H4H_20514	HIST1H4H	11923.9	-0.294254	1.56593e-07	13138.2	10709.6
1510	SMAGP_19376	SMAGP	57.6319	-1.38556	5.37517e-06	84.5723	30.6915		1510	FBXO42_13501	FBXO42	652.271	0.784484	0.000311586	474.318	830.224		1510	WDR6_25017	WDR6	102.479	-1.3316	1.56897e-07	148.332	56.6268
1511	TBC1D9B_6969	TBC1D9B	1106.71	-0.568588	5.52881e-06	1323.76	889.666		1511	PMEPA1_26289	PMEPA1	148.302	0.897343	0.00031187	101.491	195.113		1511	ZBTB7A_15421	ZBTB7A	95.6917	-1.41785	1.57765e-07	141.098	50.2853
1512	B3GALNT1_23824	B3GALNT1	98.6302	-1.11488	5.53331e-06	135.699	61.5613		1512	TRUB1_22683	TRUB1	392.573	-0.728418	0.000314928	492.321	292.825		1512	MAP3K14_15640	MAP3K14	38.4174	2.01095	1.57936e-07	13.4428	63.3919
1513	SCARA3_10615	SCARA3	54.1596	-1.48804	5.56847e-06	80.9126	27.4066		1513	DCAF5_11490	DCAF5	339.224	-0.710556	0.000314983	422.546	255.902		1513	ERP29_20409	ERP29	3790.32	-0.338121	1.59841e-07	4233.47	3347.17
1514	LMBR1L_12740	LMBR1L	28.8162	1.84773	5.63423e-06	11.3122	46.3203		1514	BCL2L11_26447	BCL2L11	35.8398	1.32426	0.000314983	19.6645	52.015		1514	ATG2A_12999	ATG2A	30.3541	2.2909	1.6124e-07	8.28522	52.4229
1515	ENST00000251303	ENST00000251303	791.755	0.56823	5.8214e-06	636.775	946.735		1515	ZNF778_17549	ZNF778	143.305	1.16161	0.000316015	85.0874	201.522		1515	KIF20B_14275	KIF20B	1687.4	0.426762	1.6124e-07	1438.84	1935.97
1516	PHF5A_25261	PHF5A	209.646	-0.855408	5.85104e-06	271.401	147.891		1516	ENST00000618193	ENST00000618193	22.9479	1.58943	0.000318145	10.4548	35.4409		1516	CDC6_1177	CDC6	360.652	0.816396	1.65971e-07	259.716	461.587
1517	CFAP52_15419	CFAP52	9.07125	2.96539	5.93287e-06	0.376714	17.7658		1517	TMCO4_11716	TMCO4	125.934	-0.841974	0.000318473	162.804	89.0649		1517	KREMEN1_20204	KREMEN1	16.7674	2.85612	1.66476e-07	2.05157	31.4833
1518	UBE2E3_7474	UBE2E3	128.305	-0.970763	6.26507e-06	170.696	85.9138		1518	NOP58_19568	NOP58	399.505	-0.689585	0.000322286	495.807	303.204		1518	UTP4_11499	UTP4	728.663	-0.544638	1.66476e-07	865.357	591.969
1519	DNAJB11_1901	DNAJB11	1090.5	0.561399	6.26708e-06	879.427	1301.57		1519	SLC25A30_21866	SLC25A30	90.2503	0.96286	0.000323541	60.5801	119.92		1519	GOLGA8M_14513	GOLGA8M	55.9909	1.67759	1.69612e-07	25.0795	86.9024
1520	FXYD7_12049	FXYD7	7.49077	3.01882	6.32041e-06	0	14.9815		1520	KIAA0930_26228	KIAA0930	175.187	0.93604	0.000324776	117.623	232.751		1520	NFIX_22055	NFIX	65.4619	-1.7073	1.71796e-07	102.322	28.6017
1521	SLC24A1_25645	SLC24A1	194.893	-0.880728	6.33449e-06	253.574	136.212		1521	RBM28_10491	RBM28	45.8578	-1.27983	0.000326255	66.9136	24.8019		1521	WDR76_16828	WDR76	504.335	0.619215	1.7296e-07	397.118	611.552
1522	CENPN_22364	CENPN	692.231	-0.677555	6.36686e-06	854.387	530.074		1522	AIMP2_14728	AIMP2	226.834	-0.82685	0.000326255	292.695	160.972		1522	AIFM2_14009	AIFM2	12.2694	3.12521	1.73443e-07	0.539431	23.9994
1523	CGB5_21001	CGB5	11.2663	2.69897	6.39246e-06	1.38361	21.1489		1523	QSOX1_20000	QSOX1	1249.49	0.918517	0.000326255	850.674	1648.31		1523	PAPSS1_23878	PAPSS1	422.444	0.695482	1.75379e-07	321.654	523.235
1524	ENST00000546395	ENST00000546395	63.4946	1.29833	6.49737e-06	35.7263	91.2629		1524	DDRGK1_24690	DDRGK1	395.025	-0.757756	0.000326255	499.731	290.32		1524	MEF2B_23667	MEF2B	63.4492	1.56485	1.76298e-07	30.5456	96.3528
1525	NBPF10_27561	NBPF10	537.965	0.712335	6.67302e-06	405.549	670.382		1525	ZBTB40_21158	ZBTB40	13.44	-1.9632	0.000328128	22.779	4.10105		1525	ALS2_10879	ALS2	360.627	0.736886	1.78601e-07	269.667	451.586
1526	PHIP_22007	PHIP	102.806	-1.09214	6.82297e-06	140.815	64.7963		1526	CD58_1144	CD58	234.008	-0.77986	0.000328772	296.417	171.598		1526	SUPT6H_11171	SUPT6H	734.202	0.611829	1.78963e-07	579.733	888.672
1527	OSBPL8_24802	OSBPL8	218.921	0.829218	6.90551e-06	156.194	281.647		1527	AMPD3_16428	AMPD3	92.1048	-0.940561	0.000332479	121.825	62.3846		1527	CDK8_10896	CDK8	144.83	1.44479	1.82979e-07	74.6254	215.034
1528	EPC1_12336	EPC1	14.2545	-2.48573	6.98687e-06	25.6949	2.81418		1528	SMARCAD1_22000	SMARCAD1	248.769	-0.942606	0.000334759	329.019	168.519		1528	CNOT3_26659	CNOT3	358.098	-0.808441	1.83787e-07	457.297	258.9
1529	HMGB2_3026	HMGB2	2866.96	-0.522361	6.98687e-06	3384.4	2349.51		1529	PHF19_22914	PHF19	103.215	-1.02155	0.000337209	140.454	65.9771		1529	RPS8_6024	RPS8	12756.1	-0.31907	1.84988e-07	14164.6	11347.6
1530	PDSS1_22903	PDSS1	240.353	-0.772598	6.98687e-06	304.141	176.565		1530	TTC4_26135	TTC4	57.5054	-1.11066	0.000337446	79.9885	35.0223		1530	RCN3_23031	RCN3	24.3683	2.68934	1.89694e-07	4.1864	44.5503
1531	ATG4B_16571	ATG4B	113.013	1.04728	7.10435e-06	73.0533	152.973		1531	ADD3_16935	ADD3	74.628	1.10386	0.000340917	46.057	103.199		1531	DHX30_11509	DHX30	335.147	-0.730551	1.91422e-07	419.237	251.056
1532	CPT1B_21939	CPT1B	39.4951	-1.71463	7.20777e-06	62.2047	16.7856		1532	FBXO44_27216	FBXO44	32.9469	1.36389	0.000341616	17.5256	48.3683		1532	KCNRG_27386	KCNRG	37.1634	-2.0657	1.94288e-07	61.9045	12.4222
1533	BACE1_13077	BACE1	63.7078	1.29055	7.45482e-06	35.6057	91.8099		1533	YIPF1_20237	YIPF1	29.1139	1.60743	0.000344765	12.6022	45.6256		1533	GPT2_25127	GPT2	642.805	0.553703	1.97024e-07	520.31	765.301
1534	SNAPC5_21330	SNAPC5	197.892	-1.0476	7.48476e-06	269.539	126.246		1534	YARS2_22343	YARS2	44.3301	-1.27565	0.000348302	63.799	24.8612		1534	TAP2_27935	TAP2	384.448	-0.686937	2.02215e-07	475.363	293.533
1535	AHR_23752	AHR	25.1262	1.97868	7.5263e-06	8.67518	41.5772		1535	MECP2_25386	MECP2	47.2501	-1.22489	0.000348388	67.7114	26.7888		1535	ATRAID_20268	ATRAID	504.385	-0.668372	2.03522e-07	620.52	388.249
1536	NDUFA2_13290	NDUFA2	173.61	0.90316	7.67766e-06	119.643	227.576		1536	LNX2_16278	LNX2	119.456	0.950175	0.000348555	80.1569	158.755		1536	USP37_10800	USP37	74.0333	1.57777	2.05084e-07	35.4047	112.662
1537	UBE2Q2_7491	UBE2Q2	241.585	-0.792423	7.72943e-06	307.361	175.809		1537	MLPH_16389	MLPH	1269.28	-0.827194	0.000349279	1632.13	906.432		1537	GEMIN6_23605	GEMIN6	280.575	-0.871977	2.07371e-07	364.237	196.913
1538	NDUFAF4_22622	NDUFAF4	491.798	-0.679848	7.73952e-06	607.21	376.386		1538	FIGN_26355	FIGN	32.7446	-1.45172	0.000352597	49.3993	16.0898		1538	KIAA0895_10886	KIAA0895	13.2082	3.11945	2.08225e-07	0.634131	25.7823
1539	POGZ_5241	POGZ	114.359	-1.05104	7.77036e-06	155.249	73.4687		1539	PIGH_15957	PIGH	332.206	0.743724	0.000352754	246.495	417.917		1539	MTA1_4336	MTA1	509.067	-0.624523	2.14228e-07	618.668	399.467
1540	SPIN2B_14509	SPIN2B	40.5037	-1.58096	7.80647e-06	62.0535	18.9539		1540	CNTF_13849	CNTF	35.1819	-1.35173	0.000355252	51.7139	18.65		1540	CBLB_28242	CBLB	16.7132	2.84471	2.14744e-07	2.02574	31.4007
1541	MED22_15621	MED22	152.05	-0.949952	7.81047e-06	201.696	102.405		1541	TMEM120B_11041	TMEM120B	82.4051	0.995137	0.000358822	54.2353	110.575		1541	NQO1_4668	NQO1	100.403	-1.27478	2.16828e-07	143.465	57.34
1542	PPP2R2D_27715	PPP2R2D	253.428	-0.789405	7.82778e-06	322.902	183.954		1542	ARSJ_16411	ARSJ	11.113	-2.05306	0.000361271	19.4747	2.75125		1542	PYURF_12662	PYURF	2747.31	-0.362931	2.17224e-07	3092.17	2402.44
1543	SLC1A2_24387	SLC1A2	30.9726	1.77518	7.97548e-06	12.5975	49.3477		1543	USF2_10650	USF2	207.937	-0.764821	0.000361459	263.464	152.411		1543	SEC11A_27829	SEC11A	295.578	0.841854	2.18215e-07	210.02	381.136
1544	DNAJC5G_12034	DNAJC5G	12.0792	2.65564	8.24751e-06	1.51007	22.6484		1544	FAM199X_20536	FAM199X	164.578	0.981667	0.000361459	107.808	221.348		1544	DPYSL2_11688	DPYSL2	521.068	0.597145	2.2213e-07	413.694	628.443
1545	AFTPH_20128	AFTPH	179.423	0.838646	8.29089e-06	127.75	231.095		1545	ZCCHC14_16811	ZCCHC14	139.173	0.826385	0.000361791	99.2926	179.054		1545	SLC1A4_6371	SLC1A4	165.341	-1.00866	2.26358e-07	222.132	108.55
1546	CCNJ_26431	CCNJ	54.7032	-1.38763	8.31292e-06	80.276	29.1304		1546	CEP19_12623	CEP19	26.3427	1.47184	0.000362888	12.9549	39.7304		1546	ITFG2_15995	ITFG2	147.104	-1.17371	2.27741e-07	205.631	88.5777
1547	UGCG_11621	UGCG	362.485	0.739981	8.31292e-06	270.617	454.354		1547	TRIM52_18184	TRIM52	85.2136	0.957482	0.000365018	57.0649	113.362		1547	SARS2_24835	SARS2	75.5112	-1.4938	2.28315e-07	113.258	37.7639
1548	NFATC3_4560	NFATC3	335.299	0.739178	8.33315e-06	249.332	421.267		1548	KRT7_10561	KRT7	267.424	-0.98127	0.000365448	359.513	175.335		1548	NBPF1_4461	NBPF1	757.151	1.51102	2.28808e-07	375.647	1138.65
1549	COX6B2_25491	COX6B2	7.68284	2.98704	8.37301e-06	0	15.3657		1549	FAM111A_13619	FAM111A	47.2247	-1.24282	0.000368315	67.6657	26.7838		1549	SMC6_14335	SMC6	360.693	0.744976	2.3392e-07	268.421	452.966
1550	RAB2B_17449	RAB2B	74.0617	1.27065	8.37301e-06	42.4855	105.638		1550	E2F5_14354	E2F5	324.903	-0.950423	0.000368315	431.001	218.804		1550	KLC1_20937	KLC1	781.056	0.522038	2.3392e-07	640.291	921.82
1551	SCRN1_6155	SCRN1	80.6402	-1.26263	8.38254e-06	114.837	46.4433		1551	GPS2_19713	GPS2	77.1211	1.01829	0.000368315	49.8925	104.35		1551	BRF2_12611	BRF2	240.73	-0.884285	2.36503e-07	313.692	167.768
1552	GPS2_19713	GPS2	148.216	0.908422	8.38357e-06	102.203	194.228		1552	UBIAD1_22804	UBIAD1	92.2299	-0.93952	0.000369521	122.524	61.9353		1552	DDX11_13416	DDX11	108.51	-1.24252	2.39154e-07	154.112	62.9086
1553	MID1IP1_13070	MID1IP1	37.2018	-1.67929	8.4415e-06	58.3105	16.0932		1553	RFK_16090	RFK	410.858	-0.735926	0.000369701	514.912	306.804		1553	EPB41L4B_19996	EPB41L4B	14.9855	2.92591	2.41406e-07	1.48631	28.4846
1554	ZNF485_23557	ZNF485	142.48	-1.01522	8.64641e-06	191.93	93.0305		1554	METTL18_20275	METTL18	209.823	0.827595	0.000369701	148.937	270.709		1554	RPL37_12207	RPL37	14045.9	-0.278711	2.47907e-07	15401	12690.8
1555	GDE1_11040	GDE1	410.047	0.665562	8.69812e-06	316.256	503.839		1555	KLHL15_18782	KLHL15	215.92	0.7621	0.000370026	159.375	272.465		1555	LST1_25001	LST1	113.846	-1.19754	2.49752e-07	159.898	67.794
1556	TDP1_23129	TDP1	562.62	-0.699754	8.8367e-06	698.287	426.954		1556	RSAD1_23088	RSAD1	101.877	-0.933193	0.00037296	135.219	68.5356		1556	PHF10_5108	PHF10	212.125	-0.889036	2.59487e-07	276.697	147.552
1557	SLC25A16_10983	SLC25A16	612.192	0.639568	8.86941e-06	477.074	747.31		1557	SDCBP_17682	SDCBP	1620.12	0.566137	0.000373451	1301.88	1938.35		1557	LIPA_3812	LIPA	43.2752	1.97326	2.5973e-07	15.3466	71.2039
1558	LCP1_3761	LCP1	1423.11	0.552707	8.87085e-06	1151.35	1694.87		1558	ATP6V0D1_564	ATP6V0D1	272.179	1.09499	0.00037611	167.721	376.637		1558	BMF_16921	BMF	53.7211	1.68983	2.61308e-07	23.7983	83.6439
1559	RTBDN_15776	RTBDN	6.58616	2.97132	8.88947e-06	0	13.1723		1559	PGM3_5099	PGM3	429.129	0.635265	0.000377897	334.742	523.516		1559	REEP2_24279	REEP2	10.9613	3.14402	2.61887e-07	0.33858	21.584
1560	VWA1_28065	VWA1	29.98	1.8426	8.92675e-06	11.7393	48.2208		1560	HNRNPA0_19321	HNRNPA0	137.001	-0.89039	0.000379989	179.82	94.1828		1560	ADNP2_12481	ADNP2	541.104	0.657847	2.63021e-07	418.793	663.415
1561	SUGT1_21796	SUGT1	416.238	0.745225	8.93412e-06	308.453	524.023		1561	GAPVD1_19499	GAPVD1	391.991	0.751737	0.000380606	289.297	494.686		1561	CNN1_12800	CNN1	9.47486	3.20836	2.63021e-07	0	18.9497
1562	DDX59_15110	DDX59	37.7761	-1.6236	8.95102e-06	58.3276	17.2246		1562	KIRREL_22820	KIRREL	52.6419	-1.17608	0.000380606	73.8306	31.4531		1562	ZC3H15_20916	ZC3H15	1190.48	-0.487745	2.6419e-07	1391.22	989.75
1563	IRX2_25105	IRX2	640.912	-0.601861	8.99082e-06	773.745	508.078		1563	TGFBR3_27950	TGFBR3	117.841	0.87953	0.000380606	82.1387	153.543		1563	MAP3K3_16479	MAP3K3	51.7439	1.67822	2.64636e-07	23.0824	80.4055
1564	PDLIM3_27665	PDLIM3	38.7278	1.68191	8.993e-06	16.9725	60.4832		1564	JAK1_3463	JAK1	397.207	0.756238	0.000380973	293.65	500.765		1564	EEF2_2042	EEF2	13247	0.333815	2.65695e-07	11716.6	14777.3
1565	ELP6_26048	ELP6	78.5454	-1.17979	9.03182e-06	109.78	47.3104		1565	DGKH_10635	DGKH	79.3908	-1.02051	0.000384395	107.978	50.8037		1565	POLR2J_12165	POLR2J	782.632	0.570675	2.67226e-07	628.695	936.569
1566	FSD1_2495	FSD1	67.5393	1.35897	9.10615e-06	36.7758	98.3027		1566	CASP4_22663	CASP4	221.293	-0.811656	0.000386523	283.864	158.722		1566	PLEKHH2_28807	PLEKHH2	9.46413	3.20624	2.6849e-07	0	18.9283
1567	GCLM_25908	GCLM	133.093	-1.18603	9.32351e-06	187.774	78.4117		1567	MCM7_4079	MCM7	503.949	-0.686337	0.000390532	624.138	383.76		1567	BBS12_22121	BBS12	23.9861	2.52224	2.704e-07	5.07728	42.895
1568	RBMS2_10780	RBMS2	29.4715	2.0243	9.50201e-06	9.23595	49.707		1568	TMEM18_13601	TMEM18	62.5447	-1.12149	0.000390532	86.538	38.5515		1568	ENST00000341023	ENST00000341023	2325.86	-0.44789	2.77882e-07	2685.89	1965.84
1569	DSCAM_13839	DSCAM	39.3091	-1.57848	9.53825e-06	60.1903	18.428		1569	GATSL2_24910	GATSL2	52.4807	1.1764	0.000390532	30.6923	74.2692		1569	TADA1_24771	TADA1	83.4942	-1.43419	2.789e-07	123.544	43.4448
1570	PDS5A_5046	PDS5A	1238.17	-0.598728	9.55667e-06	1492.66	983.691		1570	HS3ST3A1_3108	HS3ST3A1	107.157	-0.949788	0.000390817	141.955	72.3585		1570	MGAT4A_21666	MGAT4A	206.199	0.953635	2.79424e-07	139.256	273.142
1571	ARHGEF3_22955	ARHGEF3	48.9456	1.53286	9.56364e-06	24.128	73.7632		1571	ALG6_21797	ALG6	377.273	-0.70695	0.000392482	469.879	284.666		1571	ME1_16747	ME1	535.718	-0.671402	2.85026e-07	659.801	411.634
1572	TP53_7287	TP53	339.778	-0.772829	9.64904e-06	430.125	249.432		1572	EIF4EBP3_27164	EIF4EBP3	286.132	0.805639	0.000397369	205.525	366.739		1572	BATF_23617	BATF	57.8159	-1.80031	2.97385e-07	92.0196	23.6122
1573	TRIOBP_24719	TRIOBP	132.305	-0.983405	9.71386e-06	177.035	87.5745		1573	C18orf25_15420	C18orf25	90.5932	0.919804	0.000397827	61.4245	119.762		1573	ZCCHC14_16811	ZCCHC14	58.379	1.98608	3.01608e-07	20.7653	95.9926
1574	ITPA_26342	ITPA	438.87	-0.75042	9.81369e-06	551.705	326.036		1574	C2orf49_24042	C2orf49	768.256	0.768595	0.000399487	562.828	973.684		1574	MRPL17_12579	MRPL17	272.315	-0.807853	3.0631e-07	347.652	196.978
1575	FAM20C_17226	FAM20C	56.441	-1.46439	9.87791e-06	84.863	28.0189		1575	DIDO1_13802	DIDO1	307.91	-0.683075	0.000403552	380.97	234.849		1575	ADAM9_17290	ADAM9	145.115	1.07951	3.0631e-07	91.7986	198.431
1576	LGALS3_14969	LGALS3	1352.75	0.674589	9.88579e-06	1037.79	1667.7		1576	ZNF483_28116	ZNF483	86.993	0.932142	0.000404422	58.6994	115.287		1576	ZFP90_14872	ZFP90	76.1969	1.49497	3.07511e-07	38.1736	114.22
1577	PCNT_12687	PCNT	40.1982	-1.59185	9.97603e-06	61.9983	18.3981		1577	TRIM38_23540	TRIM38	43.3674	1.21854	0.000408251	25.1974	61.5374		1577	FGFR1OP2_17913	FGFR1OP2	72.7838	1.53076	3.0855e-07	35.6687	109.899
1578	GALNT11_24774	GALNT11	116.625	1.10401	9.99363e-06	71.9706	161.28		1578	SLC4A7_12553	SLC4A7	1768.57	0.684165	0.0004087	1348.57	2188.57		1578	TESC_24546	TESC	255.778	-0.870197	3.17719e-07	332.198	179.359
1579	ALG5_17970	ALG5	902.841	-0.592985	1.00226e-05	1086.77	718.909		1579	POLR1B_10502	POLR1B	113.119	-0.903471	0.000409933	149.251	76.9864		1579	NDUFB3_18124	NDUFB3	2536.75	0.43048	3.18859e-07	2160.11	2913.39
1580	ZNF76_11211	ZNF76	76.2293	-1.20031	1.01245e-05	107.155	45.3032		1580	ZNF354B_16542	ZNF354B	87.3918	-0.99857	0.000412276	118.302	56.4821		1580	UPF2_7557	UPF2	98.1296	-1.26561	3.2216e-07	140.094	56.1653
1581	TCEANC2_14191	TCEANC2	120.092	-0.997569	1.03075e-05	161.482	78.7009		1581	ERRFI1_17232	ERRFI1	3479.07	0.868809	0.000412526	2429.03	4529.11		1581	ARL6_21564	ARL6	45.0689	1.83271	3.34894e-07	18.0625	72.0752
1582	SCD5_14088	SCD5	148.535	0.911512	1.04811e-05	101.855	195.215		1582	RNF214_26451	RNF214	49.4345	-1.17374	0.00041383	69.0315	29.8375		1582	ERRFI1_17232	ERRFI1	37.0632	1.99459	3.38395e-07	13.1358	60.9906
1583	NOMO1_10859	NOMO1	5786.08	0.494622	1.06943e-05	4797.18	6774.98		1583	TMEM30A_7203	TMEM30A	3357.76	0.627652	0.000417824	2626.17	4089.34		1583	ITGA7_21806	ITGA7	50.8186	1.7188	3.405e-07	22.0982	79.539
1584	NR4A1_22797	NR4A1	13.628	2.44685	1.07234e-05	2.76534	24.4907		1584	MTHFSD_12212	MTHFSD	32.642	-1.36707	0.000417824	47.8586	17.4254		1584	PAK1IP1_16895	PAK1IP1	444.075	-0.66059	3.47656e-07	545.28	342.871
1585	PAPD5_11978	PAPD5	112.505	1.03087	1.07262e-05	72.5399	152.469		1585	TMA16_24196	TMA16	466.928	-0.910103	0.000417824	613.315	320.54		1585	PHF5A_25261	PHF5A	251.844	-0.896624	3.50071e-07	329.132	174.557
1586	ZSCAN23_26562	ZSCAN23	6.57784	2.94827	1.09102e-05	0	13.1557		1586	UNC119_23712	UNC119	159.342	0.867889	0.000419385	111.761	206.923		1586	CDK19_1201	CDK19	113.378	1.29062	3.53384e-07	63.7724	162.984
1587	TRIP12_22896	TRIP12	292.32	-0.897099	1.10244e-05	381.582	203.059		1587	CYP2S1_18787	CYP2S1	45.9005	1.20815	0.000422002	26.8954	64.9057		1587	HIGD2A_25179	HIGD2A	1275.79	-0.438822	3.58976e-07	1469.03	1082.54
1588	REV3L_13592	REV3L	104.518	-1.4268	1.1072e-05	155.893	53.1425		1588	ABCF1_35	ABCF1	349.066	-0.703179	0.000426059	434.969	263.164		1588	ATF5_501	ATF5	146.535	-1.35118	3.59479e-07	212.943	80.1269
1589	PTTG1IP_25115	PTTG1IP	1890.9	0.49519	1.10781e-05	1567.28	2214.52		1589	MAP2K1_17597	MAP2K1	1882.81	0.615851	0.000428107	1480.5	2285.13		1589	SMPDL3B_20517	SMPDL3B	10.7271	3.11455	3.72123e-07	0.317066	21.1372
1590	IFI30_3216	IFI30	30.8003	1.76949	1.10825e-05	12.6224	48.9783		1590	KLHDC10_13277	KLHDC10	827.084	0.655154	0.000428255	638.745	1015.42		1590	METTL14_13324	METTL14	343.504	0.906276	3.73085e-07	237.015	449.992
1591	BBS7_15674	BBS7	20.1095	2.12397	1.11405e-05	5.98458	34.2345		1591	HDAC3_22727	HDAC3	177.126	0.894167	0.000431137	122.524	231.727		1591	PLEK_21425	PLEK	571.45	-0.664668	3.73085e-07	701.923	440.977
1592	CFAP36_18775	CFAP36	241.717	0.853246	1.12477e-05	170.319	313.115		1592	QTRT2_17381	QTRT2	714.166	-0.821428	0.000432532	916.487	511.846		1592	PRMT1_14817	PRMT1	368.938	-0.700088	3.79488e-07	457.933	279.943
1593	PPWD1_5377	PPWD1	373.142	-0.665221	1.13514e-05	458.788	287.496		1593	DPYSL2_11688	DPYSL2	420.961	0.72516	0.000438197	314.828	527.093		1593	ZFYVE1_15983	ZFYVE1	41.0977	1.88731	3.80621e-07	15.6049	66.5905
1594	ENST00000330181	ENST00000330181	776.428	0.557478	1.13851e-05	627.196	925.66		1594	NUBP1_16247	NUBP1	201.199	-0.810276	0.000438754	256.895	145.503		1594	ARHGAP25_12452	ARHGAP25	212.197	-0.857481	3.85153e-07	274.469	149.924
1595	PSD3_20028	PSD3	135.302	0.918314	1.15308e-05	92.6023	178.002		1595	ALKBH8_18030	ALKBH8	209.116	-0.768427	0.000443548	264.873	153.359		1595	IFFO2_16810	IFFO2	9.58428	3.17461	3.86798e-07	0	19.1686
1596	SEC61A2_21273	SEC61A2	220.278	0.788581	1.15308e-05	160.875	279.681		1596	GRAMD1C_15673	GRAMD1C	19.8207	1.86817	0.000445957	6.91418	32.7273		1596	SATB1_6106	SATB1	62.64	-1.5704	3.93771e-07	95.4572	29.8228
1597	NR3C1_4689	NR3C1	132.841	-0.938131	1.16672e-05	175.609	90.0745		1597	SEPT6_27837	2017-09-06	218.882	0.740139	0.000450765	162.783	274.981		1597	EXOSC3_15563	EXOSC3	1371.58	-0.450552	3.96222e-07	1585.34	1157.82
1598	DUSP12_26396	DUSP12	129.916	-1.05516	1.18019e-05	176.073	83.7602		1598	TIGD3_17585	TIGD3	5.62663	2.34486	0.000451333	0.550965	10.7023		1598	ATP5F1_11098	ATP5F1	2522.48	-0.47174	3.98461e-07	2933.66	2111.29
1599	NOTCH3_20764	NOTCH3	290.548	-0.735111	1.18019e-05	363.407	217.69		1599	SUSD3_20382	SUSD3	19.2535	1.75845	0.000453148	7.39036	31.1167		1599	ANKMY2_11687	ANKMY2	308.696	0.752675	4.08089e-07	229.095	388.297
1600	U2SURP_23351	U2SURP	1121.49	-0.54135	1.18019e-05	1330.28	912.698		1600	CAPRIN1_20493	CAPRIN1	352.768	-1.14765	0.000453148	494.43	211.106		1600	PDCD4_10477	PDCD4	455.505	0.684636	4.08302e-07	348.53	562.481
1601	ZNF384_15033	ZNF384	30.1774	-1.77284	1.18019e-05	48.0494	12.3053		1601	CPSF7_1542	CPSF7	31.4699	-1.43418	0.000458172	47.7189	15.221		1601	EEF1B2_14833	EEF1B2	695.41	-0.58495	4.12728e-07	835.469	555.35
1602	TFPI2_17184	TFPI2	56.1063	1.39025	1.18168e-05	29.4958	82.7167		1602	BCAS4_23317	BCAS4	72.369	0.98029	0.000458501	47.7254	97.0126		1602	ADGRE1_23217	ADGRE1	10.3113	3.10362	4.18144e-07	0.269715	20.3529
1603	RAN_5725	RAN	10801.3	-0.569779	1.18206e-05	12924.7	8677.81		1603	HYLS1_15043	HYLS1	21.3994	-1.60138	0.0004648	33.7165	9.08237		1603	GPN1_27283	GPN1	460.58	-0.63883	4.19318e-07	562.013	359.148
1604	SENP1_19761	SENP1	81.6947	-1.25738	1.18299e-05	117.359	46.0309		1604	PSMC3IP_26468	PSMC3IP	1287.66	0.693069	0.000466547	977.299	1598.03		1604	NOP16_11351	NOP16	87.4661	-1.31042	4.20049e-07	126.168	48.7646
1605	BCKDHB_16863	BCKDHB	398.331	0.71596	1.22583e-05	300.319	496.343		1605	TENM1_19740	TENM1	35.9843	1.38239	0.000468524	18.4561	53.5124		1605	USP33_28045	USP33	222.977	0.860203	4.24164e-07	157.34	288.614
1606	C1QL4_24984	C1QL4	8.58864	2.80611	1.2457e-05	0.603386	16.5739		1606	PLPPR5_28911	PLPPR5	27.6398	-1.46483	0.000469287	42.0196	13.26		1606	ALG6_21797	ALG6	347.45	-0.762951	4.30545e-07	438.416	256.484
1607	TNIK_24491	TNIK	82.9011	1.2087	1.25007e-05	49.1204	116.682		1607	ARHGAP17_12994	ARHGAP17	297.503	0.751174	0.00047059	219.18	375.826		1607	TXLNA_7419	TXLNA	986.671	-0.469584	4.30545e-07	1146.57	826.772
1608	TMEM87A_18475	TMEM87A	33.4652	-1.7238	1.2727e-05	52.6313	14.2991		1608	PIGF_27685	PIGF	139.334	0.935388	0.000470715	94.0115	184.657		1608	GRHL1_14625	GRHL1	12.5555	3.06463	4.30545e-07	0.539431	24.5715
1609	RPAP3_5909	RPAP3	1078.71	0.684217	1.28693e-05	825.002	1332.42		1609	ENST00000229708	ENST00000229708	44.0824	1.19656	0.000472511	25.7335	62.4313		1609	CLINT1_25116	CLINT1	679.721	-0.605812	4.35754e-07	821.861	537.58
1610	SRSF7_6776	SRSF7	649.695	-0.625751	1.29198e-05	789.478	509.912		1610	RTN2_6054	RTN2	7.98553	2.16261	0.000476019	1.60632	14.3647		1610	CHD2_14318	CHD2	208.894	-0.910335	4.37468e-07	273.883	143.906
1611	FBXO25_21876	FBXO25	97.1379	1.09399	1.29611e-05	60.7171	133.559		1611	SERTAD2_15060	SERTAD2	516.447	0.853274	0.000476019	362.65	670.245		1611	FGD6_18778	FGD6	9.55355	3.16252	4.40955e-07	0	19.1071
1612	USP3_20687	USP3	220.035	-0.809499	1.29611e-05	281.436	158.634		1612	MYO1D_21870	MYO1D	284.242	0.936471	0.000476019	191.074	377.409		1612	TEX14_11881	TEX14	13.6808	2.91344	4.48569e-07	1.33281	26.0288
1613	N4BP3_21326	N4BP3	101.044	-1.08643	1.29796e-05	138.078	64.0091		1613	MTRF1L_25316	MTRF1L	300.055	0.904963	0.000476019	205.487	394.623		1613	HNRNPAB_18512	HNRNPAB	2704.73	-0.372385	4.48569e-07	3052.95	2356.52
1614	TRAFD1_25971	TRAFD1	12.1747	2.54136	1.34167e-05	1.96209	22.3872		1614	PRR13_22266	PRR13	4948.94	0.761931	0.000476654	3639.22	6258.66		1614	UQCC2_19033	UQCC2	286.833	-0.738935	4.53892e-07	359.631	214.036
1615	TSPAN10_15129	TSPAN10	10.234	2.72406	1.3433e-05	0.906687	19.5613		1615	BBS9_18861	BBS9	146.804	0.848921	0.00047724	103.044	190.563		1615	CYP2E1_1722	CYP2E1	20.3448	2.50865	4.54239e-07	4.12466	36.5649
1616	RAB11FIP2_5656	RAB11FIP2	35.6049	-1.78629	1.35097e-05	57.4	13.8097		1616	ACP7_16421	ACP7	16.3342	-1.78735	0.000488141	26.2429	6.42537		1616	PHF19_22914	PHF19	73.6865	-1.4956	4.55647e-07	110.636	36.737
1617	RBM17_12409	RBM17	4587.38	-0.631591	1.35902e-05	5586.51	3588.25		1617	RAB33B_18317	RAB33B	119.371	0.882866	0.000488673	83.1792	155.562		1617	LMBR1L_12740	LMBR1L	53.6311	1.84888	4.59051e-07	20.8198	86.4423
1618	DEPDC1_16570	DEPDC1	113.019	-0.98917	1.3607e-05	151.21	74.8285		1618	RGS7BP_27785	RGS7BP	6.55341	2.29003	0.000489864	0.870542	12.2363		1618	UNC50_7554	UNC50	576.282	-0.62299	4.61751e-07	699.897	452.667
1619	RAB8A_20812	RAB8A	469.335	-0.741252	1.37469e-05	588.815	349.856		1619	KMT2B_21566	KMT2B	41.9222	-1.21698	0.000493702	60.0912	23.7532		1619	NDUFA6_24942	NDUFA6	1106.74	-0.481593	4.63737e-07	1290.73	922.761
1620	RUNX2_19601	RUNX2	31.8365	-1.74179	1.38065e-05	50.5937	13.0792		1620	AKR7A2_29026	AKR7A2	85.049	1.13394	0.000497056	51.3203	118.778		1620	SNAI1_24734	SNAI1	13.6625	2.92305	4.65659e-07	1.21659	26.1084
1621	CLN6_25567	CLN6	264	-0.787153	1.39082e-05	336.186	191.814		1621	PPWD1_5377	PPWD1	177.323	-0.848713	0.000497952	228.643	126.002		1621	OXCT2_27638	OXCT2	515.418	-0.651268	4.65659e-07	630.944	399.893
1622	NGDN_24021	NGDN	371.698	-0.793163	1.39926e-05	474.195	269.201		1622	TRIM56_13240	TRIM56	37.0924	-1.48275	0.000501692	55.4755	18.7093		1622	EXOSC5_27191	EXOSC5	675.27	-0.557207	4.74942e-07	804.853	545.687
1623	SMARCAD1_22000	SMARCAD1	203.761	-0.843732	1.41595e-05	262.965	144.557		1623	LTV1_17253	LTV1	1096.74	-0.762619	0.000501692	1385.78	807.697		1623	DGAT2_15185	DGAT2	86.3652	1.36255	4.92954e-07	46.8463	125.884
1624	SMAGP_6567	SMAGP	24.5193	-2.00871	1.44115e-05	40.9971	8.04145		1624	JARID2_10461	JARID2	57.8628	1.07259	0.000501772	36.4232	79.3024		1624	MSN_25433	MSN	12050.7	-0.312306	4.98101e-07	13353.3	10748
1625	ENST00000610609	ENST00000610609	44.3026	-1.47212	1.45332e-05	66.233	22.3721		1625	EPAS1_16750	EPAS1	25.3498	1.43806	0.000501779	12.4957	38.2038		1625	TAF6_27932	TAF6	139.586	1.20264	5.07558e-07	82.5721	196.6
1626	DVL1_14618	DVL1	32.7503	-1.82099	1.4606e-05	53.0373	12.4634		1626	SPIN2B_14509	SPIN2B	23.8793	-1.47664	0.000503707	36.1834	11.5752		1626	AAK1_10468	AAK1	86.1787	1.42303	5.16066e-07	44.9538	127.404
1627	DCXR_13600	DCXR	369.611	0.661362	1.46188e-05	285.169	454.054		1627	LARP7_22092	LARP7	41.7643	-1.21118	0.000505103	59.6129	23.9157		1627	UTP18_26174	UTP18	200.384	-0.980279	5.35754e-07	267.328	133.44
1628	ADRM1_20859	ADRM1	172.924	-0.926275	1.47009e-05	227.959	117.889		1628	KIAA1522_25328	KIAA1522	34.7081	1.27711	0.000509395	19.2285	50.1876		1628	RTF1_19234	RTF1	117.582	1.31782	5.4245e-07	65.1797	169.984
1629	CRISPLD2_17606	CRISPLD2	304.004	2.26289	1.47292e-05	78.4371	529.571		1629	SPAG8_28892	SPAG8	8.99967	2.11084	0.000511037	2.13891	15.8604		1629	FAM103A1_18110	FAM103A1	236.06	0.849869	5.64304e-07	167.414	304.706
1630	SLC25A24_13937	SLC25A24	184.534	-0.822484	1.4846e-05	236.442	132.627		1630	MKRN2OS_23242	MKRN2OS	5.57449	2.3253	0.000511039	0.592574	10.5564		1630	MSTN_11981	MSTN	8.99908	3.13219	5.83616e-07	0	17.9982
1631	LACTB_23770	LACTB	646.665	0.632273	1.50019e-05	505.43	787.9		1631	NSRP1_19176	NSRP1	361.882	-0.785631	0.000511602	459.857	263.907		1631	ENAH_23745	ENAH	85.6853	1.49957	5.89743e-07	42.6584	128.712
1632	MYO6_15863	MYO6	590.905	0.609804	1.50317e-05	466.763	715.047		1632	MLH3_14808	MLH3	98.6076	-0.923137	0.000513459	130.047	67.1684		1632	KLHL26_12618	KLHL26	59.4786	1.52991	5.89743e-07	29.0707	89.8864
1633	KIAA1147_26338	KIAA1147	131.805	-0.941897	1.51432e-05	174.526	89.0842		1633	NUDT15_16958	NUDT15	266.591	-0.743111	0.000514524	335.621	197.561		1633	HIST1H3J_19153	HIST1H3J	1083.76	-0.459921	5.91279e-07	1256.02	911.507
1634	KITLG_12641	KITLG	402.135	-0.656442	1.517e-05	492.922	311.348		1634	NXT1_11726	NXT1	51.9503	-1.20436	0.000515012	74.2849	29.6157		1634	SPICE1_22222	SPICE1	203.892	1.01352	5.91279e-07	132.981	274.803
1635	KLF15_17367	KLF15	18.4897	2.15195	1.51845e-05	5.28098	31.6984		1635	TSR2_14062	TSR2	77.8153	-1.22657	0.000517721	112.069	43.5621		1635	SLC39A8_20682	SLC39A8	853.486	-0.479759	5.93479e-07	995.056	711.916
1636	ENTPD2_21688	ENTPD2	79.9144	1.12743	1.52806e-05	49.1297	110.699		1636	HMSD_18693	HMSD	51.4719	1.12409	0.000518257	31.4759	71.468		1636	MSANTD4_14989	MSANTD4	919.918	-0.559654	5.95025e-07	1097.74	742.094
1637	ZNF555_15210	ZNF555	193.627	0.814136	1.52837e-05	139.463	247.792		1637	TOX4_26503	TOX4	208.887	0.716775	0.000520064	157.194	260.579		1637	MYBPH_15867	MYBPH	15.1424	-2.81535	5.96096e-07	28.5599	1.72486
1638	FAM131B_12542	FAM131B	8.19429	2.77955	1.54319e-05	0.603386	15.7852		1638	MAP1LC3B_3964	MAP1LC3B	22.3618	1.62475	0.000533649	9.88051	34.8431		1638	C9orf40_21822	C9orf40	143.212	-1.02201	6.01469e-07	193.148	93.2756
1639	CHD2_14318	CHD2	314.324	-0.696222	1.54517e-05	389.818	238.83		1639	YEATS4_13437	YEATS4	846.456	-0.621775	0.000535712	1028.58	664.336		1639	MATR3_19580	MATR3	580.688	-0.580288	6.10529e-07	696.844	464.531
1640	TMEM120B_11041	TMEM120B	100.116	1.12951	1.54616e-05	61.6154	138.616		1640	ASB18_28875	ASB18	6.84711	-2.2492	0.000535712	12.6671	1.02711		1640	SYAP1_18656	SYAP1	170.514	0.984701	6.22413e-07	113	228.027
1641	AP4M1_331	AP4M1	27.3981	-1.86442	1.56087e-05	44.6046	10.1916		1641	ASMTL_20341	ASMTL	80.938	1.08918	0.000536147	50.492	111.384		1641	LAMP1_3730	LAMP1	645.854	0.5639	6.27644e-07	520.328	771.379
1642	KIAA0753_3564	KIAA0753	68.3534	-1.23875	1.56416e-05	96.8022	39.9046		1642	PPP2CA_5356	PPP2CA	214.791	-0.794571	0.000537066	273.615	155.966		1642	ADD3_16935	ADD3	136.58	1.47756	6.36898e-07	68.9399	204.22
1643	AK1_20871	AK1	133.64	0.921946	1.57135e-05	91.1981	176.082		1643	RNF6_10882	RNF6	479.223	-0.816654	0.000537112	613.962	344.483		1643	PRAF2_28210	PRAF2	84.3445	1.40341	6.38329e-07	44.443	124.246
1644	PGBD2_15295	PGBD2	93.87	-1.06102	1.58682e-05	127.873	59.8669		1644	ZMYND19_11392	ZMYND19	806.791	0.640181	0.000542331	627.57	986.013		1644	KIAA0556_14078	KIAA0556	72.3308	1.41043	6.43408e-07	38.102	106.56
1645	ARHGEF28_24102	ARHGEF28	65.4802	1.3476	1.5887e-05	35.0565	95.9038		1645	ACO1_20595	ACO1	506.707	0.634589	0.000547566	395.547	617.867		1645	CBFB_20079	CBFB	2562.61	-0.43879	6.45894e-07	2951.65	2173.57
1646	NIP7_27585	NIP7	193.754	-0.913153	1.62135e-05	254.739	132.769		1646	OBSL1_14596	OBSL1	40.0242	-1.28579	0.000557837	58.4271	21.6214		1646	ITGAX_23116	ITGAX	36.5074	2.10358	6.54935e-07	11.7097	61.3051
1647	SDC1_6160	SDC1	988.533	-0.556729	1.62135e-05	1177.79	799.275		1647	SHC4_26070	SHC4	6.39204	2.27819	0.000558239	0.912151	11.8719		1647	ALDH1L2_17921	ALDH1L2	188.073	-0.943285	6.58819e-07	248.789	127.357
1648	MTDH_21167	MTDH	95.5443	-1.15154	1.62924e-05	132.854	58.2346		1648	SNPH_17872	SNPH	40.605	1.22058	0.000558358	23.4465	57.7636		1648	SRSF7_6776	SRSF7	556.236	-0.647974	6.67983e-07	680.676	431.796
1649	FAM168B_24510	FAM168B	139.711	-1.04627	1.64147e-05	189.858	89.5628		1649	MPHOSPH8_23839	MPHOSPH8	538.474	0.605233	0.000558358	425.344	651.605		1649	RPN2_21832	RPN2	381.539	-0.676305	6.71289e-07	470.487	292.591
1650	SERPINE2_27842	SERPINE2	34.648	1.62067	1.65117e-05	15.7893	53.5067		1650	MFGE8_22559	MFGE8	103.762	0.970919	0.000558839	68.2825	139.242		1650	CD59_22225	CD59	58.1826	1.5781	6.84636e-07	27.4495	88.9157
1651	PHTF2_16913	PHTF2	602.17	0.576398	1.66862e-05	482.205	722.135		1651	IER5_15403	IER5	51.8554	1.2279	0.000559653	30.0529	73.658		1651	PIM1_18204	PIM1	14.292	2.83656	6.99449e-07	1.55949	27.0244
1652	ERI1_17851	ERI1	226.792	0.758339	1.67012e-05	167.336	286.249		1652	NONO_12275	NONO	1592.64	-0.659637	0.000562401	1958.22	1227.07		1652	TMEM169_12325	TMEM169	9.01502	3.11437	7.05941e-07	0	18.03
1653	WAPL_22964	WAPL	187.231	-0.802253	1.6721e-05	238.827	135.636		1653	AGK_11222	AGK	120.573	-0.86162	0.000563473	157.399	83.7468		1653	PSMD7_26163	PSMD7	483.346	-0.764642	7.05966e-07	610.152	356.541
1654	SNAI3_24036	SNAI3	16.8985	2.26076	1.68514e-05	4.10046	29.6966		1654	REXO4_26259	REXO4	435.866	-0.667424	0.000563473	537.243	334.489		1654	LRCH1_19319	LRCH1	228.296	-0.863756	7.07016e-07	295.783	160.81
1655	GAL3ST4_12052	GAL3ST4	8.13423	2.78373	1.69337e-05	0.453344	15.8151		1655	SNRNP48_16042	SNRNP48	98.7018	1.01776	0.000564927	63.045	134.359		1655	PEBP1_17926	PEBP1	3238.19	-0.365365	7.33268e-07	3647.74	2828.64
1656	UBR5_23939	UBR5	1636.95	-0.633937	1.70382e-05	1996.09	1277.8		1656	FDFT1_2382	FDFT1	19.0314	1.60731	0.000568055	8.22773	29.8351		1656	SERPINB8_19714	SERPINB8	102.06	-1.49758	7.35207e-07	153.452	50.6687
1657	HIST1H2BE_11972	HIST1H2BE	141.032	0.975545	1.72085e-05	93.244	188.82		1657	CHD2_14318	CHD2	104.958	-0.928201	0.000568887	139.458	70.4572		1657	PGAM1_5090	PGAM1	401.538	-0.725424	7.58892e-07	501.897	301.18
1658	MPP7_12403	MPP7	481.764	0.640537	1.72756e-05	375.288	588.241		1658	SETDB1_26641	SETDB1	22.4815	-1.64165	0.000570603	36.1199	8.84321		1658	EVI5L_22211	EVI5L	15.9259	2.73745	7.61886e-07	2.19362	29.6581
1659	APBB1_11880	APBB1	13.7986	2.39125	1.73255e-05	2.84197	24.7553		1659	KIAA0355_3561	KIAA0355	59.3106	1.1061	0.000570603	36.6758	81.9454		1659	EHBP1_21842	EHBP1	426.303	-0.643254	7.74993e-07	520.955	331.651
1660	CNOT9_17952	CNOT9	613.345	-0.566647	1.74017e-05	733.494	493.197		1660	NFKB1_4566	NFKB1	49.9517	-1.18321	0.00058012	69.9967	29.9068		1660	IMPDH2_3367	IMPDH2	1041.11	0.534208	7.81255e-07	849.086	1233.14
1661	HNRNPH1_20367	HNRNPH1	1375.98	-0.54969	1.74017e-05	1636.3	1115.66		1661	INIP_18794	INIP	589.104	0.615363	0.000583983	462.704	715.504		1661	L3MBTL2_24136	L3MBTL2	227.654	-0.830592	7.84906e-07	292.477	162.831
1662	ARFRP1_19005	ARFRP1	62.8825	-1.26089	1.76578e-05	89.7112	36.0537		1662	PGGT1B_11300	PGGT1B	247.11	-0.96387	0.000585916	328.926	165.294		1662	RAB31_5670	RAB31	71.4949	1.56857	7.84906e-07	34.0044	108.985
1663	RUSC1_27816	RUSC1	249.066	-0.800607	1.76637e-05	317.53	180.602		1663	BNIP1_14301	BNIP1	16.2842	-1.76466	0.000585916	26.8207	5.74761		1663	HNRNPR_23683	HNRNPR	129.041	-1.1369	7.85593e-07	178.846	79.237
1664	BCAS2_650	BCAS2	16088.3	0.557629	1.77901e-05	12989.5	19187		1664	SPATA33_11223	SPATA33	41.7782	1.20457	0.000586534	24.1539	59.4025		1664	CXorf23_23768	CXorf23	37.6511	1.94466	7.94991e-07	13.7269	61.5753
1665	TDP2_7020	TDP2	193.069	-0.826695	1.79136e-05	248.068	138.069		1665	SELENBP1_19526	SELENBP1	69.9786	0.982336	0.000590363	46.2637	93.6935		1665	CCDC22_11209	CCDC22	176.555	-1.00791	8.12591e-07	237.343	115.767
1666	MAP3K1_22897	MAP3K1	451.874	-0.710707	1.79422e-05	562.663	341.085		1666	SLC26A2_24334	SLC26A2	59.0384	-1.13125	0.000595843	82.6959	35.3809		1666	BHLHE41_15633	BHLHE41	18.7521	2.51923	8.21541e-07	3.72728	33.7769
1667	TVP23C_28027	TVP23C	81.4035	1.13463	1.81022e-05	49.6104	113.197		1667	MPC2_4243	MPC2	273.228	0.753816	0.000601068	200.912	345.543		1667	CAMTA1_18537	CAMTA1	857.765	0.499125	8.29263e-07	709.848	1005.68
1668	EPB41_18705	EPB41	814.145	0.740228	1.81156e-05	606.215	1022.08		1668	PANX1_18956	PANX1	1092.87	0.579021	0.00060786	872.781	1312.97		1668	LMO2_14207	LMO2	33.0425	-2.08206	8.30684e-07	55.4127	10.6722
1669	WDR60_11257	WDR60	123.703	0.983559	1.81411e-05	81.9391	165.467		1669	TXNRD1_7440	TXNRD1	1028.25	-0.895459	0.000608638	1349.64	706.857		1669	UBE2E3_7474	UBE2E3	87.2791	-1.36464	8.39299e-07	127.406	47.1525
1670	SPRYD4_20990	SPRYD4	21.6735	-1.98451	1.8408e-05	35.8796	7.46734		1670	TGFBR1_22430	TGFBR1	340.159	0.693606	0.000608944	258.646	421.671		1670	ALKBH4_22188	ALKBH4	27.1924	-2.16704	8.39299e-07	46.3254	8.05941
1671	TMEM136_25961	TMEM136	108.105	1.00113	1.84873e-05	70.9795	145.23		1671	EAF2_22367	EAF2	61.6315	1.0478	0.000609677	39.2613	84.0017		1671	RUBCN_28569	RUBCN	65.6697	1.452	8.51693e-07	33.5196	97.8198
1672	SRRD_25382	SRRD	484.801	-0.614476	1.87813e-05	587.329	382.272		1672	SMARCA4_6573	SMARCA4	231.691	-0.889854	0.000619879	304.096	159.285		1672	COLGALT1_17137	COLGALT1	192.474	-0.97489	8.65195e-07	256.581	128.367
1673	C2orf61_11250	C2orf61	29.2621	1.7163	1.93883e-05	12.3453	46.179		1673	SLC7A1_26434	SLC7A1	57.8426	-1.17797	0.000627612	81.248	34.4371		1673	RAD18_20890	RAD18	459.746	0.655456	8.85969e-07	355.862	563.63
1674	TMEM184C_19988	TMEM184C	919.548	0.564432	1.95456e-05	740.137	1098.96		1674	NELFA_26132	NELFA	85.6518	-0.999773	0.000627612	115.963	55.3405		1674	SERPINE2_27841	SERPINE2	21.1731	2.51921	8.86074e-07	4.10315	38.243
1675	DBF4B_25698	DBF4B	174.493	0.829447	2.01287e-05	124.437	224.549		1675	A4GALT_12912	A4GALT	3.93673	2.3727	0.000631539	0	7.87346		1675	SYVN1_21792	SYVN1	393.515	0.674596	9.16089e-07	302.514	484.516
1676	KATNA1_3491	KATNA1	227.561	0.823331	2.01509e-05	163.715	291.407		1676	SERPINI1_17941	SERPINI1	12.2222	1.88729	0.000636114	4.13958	20.3049		1676	RNASET2_13733	RNASET2	2640.91	-0.370877	9.29857e-07	2979.4	2302.42
1677	ZNF765_21748	ZNF765	333.585	0.741913	2.01999e-05	248.903	418.266		1677	ZFR_7844	ZFR	1721.66	-0.690346	0.000638244	2135.14	1308.18		1677	INPP4A_22995	INPP4A	331.238	0.809156	9.43413e-07	238.832	423.643
1678	DNAAF2_15022	DNAAF2	789.802	-0.60949	2.02013e-05	956.634	622.971		1678	RFX1_17861	RFX1	8.34487	-2.12773	0.000640985	14.919	1.77078		1678	PPFIBP1_22884	PPFIBP1	59.5613	1.48815	9.57358e-07	29.755	89.3675
1679	AMOT_12156	AMOT	23.2847	1.96256	2.0474e-05	7.82287	38.7465		1679	THOC6_12411	THOC6	68.4967	-1.00775	0.000642538	92.3333	44.6601		1679	ZBED5_25778	ZBED5	147.004	-1.12244	9.59743e-07	203.213	90.7949
1680	SLC35D1_20672	SLC35D1	88.0689	-1.10126	2.05496e-05	121.054	55.0842		1680	OAZ2_14577	OAZ2	266.474	0.777979	0.00064265	193.736	339.212		1680	TOMM6_17484	TOMM6	3531.59	-0.439655	9.65833e-07	4067.96	2995.21
1681	STAM_6816	STAM	792.246	0.574598	2.07492e-05	635.023	949.47		1681	RPP38_28323	RPP38	243.319	-0.775881	0.000643891	308.133	178.506		1681	ZNF622_20270	ZNF622	2345.48	0.359491	9.78112e-07	2053.61	2637.34
1682	BMP6_21117	BMP6	8.87357	2.68012	2.09203e-05	0.955185	16.792		1682	CNNM2_20640	CNNM2	85.1864	0.96687	0.000645317	56.176	114.197		1682	C6orf1_18144	C6orf1	39.7145	1.91788	9.90214e-07	14.6551	64.7738
1683	RMND1_14400	RMND1	1358.6	-0.539648	2.09203e-05	1611.21	1106		1683	IFI6_25609	IFI6	129.623	0.838671	0.00064577	91.845	167.401		1683	CEP164_12289	CEP164	156.542	0.960893	9.94468e-07	105.197	207.886
1684	DNTTIP2_1936	DNTTIP2	332.145	-0.670488	2.11803e-05	408.839	255.45		1684	FAM91A1_17832	FAM91A1	153.444	1.02549	0.00064655	98.3793	208.509		1684	SERPINI1_17941	SERPINI1	12.2649	2.92415	1.01157e-06	0.809146	23.7206
1685	DNAI1_13595	DNAI1	8.41418	2.74478	2.13461e-05	0.703599	16.1248		1685	SRP54_6759	SRP54	1457.33	0.667644	0.000650922	1120.24	1794.42		1685	CDC37_21984	CDC37	237.091	0.83473	1.01467e-06	169.447	304.735
1686	ADRA2C_22752	ADRA2C	49.4653	-1.37997	2.13731e-05	72.5694	26.3612		1686	TMEM165_20728	TMEM165	392.963	0.850463	0.000657019	276.24	509.686		1686	MCC_15481	MCC	8.60354	3.07624	1.02035e-06	0	17.2071
1687	LEO1_18270	LEO1	1518.41	-0.564397	2.13856e-05	1813.54	1223.28		1687	TCF12_27943	TCF12	776.239	-0.660873	0.000657019	953.735	598.743		1687	PTX3_15463	PTX3	26.5754	2.23094	1.03243e-06	7.40721	45.7437
1688	FILIP1L_12646	FILIP1L	14.1083	2.35225	2.1523e-05	2.89369	25.3229		1688	ENST00000561234	ENST00000561234	233.491	0.82153	0.000661386	166.448	300.534		1688	BRD9_20221	BRD9	497.785	-0.606863	1.0409e-06	602.036	393.533
1689	ZFAT_20930	ZFAT	68.9973	-1.22751	2.15501e-05	97.722	40.2725		1689	SMG9_13318	SMG9	52.7994	-1.20026	0.000661533	74.1031	31.4957		1689	GTPBP6_21086	GTPBP6	115.702	-1.17943	1.05354e-06	162.179	69.2246
1690	CACYBP_11975	CACYBP	44.9198	-1.46621	2.2088e-05	67.2196	22.6201		1690	C8orf88_16988	C8orf88	22.1661	1.53055	0.000661703	10.1402	34.192		1690	FAM204A_12580	FAM204A	1103.88	-0.522424	1.05583e-06	1303.3	904.458
1691	KIAA1211L_20477	KIAA1211L	55.5486	-1.30108	2.22994e-05	80.1744	30.9228		1691	ADRA1B_13382	ADRA1B	11.5843	1.93991	0.000664034	3.52378	19.6447		1691	OARD1_21686	OARD1	331.689	-0.724831	1.06615e-06	414.575	248.803
1692	DAD1_1749	DAD1	1404.3	0.66904	2.24371e-05	1079.78	1728.81		1692	RIMS3_11474	RIMS3	10.6686	1.94173	0.000665054	3.28742	18.0498		1692	KAT6B_3489	KAT6B	201.364	-1.00384	1.07166e-06	270.433	132.295
1693	LIFR_25894	LIFR	35.0144	1.79653	2.26003e-05	14.2755	55.7534		1693	ECSCR_20772	ECSCR	20.0514	1.71319	0.000668216	7.68023	32.4227		1693	SPIRE1_17079	SPIRE1	35.3226	1.99801	1.07333e-06	12.1488	58.4963
1694	CNTFR_18507	CNTFR	11.583	2.47612	2.26494e-05	1.987	21.179		1694	GTF2H2C_2837	GTF2H2C	155.256	-0.846749	0.000672845	200.036	110.477		1694	RCC1L_15134	RCC1L	126.546	-1.29165	1.07503e-06	181.871	71.2199
1695	PPM1D_25317	PPM1D	606.856	0.55951	2.27472e-05	489.794	723.918		1695	RBM34_28235	RBM34	126.871	-0.851704	0.000675928	164.88	88.8621		1695	KIAA0196_3558	KIAA0196	832.853	0.603342	1.12986e-06	659.689	1006.02
1696	ZNF746_16282	ZNF746	89.8563	-1.0966	2.27723e-05	123.722	55.9908		1696	TRNT1_22338	TRNT1	24.9056	-1.48626	0.000678275	38.4069	11.4043		1696	BCL2L12_18713	BCL2L12	149.713	1.04241	1.13525e-06	96.6435	202.782
1697	GTF3C6_12861	GTF3C6	1839.01	-0.589486	2.29125e-05	2214.44	1463.59		1697	NPAT_17979	NPAT	123.569	1.11823	0.000686262	74.9833	172.156		1697	NPRL3_16365	NPRL3	163.38	-0.997878	1.13621e-06	219.139	107.622
1698	STARD4_22492	STARD4	79.3793	1.12503	2.29125e-05	48.652	110.107		1698	BRD2_15535	BRD2	83.7445	-0.978573	0.000686747	112.575	54.9136		1698	DEPDC1B_1847	DEPDC1B	562.066	-0.73741	1.14791e-06	704.902	419.23
1699	ARHGEF5_18275	ARHGEF5	50.1474	-1.37204	2.30155e-05	73.4212	26.8737		1699	RIN2_25154	RIN2	15.3728	-1.76722	0.000690414	25.304	5.44157		1699	HECA_13509	HECA	430.499	0.660626	1.1493e-06	332.885	528.113
1700	SFXN5_23304	SFXN5	50.9309	-1.44305	2.30155e-05	75.9585	25.9033		1700	MAEA_3932	MAEA	34.3037	-1.36066	0.000690716	50.9019	17.7055		1700	LCP2_20999	LCP2	18.1576	-2.58116	1.15117e-06	33.1552	3.15993
1701	CYP4F2_17490	CYP4F2	7.37106	2.79578	2.3091e-05	0.376714	14.3654		1701	TMEM65_28194	TMEM65	38.2335	1.32183	0.000691203	20.3623	56.1047		1701	MAGT1_20967	MAGT1	139.27	1.042	1.15248e-06	89.7341	188.805
1702	AFF1_22602	AFF1	42.9655	1.51449	2.34498e-05	21.3391	64.592		1702	RAI1_17776	RAI1	36.002	-1.27696	0.000698265	52.6437	19.3603		1702	DNAJB6_1912	DNAJB6	606.269	0.68663	1.15795e-06	462.737	749.8
1703	ZNF804B_25158	ZNF804B	10.3465	-2.58252	2.3518e-05	19.2085	1.48446		1703	CCDC34_23016	CCDC34	250.476	0.676919	0.000701387	191.833	309.12		1703	RHEB_5834	RHEB	2112.38	-0.372431	1.17007e-06	2384.94	1839.82
1704	UCHL3_26310	UCHL3	541.316	0.59988	2.35252e-05	429.146	653.487		1704	WDR47_20877	WDR47	26.5725	1.45692	0.000703322	13.053	40.0919		1704	YWHAE_7811	YWHAE	2360.71	-0.349841	1.17255e-06	2646.36	2075.07
1705	EHBP1_21842	EHBP1	485.597	-0.655056	2.38896e-05	595.511	375.682		1705	RPP21_27805	RPP21	800.02	-0.585974	0.000703756	962.43	637.609		1705	SEMA4B_16787	SEMA4B	23.6958	2.28873	1.17675e-06	6.18198	41.2096
1706	IWS1_15910	IWS1	262.882	-0.719245	2.38896e-05	328.517	197.247		1706	RASSF4_12939	RASSF4	17.7228	1.61016	0.000703756	7.75998	27.6857		1706	NFE2L3_17297	NFE2L3	133.295	1.13069	1.18437e-06	81.6899	184.9
1707	TAGLN_19364	TAGLN	144.975	-0.932402	2.38896e-05	191.505	98.446		1707	MAN1C1_11683	MAN1C1	6.75614	2.18373	0.000706145	1.23173	12.2805		1707	IL1RN_28396	IL1RN	19.0148	-2.48226	1.19855e-06	34.1896	3.84006
1708	EIF2B3_20384	EIF2B3	276.061	0.735852	2.3976e-05	205.497	346.625		1708	PCDH18_17731	PCDH18	59.0625	1.05814	0.000707788	36.951	81.1741		1708	ACBD7_26590	ACBD7	12.5653	2.83652	1.2111e-06	1.17356	23.9571
1709	ZNF219_25562	ZNF219	47.0058	-1.42916	2.40819e-05	69.9503	24.0612		1709	PRCC_5383	PRCC	18.0942	-1.64262	0.000708197	28.6533	7.53505		1709	ENST00000372833	ENST00000372833	2641.44	-0.371867	1.21343e-06	2981.1	2301.78
1710	C21orf33_11339	C21orf33	864.772	-0.524201	2.42359e-05	1021.52	708.02		1710	USP38_7593	USP38	265.48	0.687005	0.000709869	202.335	328.626		1710	GOLGA8O_20308	GOLGA8O	86.3227	1.33318	1.23175e-06	47.489	125.156
1711	BCAR3_26882	BCAR3	27.0736	-1.87061	2.43532e-05	44.3133	9.8339		1711	FAM160A2_20905	FAM160A2	64.1551	0.980349	0.000731904	42.2573	86.0528		1711	RABL3_16985	RABL3	125.664	-1.07087	1.23429e-06	171.667	79.661
1712	CEP55_20707	CEP55	1144.7	0.504367	2.44113e-05	945.375	1344.03		1712	INPP5K_25684	INPP5K	57.1482	1.19814	0.000736098	33.4168	80.8797		1712	CASP4_22663	CASP4	362.242	-0.695487	1.24851e-06	449.243	275.24
1713	ATXN7L2_28681	ATXN7L2	32.2269	-1.7189	2.44206e-05	50.5393	13.9145		1713	RBM38_27763	RBM38	189.636	0.98575	0.000742816	123.929	255.344		1713	USP36_19616	USP36	227.123	-0.903549	1.25456e-06	297.445	156.8
1714	STK4_17344	STK4	157.593	0.868539	2.44874e-05	110.327	204.859		1714	RIF1_17638	RIF1	102.31	-1.08875	0.000742816	142.018	62.6021		1714	DESI1_20587	DESI1	194.912	-0.943431	1.25935e-06	257.787	132.037
1715	MTM1_21044	MTM1	149.6	0.90941	2.45456e-05	102.851	196.35		1715	MUM1L1_12477	MUM1L1	13.1311	1.79662	0.000746314	4.57416	21.688		1715	PSMB4_14756	PSMB4	6028.4	-0.3455	1.29936e-06	6749.42	5307.38
1716	JARID2_10461	JARID2	184.668	0.84354	2.47119e-05	130.976	238.361		1716	ACER3_20257	ACER3	620.718	0.58323	0.000754817	495.102	746.333		1716	CASP8AP2_26092	CASP8AP2	967.121	0.47078	1.30715e-06	810.002	1124.24
1717	ZNF480_21541	ZNF480	125.333	-0.96006	2.49574e-05	167.083	83.5825		1717	CDV3_18774	CDV3	319.892	-0.8723	0.000761354	418.106	221.678		1717	CORO1A_1507	CORO1A	356.562	-0.666882	1.32053e-06	438.504	274.62
1718	STOM_18423	STOM	84.3044	1.09264	2.49695e-05	52.4543	116.154		1718	ZBTB8B_17342	ZBTB8B	22.8508	1.5445	0.000761919	10.3116	35.39		1718	SUCLG2_23825	SUCLG2	392.207	-0.673302	1.32263e-06	483.353	301.062
1719	TOMM40L_24962	TOMM40L	44.9001	-1.41998	2.49695e-05	66.378	23.4222		1719	IFIT3_3225	IFIT3	8.40494	-2.11195	0.000770182	15.0008	1.8091		1719	DNAJB5_15559	DNAJB5	8.59832	3.05021	1.33083e-06	0	17.1966
1720	ACLY_66	ACLY	406.019	0.691424	2.51907e-05	308.658	503.381		1720	KRT86_13692	KRT86	7491.31	-0.621988	0.00077146	9110.56	5872.05		1720	CTNNB1_1633	CTNNB1	687.264	-0.568568	1.35147e-06	822.356	552.171
1721	SYTL3_13466	SYTL3	12.8033	2.38226	2.51907e-05	2.6153	22.9912		1721	FCHO1_28745	FCHO1	6.22616	2.22411	0.000775389	0.953759	11.4986		1721	WDR18_25239	WDR18	737.659	-0.492361	1.35341e-06	863.038	612.28
1722	PDLIM2_22424	PDLIM2	137.598	-0.914792	2.52263e-05	180.357	94.8387		1722	MFNG_14284	MFNG	5.03617	2.31266	0.000780077	0.319577	9.75277		1722	PALLD_18922	PALLD	8.42277	3.04618	1.36667e-06	0	16.8455
1723	POMGNT2_18681	POMGNT2	75.4182	-1.14478	2.52263e-05	104.747	46.0889		1723	RBM5_25981	RBM5	293.308	-0.796761	0.000780447	373.291	213.326		1723	CASD1_11356	CASD1	29.8009	-2.04396	1.38193e-06	49.8103	9.79163
1724	TCOF1_15308	TCOF1	113.389	-0.998435	2.52351e-05	151.936	74.8418		1724	IGFBP2_21122	IGFBP2	120.441	0.929602	0.000784321	80.9009	159.982		1724	AHR_23752	AHR	74.4624	1.33348	1.41168e-06	40.855	108.07
1725	LYSMD4_25862	LYSMD4	26.3906	1.77138	2.5296e-05	10.5116	42.2696		1725	NSMCE2_17045	NSMCE2	472.032	0.73448	0.000794997	351.606	592.457		1725	ZNF251_24314	ZNF251	56.2236	1.67065	1.41311e-06	24.7021	87.7451
1726	HIST1H4D_19160	HIST1H4D	151.736	0.926991	2.52969e-05	102.698	200.774		1726	HRH3_15512	HRH3	3.72207	2.33481	0.000795768	0	7.44415		1726	NR3C1_4689	NR3C1	169.216	-1.05007	1.42233e-06	229.893	108.54
1727	SBNO1_26450	SBNO1	171.191	1.00211	2.5464e-05	112.421	229.961		1727	PBXIP1_25134	PBXIP1	89.4911	0.958822	0.000805141	59.184	119.798		1727	BRPF3_16493	BRPF3	47.8254	-1.73892	1.42678e-06	75.4407	20.2102
1728	CCSAP_24113	CCSAP	177.855	0.840867	2.5933e-05	125.75	229.96		1728	IDH1_20495	IDH1	55.4848	1.06673	0.000810179	35.0865	75.8831		1728	VDAC3_18842	VDAC3	2178.35	-0.382221	1.44869e-06	2466.54	1890.16
1729	SKI_16797	SKI	243.595	0.787848	2.63353e-05	177.03	310.159		1729	CAB39L_22153	CAB39L	42.647	-1.16136	0.000813196	60.0594	25.2346		1729	GDF11_22582	GDF11	159.993	1.07116	1.45369e-06	101.638	218.349
1730	EIF2S2_2088	EIF2S2	184.964	-0.847602	2.65872e-05	238.367	131.56		1730	ABCA6_28368	ABCA6	8.1829	2.09573	0.000814376	1.87088	14.4949		1730	MYD88_11160	MYD88	20.3921	-2.46815	1.46328e-06	36.6544	4.12986
1731	SEPHS1_15829	SEPHS1	123.547	-0.995905	2.66079e-05	166.217	80.878		1731	UBR3_25857	UBR3	158.581	0.883652	0.000815545	110.537	206.625		1731	FERMT1_16721	FERMT1	36.5653	-1.93137	1.46347e-06	59.8959	13.2346
1732	HIST2H2BE_2966	HIST2H2BE	13.369	2.37871	2.67377e-05	2.54189	24.1961		1732	WASH1_12639	WASH1	55.2478	-1.08574	0.000816704	76.4703	34.0252		1732	TNFRSF11A_24200	TNFRSF11A	8.40837	3.03793	1.4845e-06	0	16.8167
1733	SH3BP4_26167	SH3BP4	150.86	-0.882219	2.67377e-05	196.964	104.756		1733	FBXO16_20393	FBXO16	131.674	0.998106	0.000816704	85.4113	177.937		1733	BCL11A_24498	BCL11A	63.5662	-1.83694	1.49253e-06	102.14	24.9927
1734	WRB_7746	WRB	156.907	0.869534	2.68701e-05	109.844	203.97		1734	SENP5_10942	SENP5	195.659	0.781385	0.000826736	142.665	248.653		1734	CBX7_11965	CBX7	8.69304	3.03886	1.50094e-06	0	17.3861
1735	PCGF1_13283	PCGF1	42.3797	-1.4574	2.71232e-05	63.5156	21.2438		1735	FAM83D_14832	FAM83D	118.675	-0.828957	0.000829134	152.989	84.3596		1735	MRPS24_27531	MRPS24	793.16	-0.489545	1.53656e-06	927.46	658.86
1736	BST2_11225	BST2	192.838	0.801207	2.73552e-05	139.249	246.428		1736	ODC1_4799	ODC1	2103.02	0.564102	0.000830379	1691.67	2514.38		1736	CETN2_17541	CETN2	87.2824	1.26633	1.53656e-06	49.7872	124.777
1737	NRGN_23588	NRGN	61.4419	1.34866	2.75053e-05	32.6483	90.2356		1737	CDKN2D_22758	CDKN2D	13.2662	1.74539	0.000831108	5.02353	21.5088		1737	UBQLN4_12648	UBQLN4	49.9589	-1.68196	1.56216e-06	77.9183	21.9994
1738	INPP5K_25684	INPP5K	59.083	1.34387	2.76753e-05	32.1781	85.988		1738	NPRL2_4660	NPRL2	674.372	0.754469	0.000832387	496.525	852.219		1738	AP3M1_15244	AP3M1	1684.78	0.598403	1.56709e-06	1336.68	2032.89
1739	G3BP1_2542	G3BP1	4897.82	0.535718	2.76963e-05	3990.55	5805.08		1739	DDX23_14211	DDX23	313.502	-0.682138	0.000833851	387.145	239.859		1739	STAR_19847	STAR	56.2118	-1.63531	1.56709e-06	87.004	25.4196
1740	INIP_18794	INIP	1139.08	0.571816	2.77112e-05	913.835	1364.33		1740	LRRC47_22570	LRRC47	33.5027	-1.36907	0.000838622	50.2755	16.73		1740	BSDC1_15097	BSDC1	116.152	1.13191	1.57136e-06	71.3705	160.934
1741	TMED2_7165	TMED2	17139.6	0.600539	2.77417e-05	13584.8	20694.4		1741	MYO1C_4424	MYO1C	681.363	-0.573966	0.000847109	817.408	545.319		1741	FNDC3A_27233	FNDC3A	265.723	-0.781754	1.57469e-06	337.017	194.43
1742	SCAI_17838	SCAI	148.441	0.866607	2.79117e-05	104.336	192.546		1742	PSMD11_5524	PSMD11	33.9869	-1.29222	0.000847109	49.8007	18.1731		1742	NIFK_10798	NIFK	437.483	-0.701874	1.59583e-06	543.364	331.603
1743	NDC1_4509	NDC1	186.181	-0.781907	2.79489e-05	236.416	135.945		1743	ITFG2_15995	ITFG2	49.0521	-1.14819	0.00084917	68.7209	29.3832		1743	CAMLG_12796	CAMLG	65.3486	1.40743	1.68553e-06	34.2441	96.4532
1744	NSMCE2_17045	NSMCE2	561.24	0.71074	2.8143e-05	423.624	698.856		1744	SRSF6_11143	SRSF6	1497.39	-0.7943	0.000851044	1909.79	1085		1744	RPP40_27808	RPP40	76.5577	-1.40616	1.68892e-06	112.89	40.2255
1745	ZCCHC24_23866	ZCCHC24	14.3303	2.27332	2.84955e-05	3.56915	25.0915		1745	TNFRSF10A_23823	TNFRSF10A	422.034	-0.605698	0.000854333	511.017	333.051		1745	ENST00000327271	ENST00000327271	34.3056	1.90749	1.68892e-06	12.5849	56.0263
1746	POLD3_24628	POLD3	224.067	-0.766075	2.85714e-05	283.841	164.294		1746	MALSU1_11919	MALSU1	3145.91	0.756313	0.000861818	2317.36	3974.47		1746	BBS7_15674	BBS7	37.7574	1.85928	1.7004e-06	14.5748	60.9399
1747	KLHL26_12618	KLHL26	31.2605	1.6306	2.85857e-05	14.0041	48.5169		1747	IDS_27342	IDS	240.265	1.00127	0.000862983	155.779	324.751		1747	AGRN_165	AGRN	16.4542	2.60334	1.73927e-06	2.61684	30.2916
1748	THYN1_23777	THYN1	149.729	0.948766	2.86363e-05	100.628	198.83		1748	KLF5_20609	KLF5	146.437	0.756419	0.000866809	107.79	185.084		1748	ZMYM1_26448	ZMYM1	66.0512	1.412	1.74049e-06	34.6142	97.4881
1749	ATG2B_25015	ATG2B	87.9306	1.10355	2.87299e-05	54.6085	121.253		1749	TGIF1_25335	TGIF1	101.428	-0.859301	0.000866809	131.748	71.1069		1749	H1FX_22053	H1FX	21.5828	2.38511	1.74453e-06	4.94819	38.2174
1750	ISG15_3415	ISG15	40.3408	1.53822	2.87781e-05	19.2334	61.4482		1750	MGLL_17894	MGLL	1362.5	-0.568837	0.000872702	1631.41	1093.59		1750	SLFN11_15461	SLFN11	311.329	0.710673	1.75056e-06	235.232	387.425
1751	GAR1_25631	GAR1	394.295	-0.664655	2.88098e-05	484.543	304.047		1751	TCTN2_13406	TCTN2	123.996	1.09771	0.000873101	75.9422	172.05		1751	GALNT1_20076	GALNT1	1225.5	-0.436463	1.75389e-06	1410.33	1040.67
1752	BPHL_28205	BPHL	262.29	0.710685	2.90134e-05	197.903	326.677		1752	SPAG5_17378	SPAG5	940.673	-0.619965	0.000879351	1143.41	737.937		1752	HIST2H2AB_18134	HIST2H2AB	789.774	-0.516258	1.76363e-06	930.919	648.629
1753	ENST00000380822	ENST00000380822	1100.08	-0.585489	2.90239e-05	1323.11	877.049		1753	FOXC2_11987	FOXC2	6.20095	2.2278	0.000883162	0.694166	11.7077		1753	NLRC5_25496	NLRC5	56.6062	-1.53912	1.78048e-06	85.8448	27.3676
1754	LRRC49_13610	LRRC49	21.0723	1.97054	2.90922e-05	7.14097	35.0037		1754	HIST1H2BC_28172	HIST1H2BC	4580.36	-0.636038	0.000889781	5593.93	3566.79		1754	ZNF587B_12941	ZNF587B	184.868	-1.02278	1.7988e-06	249.684	120.051
1755	IPP_11562	IPP	555.136	-0.659399	2.92149e-05	681.197	429.075		1755	KLHL26_12618	KLHL26	31.3337	1.38274	0.000892735	16.0476	46.6199		1755	HPS3_11822	HPS3	199.847	0.869547	1.80381e-06	140.173	259.522
1756	GFM2_19818	GFM2	85.0145	1.16357	2.92486e-05	50.8161	119.213		1756	CTU1_25736	CTU1	12.6644	-1.81877	0.000895465	21.1594	4.16935		1756	GKAP1_23506	GKAP1	17.8889	2.46111	1.82135e-06	3.65409	32.1238
1757	PGAM5_18437	PGAM5	460.504	-0.67484	2.92909e-05	566.735	354.273		1757	UBE2Q1_11393	UBE2Q1	314.6	-1.0277	0.000896193	428.435	200.765		1757	STAT6_11686	STAT6	119.018	-1.1742	1.89263e-06	166.493	71.5418
1758	SLC8B1_23146	SLC8B1	61.3079	1.28412	2.94946e-05	34.6715	87.9444		1758	HMGB2_3026	HMGB2	2323.13	-0.749351	0.000901501	2927.46	1718.81		1758	RNF135_27795	RNF135	57.2715	-1.62388	1.89367e-06	88.4573	26.0856
1759	PCMTD1_20457	PCMTD1	94.841	1.05831	2.96904e-05	60.9346	128.747		1759	OSBPL10_23017	OSBPL10	879.204	0.674911	0.00091221	672.191	1086.22		1759	FUCA1_18282	FUCA1	42.7264	1.69978	1.90833e-06	18.5503	66.9025
1760	SERINC1_16225	SERINC1	967.042	0.509894	2.97026e-05	796.322	1137.76		1760	MCM4_4075	MCM4	296.498	-0.836521	0.000916127	383.693	209.303		1760	VPS53_13304	VPS53	393.618	0.655753	1.91805e-06	304.725	482.511
1761	GFOD1_2634	GFOD1	190.211	0.856194	2.97305e-05	133.836	246.586		1761	GTF2I_13543	GTF2I	13.1022	-1.82887	0.000918825	21.7124	4.49205		1761	FNBP1L_11412	FNBP1L	12.8765	2.81694	1.92127e-06	1.14773	24.6053
1762	CALM1_934	CALM1	337.685	0.683819	2.99029e-05	257.955	417.415		1762	C1orf216_20012	C1orf216	20.4417	-1.60153	0.000920479	32.0987	8.78466		1762	PLXNA3_16143	PLXNA3	18.2576	2.56611	1.93222e-06	3.25239	33.2629
1763	SULF2_19990	SULF2	2302.53	-0.481704	2.99068e-05	2685.41	1919.64		1763	MATR3_19580	MATR3	243.764	-0.828473	0.000920777	314.905	172.623		1763	TBC1D15_25284	TBC1D15	587.427	0.543979	1.94351e-06	477.156	697.698
1764	UNKL_28040	UNKL	38.8393	-1.51129	3.0565e-05	58.5085	19.1702		1764	C10orf88_15664	C10orf88	110.802	-0.877294	0.000923852	144.409	77.1949		1764	SLC25A6_6416	SLC25A6	398.564	-0.68486	1.9538e-06	492.626	304.502
1765	CSTF1_22294	CSTF1	226.17	-0.821214	3.06344e-05	289.338	163.002		1765	NOL4_12259	NOL4	5.15691	2.24866	0.000935508	0.462777	9.85104		1765	STS_28600	STS	33.3911	-1.97015	1.96938e-06	55.0898	11.6924
1766	MRPS34_4301	MRPS34	772.608	-0.565138	3.06789e-05	923.102	622.114		1766	PPP4R1_19645	PPP4R1	35.4203	-1.27303	0.000935508	51.3703	19.4703		1766	MDM2_27496	MDM2	52.332	-1.63328	1.97765e-06	80.9182	23.7458
1767	ABT1_21258	ABT1	88.9839	-1.09602	3.11782e-05	122.521	55.4468		1767	ULBP2_19027	ULBP2	24.3576	1.52866	0.0009393	10.8414	37.8737		1767	MFSD12_21763	MFSD12	72.3804	1.37477	1.98053e-06	38.7131	106.048
1768	DNPEP_25927	DNPEP	964.779	-0.660457	3.1335e-05	1186.16	743.396		1768	ZNF33A_13507	ZNF33A	23.6054	-1.46878	0.000942971	36.2201	10.9907		1768	TOR4A_16716	TOR4A	29.9012	-2.0737	2.01999e-06	50.2392	9.56312
1769	NCSTN_20925	NCSTN	285.193	-0.719601	3.18201e-05	355.743	214.642		1769	JUP_16902	JUP	21.0029	1.48519	0.000948736	9.88906	32.1168		1769	METTL21B_27502	METTL21B	32.4313	-2.16361	2.04761e-06	55.4068	9.45583
1770	EPS15L1_15073	EPS15L1	484.332	-0.607634	3.18661e-05	585.658	383.005		1770	ADORA2B_26405	ADORA2B	31.334	-1.37905	0.000948736	46.9711	15.6969		1770	ING2_11768	ING2	284.991	0.719005	2.0661e-06	214.444	355.537
1771	MED20_22241	MED20	111.637	0.997796	3.21881e-05	72.9927	150.282		1771	NNMT_16600	NNMT	13.3115	-1.7778	0.000949854	21.9551	4.66791		1771	MEMO1_19062	MEMO1	105.986	-1.16359	2.0661e-06	148.089	63.8822
1772	ADCK1_22763	ADCK1	82.6274	-1.07663	3.22601e-05	112.995	52.2598		1772	MED24_28263	MED24	60.8172	-1.01008	0.000957123	82.627	39.0075		1772	DDI2_14744	DDI2	1034.88	0.586769	2.09118e-06	825.222	1244.54
1773	ZC3HAV1_24675	ZC3HAV1	79.3081	-1.16441	3.23952e-05	111.432	47.1844		1773	GPR87_10766	GPR87	55.5565	-1.03297	0.000957729	75.6295	35.4835		1773	TOR1AIP1_10953	TOR1AIP1	371.887	-0.666599	2.09365e-06	457.411	286.363
1774	LYRM9_13690	LYRM9	82.037	1.22196	3.29514e-05	47.4477	116.626		1774	ZBTB44_20045	ZBTB44	106.681	-0.821368	0.000960378	137.08	76.2808		1774	ZNF697_24100	ZNF697	135.445	1.06144	2.11737e-06	86.3298	184.56
1775	ZBTB33_22620	ZBTB33	205.682	-0.799168	3.32979e-05	262.035	149.328		1775	RIMKLA_16149	RIMKLA	32.8919	1.24606	0.000962894	18.6176	47.1663		1775	IRGQ_16909	IRGQ	187.087	0.85904	2.15059e-06	131.896	242.278
1776	GATSL2_24910	GATSL2	97.5327	1.07116	3.38651e-05	61.1085	133.957		1776	ILK_28806	ILK	983.384	0.752143	0.000968192	725.242	1241.53		1776	C19orf47_19952	C19orf47	82.8988	1.30972	2.17612e-06	46.0944	119.703
1777	TMEM260_15628	TMEM260	72.1272	1.16219	3.38677e-05	43.8185	100.436		1777	SYNE3_16951	SYNE3	9.75241	1.94733	0.000969838	2.74986	16.755		1777	TRIM37_14843	TRIM37	247.201	0.897298	2.21303e-06	171.496	322.906
1778	CD55_1141	CD55	282.758	0.81798	3.38793e-05	203.007	362.509		1778	UBXN8_23904	UBXN8	53.9656	-1.04577	0.000978309	73.7819	34.1494		1778	CHP1_1319	CHP1	173.289	0.89659	2.22705e-06	120.145	226.433
1779	HECTD4_19736	HECTD4	316.878	0.706028	3.39377e-05	239.063	394.693		1779	C7orf25_20977	C7orf25	344.98	-0.7155	0.000983582	429.829	260.13		1779	GYPC_27299	GYPC	141.731	-1.01808	2.23982e-06	190.95	92.5128
1780	ACSL1_75	ACSL1	56.6212	1.24883	3.41671e-05	32.5076	80.7347		1780	UIMC1_19077	UIMC1	423.649	-0.698111	0.000990058	527.492	319.806		1780	HIF1AN_14402	HIF1AN	133.731	1.08135	2.31845e-06	84.1576	183.305
1781	DGKH_28999	DGKH	102.922	-0.986244	3.47843e-05	138	67.8437		1781	ENST00000251303	ENST00000251303	403.888	0.603351	0.000992822	319.251	488.525		1781	CASC1_26270	CASC1	8.91082	2.9953	2.35467e-06	0	17.8216
1782	ZCCHC8_14851	ZCCHC8	295.669	-0.860944	3.49533e-05	384.338	206.999		1782	OCLN_16394	OCLN	51.0029	1.03338	0.000995675	32.618	69.3878		1782	BTG1_26906	BTG1	27.766	2.05206	2.37474e-06	9.0786	46.4534
1783	PPHLN1_22671	PPHLN1	105.719	0.997464	3.54354e-05	69.2709	142.166		1783	C15orf52_17991	C15orf52	11.6508	-1.88567	0.000997721	19.9142	3.38736		1783	LONP1_3847	LONP1	198.548	-0.849682	2.3952e-06	256.58	140.515
1784	IMMP1L_23227	IMMP1L	296.062	0.679897	3.55289e-05	226.507	365.617		1784	CCSAP_24113	CCSAP	136.879	0.783289	0.00099997	99.4618	174.297		1784	CBX2_24759	CBX2	253.813	0.751488	2.40039e-06	188.276	319.349
1785	SPOPL_12140	SPOPL	713.735	-0.54125	3.55289e-05	846.763	580.707		1785	PPCDC_27704	PPCDC	24.8828	-1.40832	0.00100775	37.3784	12.3872		1785	HESX1_24317	HESX1	51.1765	1.75433	2.44185e-06	21.0695	81.2836
1786	ALG10_23273	ALG10	1626.76	-0.542926	3.55633e-05	1931.45	1322.06		1786	CHEK1_1288	CHEK1	755.905	-0.632825	0.00101069	921.131	590.679		1786	JAG2_11237	JAG2	9.33983	2.93609	2.46374e-06	0.269715	18.4099
1787	CPT1C_25393	CPT1C	34.0789	1.58168	3.5738e-05	15.9879	52.1698		1787	EEF1E1_17302	EEF1E1	595.723	-0.62007	0.00101563	725.008	466.439		1787	POLE4_11230	POLE4	1460.24	-0.446963	2.46565e-06	1685.99	1234.48
1788	DDX18_1811	DDX18	2176.76	-0.474685	3.59792e-05	2534.54	1818.98		1788	DCTD_1785	DCTD	541.672	-0.585766	0.00102766	651.603	431.741		1788	KIAA0100_3554	KIAA0100	418.724	-0.624053	2.46592e-06	509.04	328.408
1789	HDAC7_22460	HDAC7	21.8098	-1.93222	3.59792e-05	35.9524	7.66712		1789	ZMYM4_20520	ZMYM4	153.077	-0.753244	0.00102766	193.619	112.534		1789	HNRNPA0_19321	HNRNPA0	118.573	-1.09488	2.47632e-06	162.921	74.2242
1790	PDCD2L_19026	PDCD2L	268.585	-0.763946	3.61424e-05	338.688	198.482		1790	RBM33_17210	RBM33	179.413	-0.788514	0.00103057	229.314	129.512		1790	PPM1B_27708	PPM1B	353.204	0.742764	2.49197e-06	263.315	443.093
1791	ARHGAP26_16517	ARHGAP26	47.6863	1.38072	3.64504e-05	25.442	69.9306		1791	SUPT16H_16364	SUPT16H	1899.91	-0.632838	0.00103861	2316.79	1483.03		1791	MSANTD3_23909	MSANTD3	89.8601	-1.21273	2.50431e-06	126.915	52.8051
1792	PSMC2_24760	PSMC2	413.262	-0.670803	3.64504e-05	508.172	318.353		1792	SIRPA_13518	SIRPA	364.6	-0.663936	0.00104089	448.591	280.61		1792	ZNF211_14491	ZNF211	169.22	0.956354	2.52464e-06	113.619	224.822
1793	GINS4_13918	GINS4	76.602	1.14144	3.6862e-05	46.3938	106.81		1793	CBLB_28242	CBLB	41.1675	1.22669	0.00104089	23.2187	59.1162		1793	KNL1_20242	KNL1	383.611	0.708003	2.53588e-06	290.591	476.632
1794	SYPL2_18719	SYPL2	9.38821	2.56119	3.6862e-05	1.30698	17.4694		1794	CBR4_20793	CBR4	429.373	0.743242	0.00104467	317.86	540.886		1794	COL1A1_1466	COL1A1	8.37097	2.98379	2.53692e-06	0	16.7419
1795	GINM1_11597	GINM1	2202.14	0.519368	3.74916e-05	1806.47	2597.82		1795	ZSCAN21_15202	ZSCAN21	232.472	0.905861	0.00104606	158.446	306.499		1795	DHX16_1862	DHX16	92.8465	1.16457	2.54624e-06	56.0467	129.646
1796	SCAF11_6115	SCAF11	1809.36	-0.518906	3.76277e-05	2133.63	1485.08		1796	PLPP1_25939	PLPP1	67.5704	0.994526	0.00105283	44.2666	90.8742		1796	ACSL3_16977	ACSL3	92.0585	1.33768	2.55707e-06	50.608	133.509
1797	HGSNAT_20196	HGSNAT	30.646	-1.67407	3.77815e-05	48.2728	13.0192		1797	TMEM260_15628	TMEM260	156.415	0.792158	0.00105662	113.746	199.085		1797	ZNF445_14963	ZNF445	305.578	0.743183	2.59588e-06	227.24	383.916
1798	ELOF1_2130	ELOF1	144.743	0.868041	3.79327e-05	101.23	188.256		1798	AP1S2_21655	AP1S2	640.986	0.681908	0.00105931	487.995	793.976		1798	CARHSP1_26965	CARHSP1	48.5192	1.60104	2.63095e-06	22.3521	74.6862
1799	CLPX_1399	CLPX	224.444	-0.772891	3.89858e-05	283.872	165.016		1799	TNNI3_19322	TNNI3	39.7492	1.21412	0.00106005	22.8505	56.648		1799	YWHAZ_7817	YWHAZ	1908.88	-0.42598	2.63508e-06	2189.87	1627.89
1800	MFSD14A_2943	MFSD14A	56.1467	-1.33389	3.89925e-05	81.6534	30.6401		1800	MBD6_11709	MBD6	23.0069	-1.46489	0.00106411	35.3531	10.6606		1800	ECI2_23141	ECI2	170.738	0.975436	2.64444e-06	113.562	227.913
1801	MRPS5_16256	MRPS5	2424.93	-0.540683	3.93928e-05	2878.26	1971.61		1801	TRIM39_19765	TRIM39	39.7688	-1.20705	0.00107128	56.0779	23.4597		1801	SGF29_20100	SGF29	97.1372	-1.22514	2.65125e-06	137.715	56.5592
1802	SUSD3_20382	SUSD3	25.8334	1.73909	3.95439e-05	10.6354	41.0315		1802	CHSY3_23288	CHSY3	126.773	-0.80813	0.00107404	162.378	91.1681		1802	CARD10_23369	CARD10	11.0219	2.89071	2.65855e-06	0.539431	21.5043
1803	SCIN_13544	SCIN	18.8675	1.98911	3.96021e-05	6.33449	31.4005		1803	UBR2_18890	UBR2	158.33	0.831086	0.00108211	111.826	204.834		1803	RNF185_28771	RNF185	97.4751	1.20663	2.72772e-06	57.6091	137.341
1804	GPR50_12347	GPR50	9.80576	2.53394	3.96809e-05	1.25849	18.353		1804	PCNT_12687	PCNT	18.9226	-1.64284	0.00109343	30.5193	7.32587		1804	AP5S1_23647	AP5S1	57.0723	-1.46779	2.73937e-06	85.3384	28.8063
1805	IGF2R_3263	IGF2R	1396.31	0.544477	3.96809e-05	1133.55	1659.06		1805	GTF2H1_19529	GTF2H1	235.114	-0.774079	0.00109402	297.537	172.69		1805	ZMIZ2_7856	ZMIZ2	150.543	1.01383	2.74869e-06	98.6536	202.433
1806	ANXA1_24071	ANXA1	72.3826	1.16623	4.01581e-05	43.1278	101.637		1806	FN1_2459	FN1	826.812	0.666966	0.00110042	635.243	1018.38		1806	FBXO25_21876	FBXO25	138.845	1.01422	2.75451e-06	90.6164	187.073
1807	SPEF2_27903	SPEF2	32.7851	1.6168	4.0326e-05	14.9344	50.6358		1807	TTC27_25566	TTC27	34.308	-1.23281	0.00110504	49.4615	19.1545		1807	LIMA1_12066	LIMA1	126.55	1.03779	2.82554e-06	81.7389	171.362
1808	TRMT1_18924	TRMT1	122.537	-1.01511	4.04665e-05	165.253	79.8206		1808	HNRNPD_18921	HNRNPD	138.712	-0.846361	0.0011132	180.666	96.7584		1808	UBE2E3_18029	UBE2E3	75.2743	-1.38801	2.84118e-06	110.53	40.0191
1809	RAD21_5698	RAD21	161.897	-0.857946	4.05905e-05	209.767	114.026		1809	TAF6L_24936	TAF6L	72.3147	-0.936927	0.00111384	95.9683	48.661		1809	CAB39_918	CAB39	950.88	0.444546	2.84118e-06	805.04	1096.72
1810	EPHB6_20063	EPHB6	134.657	0.912071	4.10157e-05	92.7896	176.524		1810	DENND3_15196	DENND3	67.9137	1.01139	0.00111658	44.0583	91.769		1810	KAT5_20445	KAT5	83.4125	-1.2746	2.86812e-06	119.502	47.3229
1811	IER5L_25319	IER5L	41.3002	-1.48831	4.10157e-05	62.2671	20.3333		1811	CCDC85B_28333	CCDC85B	325.096	0.646289	0.00112029	251.802	398.389		1811	BSCL2_26904	BSCL2	278.219	0.779597	2.94407e-06	203.77	352.669
1812	HEATR6_21624	HEATR6	756.257	-0.527528	4.13931e-05	894.004	618.509		1812	NCL_25495	NCL	790.994	-0.950948	0.00112447	1054.86	527.124		1812	ENY2_24648	ENY2	4497.42	0.31314	2.94721e-06	4010.31	4984.52
1813	JAK1_3463	JAK1	582.797	0.618519	4.13931e-05	458.243	707.352		1813	SEPT10_21372	2017-09-10	936.272	0.545835	0.0011278	758.953	1113.59		1813	HGH1_25826	HGH1	284.947	-0.721087	3.02953e-06	355.557	214.338
1814	CLIC4_1388	CLIC4	1605.52	0.56952	4.14283e-05	1290.07	1920.97		1814	QTRT1_21584	QTRT1	259.581	-0.671099	0.00112863	319.996	199.167		1814	TOX4_26503	TOX4	140.45	1.01402	3.09578e-06	91.6436	189.256
1815	ARNTL_15032	ARNTL	27.2729	1.7025	4.16793e-05	11.6404	42.9054		1815	MAPK8_12958	MAPK8	699.243	0.611248	0.00113303	550.417	848.069		1815	RDH16_19976	RDH16	9.97598	2.85296	3.11079e-06	0.586781	19.3652
1816	STOM_27917	STOM	67.3318	1.18482	4.18864e-05	39.9527	94.711		1816	AEBP2_23887	AEBP2	454.411	-0.868697	0.00113974	590.968	317.853		1816	GYPC_27298	GYPC	101.318	-1.16238	3.11765e-06	141.444	61.1917
1817	S100B_11600	S100B	5.93717	2.78304	4.20967e-05	0	11.8743		1817	NFIC_12747	NFIC	16.2356	-1.74503	0.00114	26.4461	6.02509		1817	U2AF1_18446	U2AF1	1903.9	-0.386735	3.12899e-06	2158.24	1649.56
1818	CD59_22225	CD59	769.865	0.535115	4.30689e-05	627.856	911.875		1818	RBM45_16295	RBM45	541.282	0.769942	0.00114	395.398	687.166		1818	METTL26_26926	METTL26	1006	-0.503028	3.13325e-06	1180.55	831.445
1819	RASA4_24784	RASA4	10.6285	2.44348	4.32241e-05	1.88546	19.3716		1819	POLR2H_13796	POLR2H	100.647	-0.900409	0.00114139	131.753	69.5404		1819	ARNT_14705	ARNT	295.897	0.728557	3.13817e-06	221.942	369.853
1820	ZNF300_22676	ZNF300	66.6539	-1.2087	4.33116e-05	94.3584	38.9493		1820	ZXDB_17274	ZXDB	23.6895	-1.4367	0.00114421	35.3962	11.9828		1820	PDCD6_16761	PDCD6	840.613	-0.504116	3.18514e-06	986.763	694.463
1821	NACC2_17804	NACC2	36.8643	-1.51816	4.43154e-05	55.9149	17.8137		1821	ZNF562_16136	ZNF562	165.998	-0.921735	0.0011455	218.54	113.457		1821	FAM216A_18349	FAM216A	91.3392	-1.41168	3.19692e-06	135	47.6788
1822	DCAF15_14308	DCAF15	70.1015	-1.17868	4.46455e-05	98.5091	41.694		1822	EPHA5_23721	EPHA5	89.9106	-0.949903	0.00116328	119.637	60.1845		1822	ZKSCAN3_22769	ZKSCAN3	93.3699	1.25789	3.20397e-06	53.2003	133.539
1823	MFSD8_16929	MFSD8	54.0027	1.31885	4.46455e-05	29.1729	78.8324		1823	C14orf37_12090	C14orf37	18.477	1.59116	0.00118496	8.07956	28.8744		1823	RIN3_21238	RIN3	15.7346	-2.58489	3.27762e-06	29.0177	2.45158
1824	NSRP1_19176	NSRP1	304.246	-0.700647	4.53109e-05	377.842	230.649		1824	RSU1_6052	RSU1	115.6	0.882301	0.0011869	80.5641	150.636		1824	MINOS1_27515	MINOS1	1430.68	-0.390782	3.37886e-06	1624	1237.36
1825	RSPO1_25475	RSPO1	6.65212	2.72377	4.53109e-05	0.226672	13.0776		1825	RAD21L1_17583	RAD21L1	8.03387	1.99697	0.00119187	2.05569	14.0121		1825	KMT2D_27407	KMT2D	94.7372	-1.2883	3.47272e-06	136.375	53.099
1826	SPATA5L1_16846	SPATA5L1	84.3739	-1.16389	4.55089e-05	117.471	51.2764		1826	BMT2_16041	BMT2	51.7089	1.04598	0.00119472	32.4318	70.9861		1826	GAL3ST4_12052	GAL3ST4	8.73471	2.95164	3.53537e-06	0	17.4694
1827	STAG2_6813	STAG2	54.5194	-1.30023	4.63669e-05	78.4888	30.55		1827	GFER_19671	GFER	47.0706	-1.11857	0.00119893	65.8421	28.2992		1827	CEP19_12623	CEP19	28.843	2.10222	3.53537e-06	8.80746	48.8786
1828	GOLGA3_20496	GOLGA3	572.446	-0.558839	4.64021e-05	683.042	461.851		1828	KIAA0922_3571	KIAA0922	40.0357	1.19363	0.00119971	23.1883	56.8831		1828	DOCK2_20159	DOCK2	365.437	-0.648846	3.53537e-06	447.387	283.486
1829	SCG2_17075	SCG2	27.0568	1.71847	4.67399e-05	11.0901	43.0235		1829	P4HA2_4889	P4HA2	168.077	0.744514	0.0012022	124.403	211.752		1829	CDCA7_12449	CDCA7	91.0056	-1.16261	3.60694e-06	127.083	54.9283
1830	PAEP_23350	PAEP	24.0902	1.81365	4.68866e-05	9.07947	39.1009		1830	ABCB10_14348	ABCB10	53.74	-1.11884	0.00120324	75.2182	32.2618		1830	MNS1_17182	MNS1	80.8011	1.27276	3.65655e-06	45.8247	115.777
1831	KIF5C_3612	KIF5C	728.155	0.565636	4.69235e-05	585.172	871.138		1831	TRAF4_24863	TRAF4	77.4984	0.913055	0.00120608	52.7419	102.255		1831	ST20-MTHFS_12667	ST20-MTHFS	43.0786	-1.69857	3.7284e-06	67.669	18.4883
1832	WEE1_24376	WEE1	150.661	-0.835362	4.70054e-05	193.837	107.484		1832	ZBTB21_28391	ZBTB21	20.5091	-1.47793	0.00120959	31.3214	9.69683		1832	CSRNP2_25094	CSRNP2	42.6883	1.78183	3.81551e-06	17.3036	68.0729
1833	SLC27A1_19587	SLC27A1	25.3358	1.81496	4.70833e-05	9.58187	41.0898		1833	MATN3_16927	MATN3	20.829	1.45433	0.00123129	10.052	31.6059		1833	FIG4_20285	FIG4	69.8099	1.33833	3.82421e-06	38.0746	101.545
1834	CNN1_12800	CNN1	6.84835	2.72231	4.73192e-05	0.226672	13.47		1834	GPR65_23391	GPR65	334.97	-0.716039	0.00123581	417.397	252.542		1834	GOSR1_11662	GOSR1	324.737	-0.740198	3.86026e-06	407.495	241.979
1835	PFKFB4_13625	PFKFB4	31.8803	1.5698	4.73958e-05	14.8591	48.9015		1835	MMP17_20140	MMP17	33.7622	1.3222	0.00123997	17.6906	49.8337		1835	USP2_25436	USP2	55.2078	1.4844	3.86908e-06	27.6332	82.7824
1836	RHBDF1_13299	RHBDF1	42.9228	-1.44272	4.75635e-05	63.8329	22.0127		1836	DDX39A_15753	DDX39A	157.392	-0.746062	0.0012445	198.076	116.709		1836	RFTN1_18734	RFTN1	275.58	-0.702031	3.94011e-06	342.3	208.86
1837	SACS_22437	SACS	184.545	0.894777	4.84051e-05	127.369	241.72		1837	PGAM5_18437	PGAM5	225.402	-0.723633	0.00124632	282.853	167.952		1837	MKNK1_4185	MKNK1	57.4069	1.77779	3.94519e-06	23.309	91.5048
1838	TP53RK_22137	TP53RK	224.73	-0.729143	4.85878e-05	281.394	168.065		1838	RABGAP1_18273	RABGAP1	175.906	0.730886	0.00125213	131.067	220.745		1838	MORN1_12410	MORN1	99.507	1.28329	3.97807e-06	56.2905	142.723
1839	RNF166_12907	RNF166	259.175	-0.787016	4.86793e-05	329.676	188.675		1839	SESTD1_18847	SESTD1	221.702	0.832588	0.00125246	157.294	286.11		1839	AFF4_19356	AFF4	98.8889	1.1925	3.98331e-06	58.8601	138.918
1840	CKAP4_19845	CKAP4	367.216	-0.6748	4.9173e-05	452.313	282.119		1840	BMF_26899	BMF	12.5291	1.74468	0.00126017	4.66234	20.3958		1840	KMT5B_10757	KMT5B	60.4505	-1.42241	4.00744e-06	89.5003	31.4007
1841	HAPLN3_21676	HAPLN3	15.9734	2.14215	4.95444e-05	4.30088	27.6459		1841	CDH11_23329	CDH11	512.042	-0.754962	0.00126279	645.567	378.518		1841	ACER2_17896	ACER2	16.3591	2.47981	4.04349e-06	3.09315	29.625
1842	TNFAIP8L1_27990	TNFAIP8L1	49.2223	1.31767	4.99739e-05	26.8315	71.6132		1842	CBX6_1013	CBX6	168.226	-0.738823	0.00126676	211.453	125		1842	PLCB3_5183	PLCB3	58.3182	1.44097	4.06478e-06	29.8282	86.8082
1843	TUBB_7407	TUBB	958.922	-0.533398	5.11462e-05	1135.61	782.236		1843	SON_27892	SON	29.6653	-1.30049	0.00127099	43.0015	16.329		1843	CENPB_25706	CENPB	332.002	-0.754942	4.10044e-06	418.494	245.51
1844	MAGT1_20967	MAGT1	113.715	1.04801	5.12108e-05	72.6562	154.773		1844	MRPS10_26532	MRPS10	1542.05	-0.55527	0.0012775	1840.2	1243.9		1844	TNRC18_20439	TNRC18	100.189	-1.19581	4.10259e-06	140.922	59.4554
1845	LSMEM1_27464	LSMEM1	70.9829	1.1542	5.13607e-05	42.795	99.1707		1845	HS6ST2_26218	HS6ST2	74.1696	0.971008	0.00128341	48.531	99.8081		1845	TFR2_18344	TFR2	17.949	-2.51028	4.16925e-06	32.6946	3.20343
1846	SMARCD2_28386	SMARCD2	301.495	-0.756597	5.15917e-05	379.585	223.405		1846	WDR89_23778	WDR89	1029.05	-0.576068	0.00128424	1234.99	823.112		1846	CCDC93_25291	CCDC93	735.17	-0.495426	4.26609e-06	861.215	609.124
1847	RECK_22679	RECK	5.61928	2.75419	5.16071e-05	0	11.2386		1847	TST_17424	TST	91.1045	1.20134	0.00128652	52.2906	129.918		1847	BTG2_13191	BTG2	30.6384	2.01858	4.31568e-06	10.1403	51.1365
1848	USH1C_11650	USH1C	5.97706	2.7579	5.16128e-05	0	11.9541		1848	UFD1L_17373	UFD1L	683.959	0.575239	0.00128843	547.123	820.795		1848	AK9_21510	AK9	14.715	2.60528	4.41227e-06	2.16347	27.2664
1849	RRP1_11167	RRP1	615.369	-0.575164	5.17438e-05	737.21	493.529		1849	PEA15_27671	PEA15	104.552	-0.903766	0.00128843	138.219	70.8842		1849	FARSB_10466	FARSB	2482.19	-0.340773	4.4424e-06	2774.82	2189.57
1850	EZR_25288	EZR	131.826	0.902863	5.17758e-05	90.3476	173.305		1850	FDXACB1_10566	FDXACB1	12.1628	-1.77651	0.00128903	19.8945	4.43112		1850	TTLL7_12898	TTLL7	35.4286	1.85655	4.56582e-06	13.4515	57.4057
1851	RFX7_23268	RFX7	274.732	-0.665983	5.17758e-05	337.804	211.661		1851	ZNF652_12637	ZNF652	677.303	-0.591293	0.00129666	815.753	538.854		1851	N4BP2_13950	N4BP2	172.051	-0.935758	4.57324e-06	227.303	116.798
1852	MAK16_25337	MAK16	744.45	-0.527451	5.18477e-05	880.183	608.716		1852	KRT8_19801	KRT8	181.475	0.729086	0.00129666	135.696	227.254		1852	CUL4A_14436	CUL4A	257.422	-0.746142	4.58743e-06	323.589	191.255
1853	RAI2_10576	RAI2	9.01774	2.53658	5.21858e-05	1.18186	16.8536		1853	RASSF3_13315	RASSF3	21.9018	1.54827	0.00129711	9.67744	34.1261		1853	GCN1_13127	GCN1	217.705	-0.954471	4.59839e-06	289.024	146.385
1854	OTOGL_13591	OTOGL	16.3518	-2.11129	5.30263e-05	28.1569	4.54663		1854	FUT11_15160	FUT11	140.234	-0.865618	0.00130272	183.525	96.9436		1854	USB1_16414	USB1	190.051	0.878327	4.59839e-06	132.901	247.202
1855	PRR29_26645	PRR29	8.26282	2.57692	5.42711e-05	0.955185	15.5705		1855	ITGA1_27365	ITGA1	273.71	0.719809	0.00130872	204.363	343.057		1855	WDTC1_7722	WDTC1	138.302	0.949168	4.61951e-06	93.2649	183.339
1856	GUCY1A2_18427	GUCY1A2	63.5886	-1.20891	5.4942e-05	89.7488	37.4284		1856	POLR3GL_27701	POLR3GL	1231.42	0.67942	0.00130909	939.499	1523.35		1856	LRP3_22324	LRP3	99.0078	-1.19698	4.61951e-06	139.384	58.6318
1857	IL21R_23284	IL21R	7.6891	2.6449	5.49684e-05	0.578471	14.7997		1857	TMED7_27963	TMED7	287.866	0.67722	0.00130909	219.503	356.229		1857	MASTL_10707	MASTL	149.88	1.04564	4.76067e-06	96.094	203.666
1858	SECISBP2_22548	SECISBP2	485.652	-0.67065	5.52311e-05	598.49	372.814		1858	PRKD2_11433	PRKD2	19.4682	1.4619	0.00131034	9.32469	29.6117		1858	ZNF594_17879	ZNF594	64.9477	1.50393	4.77678e-06	32.1639	97.7314
1859	TMCC3_22039	TMCC3	34.165	1.56877	5.55332e-05	16.1149	52.215		1859	ZNF804A_22490	ZNF804A	7.93825	-2.02054	0.00131531	13.8523	2.02423		1859	STK4_17344	STK4	211.14	0.829766	4.78801e-06	150.989	271.292
1860	MLXIP_25049	MLXIP	47.7451	1.33366	5.55567e-05	25.9472	69.5429		1860	OSGIN2_25109	OSGIN2	969.892	0.652776	0.0013168	749.036	1190.75		1860	KTI12_27423	KTI12	199.54	-0.871148	4.87406e-06	259.274	139.807
1861	BUD31_25415	BUD31	424.124	0.60844	5.69185e-05	335.11	513.139		1861	ZCCHC17_22440	ZCCHC17	1289.66	0.684485	0.00131703	983.054	1596.27		1861	TPST2_21720	TPST2	378.446	0.641887	4.96236e-06	294.86	462.032
1862	SAMD8_10532	SAMD8	135.273	0.895964	5.71554e-05	93.0843	177.461		1862	PHKA2_20917	PHKA2	239.12	0.716569	0.00131729	179.692	298.548		1862	ZNF250_17191	ZNF250	66.2054	1.40204	4.99953e-06	34.5684	97.8424
1863	COMT_20113	COMT	865.923	-0.609452	5.76681e-05	1047.41	684.435		1863	RHBDF1_13299	RHBDF1	20.7644	1.46908	0.00132023	10.0887	31.44		1863	ENST00000560261	ENST00000560261	80.4211	-1.34724	5.04846e-06	117.201	43.6415
1864	MICALCL_16867	MICALCL	25.6525	1.71819	5.78817e-05	10.4867	40.8182		1864	ZNF266_13098	ZNF266	243.627	-0.705639	0.00132141	303.86	183.395		1864	CABP1_24698	CABP1	7.90716	2.90889	5.05411e-06	0	15.8143
1865	MLXIPL_18852	MLXIPL	22.3256	1.87879	5.8327e-05	8.09671	36.5545		1865	POLRMT_17986	POLRMT	55.0428	-1.06331	0.00132326	75.4602	34.6254		1865	CDC42EP4_13561	CDC42EP4	8.77463	2.85618	5.09327e-06	0.317066	17.2322
1866	FAM134C_24217	FAM134C	55.1698	1.27201	5.90358e-05	31.3252	79.0144		1866	PRMT6_15023	PRMT6	28.6539	-1.28774	0.00132463	41.6316	15.6762		1866	NCOA4_27569	NCOA4	421.034	-0.623084	5.21092e-06	511.832	330.235
1867	RGS16_11949	RGS16	105.437	1.03042	5.92692e-05	68.2305	142.644		1867	AUP1_25968	AUP1	1712.83	-0.513654	0.00133365	2018.59	1407.07		1867	PUM2_12277	PUM2	97.0872	-1.13037	5.23322e-06	134.536	59.6385
1868	EGR3_16091	EGR3	10.0044	-2.52075	5.93014e-05	18.7106	1.29813		1868	CD47_10612	CD47	211.916	0.740191	0.00133967	156.484	267.347		1868	NOMO3_11241	NOMO3	1664.34	0.395053	5.23517e-06	1437.56	1891.11
1869	KATNAL1_13457	KATNAL1	355.953	0.638944	5.9573e-05	276.805	435.101		1869	NCOA6_17363	NCOA6	31.9455	-1.3582	0.00134012	46.8625	17.0284		1869	MEIS2_27501	MEIS2	18.0502	-2.56198	5.26713e-06	33.234	2.86645
1870	ITIH4_18920	ITIH4	6.61976	2.67913	5.96572e-05	0.376714	12.8628		1870	MSH2_19521	MSH2	171.892	0.736791	0.00134012	128.144	215.64		1870	PTGS2_5577	PTGS2	13.8197	2.68629	5.31861e-06	1.60252	26.0369
1871	ZNF239_22801	ZNF239	75.1614	-1.13633	5.96999e-05	104.314	46.0091		1871	CCNB1_1053	CCNB1	211.526	-0.732252	0.00134871	266.386	156.666		1871	CUL5_24078	CUL5	339.575	-0.85874	5.48206e-06	439.745	239.405
1872	TMEM251_7199	TMEM251	328.748	0.763223	6.02785e-05	241.478	416.017		1872	NXPH3_10922	NXPH3	3.48362	2.24426	0.00134939	0	6.96724		1872	MAPK15_22553	MAPK15	7.83206	2.89853	5.55403e-06	0	15.6641
1873	WNT16_13287	WNT16	5.49612	2.73233	6.09915e-05	0	10.9922		1873	LRRC71_28764	LRRC71	11.4835	1.80745	0.00135554	3.85179	19.1152		1873	CCDC137_20301	CCDC137	31.9669	-1.94028	5.55768e-06	52.6538	11.28
1874	MAPK15_22553	MAPK15	24.1213	1.77118	6.14575e-05	9.47977	38.7628		1874	CEBPA_1240	CEBPA	10.5114	1.8425	0.00135985	3.3474	17.6755		1874	FAM161A_19826	FAM161A	96.2147	1.30069	5.57819e-06	53.4857	138.944
1875	FBXW7_25781	FBXW7	664.85	0.666725	6.31729e-05	510.781	818.918		1875	MYOF_10516	MYOF	542.061	-0.712209	0.00136172	675.607	408.516		1875	CSTA_25241	CSTA	443.483	0.607565	5.58712e-06	350.492	536.474
1876	MRPL15_4264	MRPL15	215.225	-0.734811	6.36117e-05	269.594	160.855		1876	DUSP12_26396	DUSP12	185.915	-0.80466	0.00136448	238.781	133.049		1876	TNS1_15561	TNS1	18.1166	-2.37945	5.6659e-06	32.3288	3.90443
1877	ACOX3_12447	ACOX3	153.916	0.858027	6.45287e-05	108.226	199.607		1877	SNRPA_6627	SNRPA	347.593	-0.83701	0.00136947	450.099	245.087		1877	FAM177A1_10654	FAM177A1	268.228	0.769149	5.68998e-06	197.208	339.247
1878	CHST11_28342	CHST11	102.489	0.949136	6.4852e-05	68.8909	136.087		1878	DLG5_14583	DLG5	454.075	-0.669251	0.00137127	560.35	347.801		1878	C2CD3_26942	C2CD3	157.083	0.916397	5.70771e-06	107.62	206.545
1879	FNTB_27234	FNTB	99.1338	-0.986835	6.56382e-05	132.694	65.5735		1879	RBM38_27764	RBM38	123.207	0.84047	0.00137298	86.737	159.677		1879	ACTN4_23107	ACTN4	855.597	0.450423	5.71233e-06	722.175	989.019
1880	ZNF780B_10857	ZNF780B	287.836	0.744256	6.62195e-05	213.912	361.761		1880	METTL10_10685	METTL10	804.003	-0.580833	0.00137475	966.564	641.443		1880	MAPT_11555	MAPT	34.2565	1.92863	5.74916e-06	12.1703	56.3426
1881	HIGD1A_2948	HIGD1A	398.511	0.668996	6.67702e-05	305.835	491.186		1881	ARHGEF1_13597	ARHGEF1	141.454	-0.804411	0.00139251	181.065	101.843		1881	SYN1_16318	SYN1	7.54778	2.89233	5.76041e-06	0	15.0956
1882	ZNF618_17057	ZNF618	28.5273	-1.74831	6.68397e-05	45.0874	11.9673		1882	TUBB4A_19063	TUBB4A	413.063	0.749853	0.00139484	305.8	520.326		1882	CSF3R_25969	CSF3R	216.605	-0.829834	5.80875e-06	278.393	154.817
1883	RNF11_22376	RNF11	1425	0.462327	6.77547e-05	1197.02	1652.98		1883	VRK2_22883	VRK2	41.956	-1.20121	0.00139484	59.7822	24.1299		1883	CCDC149_23213	CCDC149	22.8592	-2.28727	5.86436e-06	40.1823	5.53611
1884	SLBP_20689	SLBP	166.278	0.85838	6.78593e-05	116.798	215.757		1884	MTMR1_11089	MTMR1	37.607	-1.15898	0.001395	53.1383	22.0757		1884	FGFR3_18284	FGFR3	10.9104	2.7585	5.88152e-06	0.809146	21.0116
1885	PRR29_26928	PRR29	6.52812	2.67482	6.83134e-05	0.226672	12.8296		1885	NOL9_17136	NOL9	689.947	-0.578405	0.001395	828.585	551.309		1885	STAT6_6836	STAT6	28.9361	-1.97674	5.8843e-06	48.0199	9.85232
1886	POLR1B_10502	POLR1B	123.752	-0.898508	6.87698e-05	161.958	85.5458		1886	MEIG1_28981	MEIG1	17.7781	1.53016	0.00139602	7.94976	27.6065		1886	SERAC1_17254	SERAC1	37.8819	1.68542	5.98638e-06	16.3337	59.4301
1887	SLX4IP_26247	SLX4IP	132.994	-0.869695	6.91622e-05	172.874	93.1135		1887	SARS2_24835	SARS2	33.6921	-1.19547	0.00139998	47.7754	19.6088		1887	COQ9_11694	COQ9	717.237	-0.538136	5.98638e-06	850.805	583.669
1888	TRIM23_13987	TRIM23	101.152	0.952251	6.91622e-05	68.0617	134.242		1888	ADCK5_13567	ADCK5	146.412	0.77099	0.00140106	107.214	185.611		1888	ATP5E_23951	ATP5E	13377.3	0.25319	5.98638e-06	12204.7	14549.8
1889	CHST12_12607	CHST12	13.9241	2.20032	7.00925e-05	3.61898	24.2292		1889	DNAAF5_19041	DNAAF5	619.143	-0.635268	0.00140981	754.901	483.385		1889	RAI1_17776	RAI1	43.7136	-1.63026	6.01062e-06	67.801	19.6262
1890	GOLGA8K_23748	GOLGA8K	8.02391	2.56008	7.00925e-05	0.805143	15.2427		1890	CHN2_16908	CHN2	24.1121	1.38086	0.00141346	12.0414	36.1829		1890	NCSTN_20925	NCSTN	126.966	-0.988556	6.05673e-06	169.972	83.9588
1891	PRIM2_25312	PRIM2	366.514	0.611117	7.00925e-05	288.603	444.424		1891	MTSS1_16636	MTSS1	56.6923	1.21831	0.00141857	32.8127	80.5719		1891	FAM76B_14664	FAM76B	162.837	1.00368	6.07204e-06	107.12	218.553
1892	PAIP2_26263	PAIP2	5113.1	0.427013	7.14894e-05	4357.57	5868.62		1892	CEP131_20005	CEP131	18.8677	1.56592	0.00142213	8.08799	29.6474		1892	SNAPC1_22823	SNAPC1	45.2634	1.63484	6.11622e-06	20.2747	70.2522
1893	NAA25_23169	NAA25	23.2206	-1.93669	7.1921e-05	38.8505	7.59066		1893	CDK10_26997	CDK10	27.4686	-1.35938	0.00143	40.7793	14.1579		1893	CCDC113_16231	CCDC113	32.9467	1.99023	6.184e-06	10.991	54.9024
1894	P4HA1_23992	P4HA1	325.799	0.686474	7.43217e-05	248.134	403.465		1894	C1orf43_866	C1orf43	210.823	-0.697422	0.00143216	262.413	159.233		1894	ATP11C_19755	ATP11C	168.443	-0.85181	6.20924e-06	217.829	119.057
1895	CLEC16A_15759	CLEC16A	110.79	1.06915	7.46041e-05	69.892	151.687		1895	ISL1_11752	ISL1	15.9674	1.58053	0.00143221	6.88944	25.0454		1895	CDYL_17355	CDYL	747.866	-0.530419	6.21102e-06	885.201	610.532
1896	HIST1H1T_14546	HIST1H1T	5.40371	2.70514	7.50409e-05	0	10.8074		1896	SAYSD1_16239	SAYSD1	32.7037	-1.37357	0.00143904	47.9103	17.497		1896	GAPVD1_19499	GAPVD1	284.041	0.84692	6.21102e-06	201.52	366.561
1897	TSPAN12_12280	TSPAN12	31.2895	1.63005	7.55753e-05	13.7788	48.8003		1897	DUS3L_13622	DUS3L	36.8525	-1.24599	0.00144062	53.4635	20.2416		1897	IFT140_17674	IFT140	19.2366	2.41546	6.26936e-06	3.83775	34.6355
1898	FLRT3_17906	FLRT3	49.3968	1.32213	7.56116e-05	26.7824	72.0113		1898	EHBP1L1_11804	EHBP1L1	139.449	0.870818	0.00144062	96.7001	182.198		1898	NSMCE2_17045	NSMCE2	215.553	0.844975	6.30031e-06	153.254	277.852
1899	MRPS27_23863	MRPS27	219.092	-0.727553	7.56116e-05	274.605	163.578		1899	MCL1_20177	MCL1	1870.39	0.546795	0.00144117	1514.31	2226.46		1899	IFRD2_3246	IFRD2	14.3878	-2.57719	6.32611e-06	26.6819	2.09374
1900	USP33_28045	USP33	183.636	0.902994	7.61116e-05	126.92	240.353		1900	PDGFB_5026	PDGFB	82.0912	0.886649	0.00144415	56.5555	107.627		1900	EML6_15909	EML6	10.4776	2.73393	6.36717e-06	0.878011	20.0772
1901	RAB11FIP5_13349	RAB11FIP5	11.6934	2.29137	7.61293e-05	2.63888	20.7479		1901	EXOSC8_21683	EXOSC8	138.018	-0.762592	0.00145076	174.889	101.147		1901	LSM14B_19788	LSM14B	864.66	0.469335	6.41583e-06	724.642	1004.68
1902	ENST00000391979	ENST00000391979	230.821	-0.753106	7.62874e-05	290.424	171.218		1902	RYBP_22205	RYBP	598.284	0.765187	0.00145181	437.809	758.759		1902	TAPBP_26444	TAPBP	281.162	-0.761897	6.4225e-06	354.739	207.586
1903	ZNF281_23277	ZNF281	57.8075	1.26505	7.63408e-05	32.7118	82.9032		1903	C6orf47_13369	C6orf47	316.252	0.749251	0.00146206	232.881	399.622		1903	ARID4B_430	ARID4B	617.136	0.509506	6.49901e-06	508.405	725.866
1904	RNPS1_5895	RNPS1	1921.2	-0.500313	7.6579e-05	2254.83	1587.57		1904	TYSND1_24888	TYSND1	3.6412	-2.22704	0.00146747	7.2824	0		1904	SPEF1_12058	SPEF1	20.0328	2.38366	6.51437e-06	4.22368	35.842
1905	BMI1_26900	BMI1	612.177	-0.618181	7.76442e-05	742.812	481.542		1905	WDR6_25017	WDR6	52.1963	-1.11519	0.00147407	72.7877	31.605		1905	RAB28_18650	RAB28	452.332	0.64821	6.51437e-06	351.026	553.637
1906	S100A6_13254	S100A6	467.251	0.590517	7.78227e-05	371.454	563.047		1906	C19orf43_850	C19orf43	3531.45	-0.597923	0.00148155	4266.94	2795.96		1906	GABPB1_2555	GABPB1	393.758	-0.746956	6.57523e-06	495.164	292.352
1907	USP13_23070	USP13	290.269	-0.67978	8.05469e-05	358.635	221.904		1907	ZNF439_25269	ZNF439	23.7246	1.39841	0.00148549	12.2142	35.2351		1907	SEC11C_12537	SEC11C	1089.91	0.453064	6.611e-06	919.009	1260.81
1908	CCDC117_14458	CCDC117	599.07	-0.787259	8.11605e-05	763.117	435.022		1908	PIH1D2_11591	PIH1D2	11.4733	1.75197	0.00148855	4.11138	18.8351		1908	COTL1_14337	COTL1	633.121	0.561752	6.65176e-06	510.271	755.97
1909	KSR1_25248	KSR1	76.679	1.13914	8.11605e-05	46.3478	107.01		1909	CARS_14910	CARS	413.816	0.696586	0.00149401	313.253	514.378		1909	CLEC2B_23200	CLEC2B	416.268	-0.698324	6.69489e-06	516.606	315.931
1910	MRGBP_12278	MRGBP	177.395	-0.823617	8.11605e-05	227.189	127.6		1910	VIMP_7660	VIMP	76.0295	0.898163	0.0015024	52.3659	99.6932		1910	ARMC5_26857	ARMC5	14.7773	-2.51095	6.79393e-06	27.0779	2.47671
1911	HMBS_25874	HMBS	257.497	-0.728282	8.12785e-05	321.92	193.074		1911	EP300_2167	EP300	81.1613	-0.977249	0.00151218	108.066	54.2561		1911	KIAA0430_14716	KIAA0430	151.17	0.936138	6.92009e-06	102.797	199.544
1912	SMARCE1_14360	SMARCE1	212.473	-0.836584	8.15358e-05	273.464	151.483		1912	DNAJC11_1916	DNAJC11	624.807	-0.738492	0.00151896	784.68	464.934		1912	PITPNM1_13886	PITPNM1	156.116	1.04246	6.94976e-06	100.239	211.993
1913	MCM6_20957	MCM6	568.676	-0.623435	8.31389e-05	690.507	446.846		1913	NOL12_16219	NOL12	255.718	-0.765588	0.00152514	323.035	188.4		1913	AVPI1_21656	AVPI1	22.137	2.22341	7.07095e-06	5.78317	38.4908
1914	SLC25A4_6406	SLC25A4	220.453	0.776178	8.37417e-05	162.038	278.869		1914	S1PR3_27821	S1PR3	27.9696	1.30573	0.00153628	15.1503	40.7889		1914	ZDHHC18_15044	ZDHHC18	143.745	0.938728	7.09913e-06	97.2591	190.23
1915	NOB1_24978	NOB1	78.5827	-1.13395	8.37474e-05	109.108	48.0574		1915	GCLM_2615	GCLM	639.688	-0.547362	0.00153737	761.486	517.889		1915	SETD3_21134	SETD3	562.056	0.517469	7.09973e-06	461.525	662.587
1916	TMEM154_24660	TMEM154	233.694	0.747092	8.41457e-05	173.197	294.19		1916	NUMB_21229	NUMB	1002.43	0.659343	0.00154406	771.37	1233.48		1916	CENPI_24875	CENPI	90.5596	1.13681	7.13615e-06	55.47	125.649
1917	RAB32_15686	RAB32	220.519	-0.800905	8.4948e-05	281.309	159.73		1917	RAPGEF5_23719	RAPGEF5	81.0862	0.966267	0.00155085	53.9615	108.211		1917	AP1S3_12964	AP1S3	60.0682	1.43016	7.18762e-06	31.0004	89.1359
1918	TRIP10_12752	TRIP10	427.227	0.648307	8.70415e-05	331.094	523.359		1918	FGFR1OP2_17913	FGFR1OP2	249.26	0.671348	0.00155129	191.305	307.215		1918	OST4_4852	OST4	344.787	0.643548	7.22616e-06	268.425	421.149
1919	FHOD1_11719	FHOD1	121.51	-0.922433	8.70787e-05	160.067	82.9527		1919	AFAP1L2_26435	AFAP1L2	7.17468	2.04957	0.00155149	1.63452	12.7148		1919	RNASE2_14687	RNASE2	535.598	-0.594421	7.2813e-06	645.611	425.585
1920	LNX2_16278	LNX2	338.489	0.603552	8.82192e-05	267.918	409.059		1920	REEP2_24279	REEP2	43.9601	1.06257	0.00155228	27.4781	60.442		1920	CUTC_11909	CUTC	419.024	-0.583287	7.31418e-06	503.579	334.469
1921	PUS7_5632	PUS7	173.729	-0.866171	8.83834e-05	226.489	120.968		1921	HGH1_25826	HGH1	439.199	-0.655814	0.00155828	539.51	338.887		1921	CCDC96_16879	CCDC96	36.6529	1.83138	7.35154e-06	14.2936	59.0121
1922	SLC39A7_21831	SLC39A7	550.404	-0.568916	8.88752e-05	659.331	441.478		1922	IFNE_20531	IFNE	21.8642	-1.41218	0.00156758	32.8276	10.9008		1922	ZFP41_28091	ZFP41	58.8521	1.42492	7.39433e-06	30.5212	87.1831
1923	SMC2_12897	SMC2	158.677	-0.843223	8.89349e-05	204.474	112.881		1923	CDCA4_1183	CDCA4	34.8089	-1.23398	0.00156901	50.5182	19.0995		1923	IPO11_18567	IPO11	587.681	-0.512884	7.51183e-06	692.024	483.338
1924	HSBP1_15138	HSBP1	2364.71	0.422244	8.9106e-05	2019.22	2710.21		1924	RGL1_12060	RGL1	13.2659	1.76814	0.00157036	4.78717	21.7446		1924	LIMD1_17670	LIMD1	169.073	-0.891647	7.65521e-06	220.77	117.377
1925	DISP3_15875	DISP3	18.9489	2.05434	8.92281e-05	5.43369	32.4641		1925	RCN2_26311	RCN2	1914.31	0.724522	0.00157036	1429.96	2398.65		1925	CDV3_18774	CDV3	327.579	-0.640855	7.67721e-06	400.205	254.952
1926	UBE2J2_21932	UBE2J2	219.033	-0.790527	9.02577e-05	278.065	160.001		1926	FNDC3A_27233	FNDC3A	273.114	-0.682562	0.00157036	338.486	207.742		1926	ENST00000600213	ENST00000600213	43933.9	0.307344	7.79219e-06	39258.2	48609.5
1927	CAPS2_10467	CAPS2	6.19021	2.63757	9.05773e-05	0.226672	12.1538		1927	AQR_18454	AQR	566.877	0.59545	0.00157885	448.849	684.904		1927	PLD2_5187	PLD2	8.64752	2.81164	7.8606e-06	0.317066	16.978
1928	DSTN_27141	DSTN	654.903	0.567844	9.06882e-05	527.212	782.595		1928	NIFK_10798	NIFK	317.415	-0.677719	0.00158455	393.337	241.493		1928	SUV39H1_6901	SUV39H1	84.5019	-1.19789	7.92523e-06	119.06	49.9435
1929	FAM188A_15669	FAM188A	317.955	0.669254	9.15679e-05	243.838	392.072		1929	ZC3H7B_18076	ZC3H7B	270.637	-0.751205	0.0015852	340.695	200.578		1929	RASA4_24784	RASA4	14.2852	2.49623	7.95276e-06	2.41599	26.1544
1930	MINA_12112	MINA	396.003	-0.598075	9.15679e-05	477.457	314.549		1930	TTC7A_19457	TTC7A	20.7404	1.49272	0.0015852	9.68241	31.7984		1930	NUDT19_24613	NUDT19	58.6675	-1.75088	7.99618e-06	93.256	24.0789
1931	TTC27_25566	TTC27	40.9999	-1.39665	9.18758e-05	60.4647	21.535		1931	CCDC96_16879	CCDC96	10.2638	1.88694	0.00158762	3.18085	17.3468		1931	LINC00623_3802	LINC00623	15.5675	-2.59907	8.25047e-06	29.1166	2.01834
1932	DNM1L_1927	DNM1L	610.396	0.542344	9.21283e-05	495.923	724.869		1932	DHX34_15266	DHX34	32.413	-1.19682	0.00158822	45.9525	18.8735		1932	EIF1AX_2077	EIF1AX	473.839	0.562975	8.27275e-06	381.582	566.097
1933	NXF1_16209	NXF1	23.1594	1.76113	9.2643e-05	9.22818	37.0907		1933	TRMT61A_20176	TRMT61A	40.7138	-1.15455	0.00159782	57.5742	23.8534		1933	GADD45GIP1_21552	GADD45GIP1	1173.22	-0.428948	8.27636e-06	1347.49	998.957
1934	ENST00000606877	ENST00000606877	414.953	0.597236	9.27719e-05	329.111	500.796		1934	MED13_23204	MED13	91.4053	-0.871815	0.00159782	119.264	63.5469		1934	SAP30_24316	SAP30	172.544	0.911791	8.27636e-06	118.502	226.585
1935	EBAG9_12186	EBAG9	493.921	-0.572856	9.29296e-05	591.563	396.28		1935	NFE2L2_4564	NFE2L2	520.081	-0.745973	0.00159904	654.161	386		1935	TMEM2_27975	TMEM2	33.5845	2.0356	8.28649e-06	10.8964	56.2726
1936	SNX22_18893	SNX22	12.1068	2.28799	9.30701e-05	2.46526	21.7483		1936	CCDC39_17767	CCDC39	4.30749	2.19165	0.00160256	0.319577	8.29539		1936	EVI2A_20914	EVI2A	42.0919	-1.71397	8.34552e-06	66.494	17.6898
1937	IRS1_3411	IRS1	8.003	-2.57104	9.32059e-05	15.3569	0.649065		1937	RAB20_12353	RAB20	33.4423	1.22951	0.00160422	19.2384	47.6462		1937	CEP72_21275	CEP72	207.356	0.767086	8.34552e-06	152.531	262.181
1938	PLXNA3_16143	PLXNA3	59.9968	1.16101	9.36242e-05	36.3016	83.692		1938	PUM1_21908	PUM1	175.265	-0.797548	0.00160515	223.324	127.205		1938	ROGDI_23850	ROGDI	31.0866	1.94142	8.42645e-06	10.9336	51.2396
1939	C7orf25_20977	C7orf25	249.482	-0.697457	9.45376e-05	309.306	189.659		1939	CBFB_20079	CBFB	1505.87	-0.557016	0.00160539	1798.28	1213.45		1939	ATAD1_11976	ATAD1	863.793	-0.520874	8.45102e-06	1019.74	707.847
1940	JUNB_3476	JUNB	598.043	-0.531018	9.63842e-05	708.334	487.752		1940	TRAFD1_25971	TRAFD1	6.37716	2.07137	0.00161597	1.23173	11.5226		1940	HHLA3_12541	HHLA3	23.7508	2.05943	8.566e-06	7.45024	40.0514
1941	PSMC1_23344	PSMC1	113.191	-0.904498	9.71237e-05	148.458	77.9239		1941	UBXN2B_10951	UBXN2B	617.119	0.75224	0.00162184	454.258	779.979		1941	ZCCHC24_23866	ZCCHC24	19.4171	2.48257	8.566e-06	3.44037	35.3939
[truncated: 2,710 more rows]
