# Supplementary material for: A trichostatin A expression signature identified by TempO-Seq targeted whole transcriptome profiling
Source: PLoS One. 2017 May 25;12(5):e0178302. doi: 10.1371/journal.pone.0178302 (PMC5444820; doi:10.1371/journal.pone.0178302)
Supplement: S4 Table — Genes are listed that have a padj <0.05 for differential expression due to TSA treatment in each of the cell types MCF-7, PC-3, HL-60, HL-60 differentiated with DMSO and HL-60 differentiated with All Trans Retinoic Acid. (XLSX) [file pone.0178302.s008.xlsx]

## Sheet: Sheet1
found in CTD assoc with TSA	found in CTD not associated with TSA	not found in CTD
ABHD17B	AAMDC	ANKRD18B
ABHD6	ABCA7	C5orf45
ACSL3	ABHD17A	ENST00000251303
ADARB1	ABHD2	ENST00000304465
ADRB2	ACADSB	ENST00000327271
AFF4	ACBD7	ENST00000335497
AHR	ACER3	ENST00000380822
AHSA2	ACO1	ENST00000412523
AKAP8	ADAT2	ENST00000419187
ALAD	ADIPOR2	ENST00000436697
ANG	ADNP	ENST00000560261
ANKRD12	ADPGK	ENST00000587607
ANKRD18A	AEBP2	ENST00000611209
ANKRD35	AEN	GOLGA8O
APLF	AGFG2	MARCH7
ARG2	AGRN	MINA
ARHGAP26	AIP	SEPT6
ARHGEF3	AK8	ST20-MTHFS
ARID2	ALAS1	URGCP-MRPS24
ATF5	ALG10	VIMP
ATP8A1	ALG6	ZAK
AURKA	ALS2
BBS7	ALS2CR12
BCL2L1	ANAPC13
BCLAF1	ANKRD13A
BHLHE40	ANKRD27
BID	ANP32B
BIRC3	AP1S3
BMI1	AP5S1
BMT2	APBB3
BRIX1	APLP2
C16orf87	ARFGAP2
C18orf8	ARHGAP11A
C4orf32	ARHGEF12
C6orf203	ARHGEF39
CACYBP	ARID1A
CADM4	ARID1B
CALCOCO2	ARL13B
CAMSAP3	ARL3
CASD1	ARL4D
CASP9	ARL5B
CBX2	ARL6IP1
CCDC151	ARMC9
CCDC82	ARSK
CCNA2	ASF1B
CCNG2	ASMTL
CCNYL1	ATAD2B
CD58	ATG101
CDC7	ATG2A
CDON	ATP6AP2
CEP68	ATP6V0D1
CHD1L	ATP6V1A
CHD2	ATP6V1B2
CHRM4	ATP6V1C1
CLMN	ATP6V1D
CNOT2	ATP7A
COIL	ATXN2L
COL1A1	ATXN7L2
COQ7	AZIN2
CPSF2	BAIAP2
CPT1C	BAIAP3
CREM	BBS12
CRISPLD2	BBS9
CTPS1	BCAS4
CTSV	BCL2L12
CTTNBP2NL	BCL6
CUX1	BMF
DAAM1	BMP6
DDX17	BORCS7
DEF6	BPHL
DEPDC1	BRMS1
DHX30	BSG
DIDO1	BTF3L4
DLX1	BTG2
DNM3	BTN2A2
DUSP4	BTRC
DUSP5	BUD31
EFNA1	C16orf70
EGR2	C19orf43
EHBP1	C1orf131
EML6	C1orf43
ENO1	C2orf61
ENO2	CACNB3
EP300	CALCOCO1
EPB41L5	CAPRIN1
EPC2	CARHSP1
EPHB2	CASC4
ERBB3	CBFB
ERCC6L2	CBX6
ETV5	CCDC12
EVI5	CCDC126
EWSR1	CCDC148
FAM117A	CCDC149
FAM175A	CCDC157
FAM46A	CCDC173
FAM46C	CCDC22
FANCM	CCDC96
FBXO16	CCNG1
FERMT1	CCNJ
FLNB	CCS
FMNL2	CDC42EP2
FYN	CDC6
GABPA	CDH15
GABPB1	CDK10
GADD45B	CDK7
GALNT3	CDKL5
GLRX	CDV3
GLS	CENPB
GNAI2	CENPI
GNAZ	CEP19
GPSM2	CEP55
GRAMD1C	CEP76
GRHL1	CETN2
GSN	CHAC1
GTF2I	CHKA
HDAC3	CHMP1B
HECTD1	CHP1
HERC5	CHRAC1
HESX1	CLDND1
HIP1	CLEC16A
HMOX1	CLIC4
HSDL2	CLIP2
HSPA2	CLPP
HSPA5	CLPX
IDH3A	CNN1
IER5	CNNM2
IFI6	CNOT9
IFIT1	CNTF
IFT57	COA7
IL6R	COMMD6
ING5	COTL1
IPP	COX6B2
IRF2BP2	CPEB4
ITGA1	CRY1
ITPR1	CRY2
JADE2	CSE1L
JAK1	CSK
KANSL1	CSNK1D
KAT5	CSRNP2
KAT6B	CSTB
KAT7	CTBP1
KBTBD2	CTDSP1
KCMF1	CUL1
KDM4B	CUL5
KIAA0368	CUTC
KIAA0895	CYB5R1
KIDINS220	CYTH3
KIF3A	DAXX
KLHL24	DBF4
KLHL42	DCTD
KMT5B	DCTN6
KPNB1	DDN
LACTB	DDX23
LANCL2	DEK
LARP1B	DENND2C
LARP7	DHX15
LIMA1	DIS3
LLGL2	DIXDC1
LMNB1	DLG5
LRP8	DMXL1
LRRC41	DNAAF2
LUZP1	DNAAF3
LYST	DNAAF5
MAK	DNAJB11
MAP1LC3B	DNAJB12
MAP2	DNAJC11
MAP2K1	DNAJC16
MAPK14	DNAJC17
MAPK8	DNAJC2
MBNL2	DNAJC7
MBOAT1	DNLZ
MCM5	DOT1L
MCM7	DPF1
MEPCE	DPM1
MERTK	DTWD1
METRNL	DUS3L
MID1IP1	DYNLT3
MITF	DYRK1A
MKI67	DYRK3
MLLT3	E2F3
MSANTD3	E2F8
MSL1	EBAG9
MSTN	ECE1
MTA3	EEPD1
MTSS1	EFCAB3
MXI1	EFNA3
MXRA7	EFR3A
MYBL1	EIF2S2
MYC	EIF3A
MYCL	EIF4A3
NCOA3	EIF4E
NDFIP2	EIF5A2
NFE2L2	ELOF1
NKIRAS1	ELP6
NMI	EPG5
NOMO1	ERBIN
NOP16	ERGIC2
NQO2	ERI1
NR2F2	ERMAP
NR3C1	ESAM
NRIP1	ETV3
NRP1	EXOC8
NSMAF	EXOG
NXPH3	EXOSC10
OSBPL6	EXOSC2
OSBPL8	EXOSC8
PACSIN1	F11R
PAG1	FAM118B
PALLD	FAM120AOS
PAQR8	FAM126A
PATZ1	FAM126B
PCMTD1	FAM134C
PCYOX1L	FAM160A2
PDE4DIP	FAM214A
PDP1	FAM227A
PDS5A	FAM45A
PDS5B	FAM53C
PELI1	FAM89B
PEX13	FAM91A1
PGM2L1	FASTKD2
PHF14	FBXL18
PHF23	FBXO3
PHIP	FBXO33
PIGW	FBXO4
PIK3CD	FBXO44
PLCB4	FBXO48
PLEKHH2	FBXW7
PLEKHM3	FEM1A
PLS1	FGD6
PM20D2	FGFR1OP2
PSD3	FKBP1B
PURG	FOXO4
QSER1	FRS2
RAB11FIP1	FSCN1
RAB33B	FXN
RASAL2	GABARAPL2
RBBP6	GAPVD1
RBM11	GAR1
RBM39	GATAD1
RCC2	GATSL2
RCN2	GATSL3
RECK	GCA
RELL1	GCDH
RFX7	GCLM
RGS2	GDE1
RHEBL1	GDF11
RHNO1	GEMIN4
RLIM	GGT7
RND1	GINS3
RNFT2	GIPR
RPAP3	GK
RPRD2	GMPR
RPS23	GNAI3
RREB1	GNG7
RRS1	GPC2
RTKN2	GPD2
SAT1	GPR146
SCAF11	GPR155
SCD5	GPS2
SCIN	GSDMB
SENP6	GSKIP
SERAC1	GTF3C1
SERPINI1	GTF3C2
SESN3	GTPBP6
SETD1B	H1FX
SETD7	H2AFX
SIRPA	HABP4
SLC25A30	HAGH
SLC2A3	HCFC1
SNX25	HDGF
SORT1	HDGFRP2
SPAG9	HECTD3
SRSF7	HECTD4
STAG1	HELZ2
STK32C	HERC1
STK4	HIPK3
STON1	HIST1H2BJ
STXBP1	HIST3H2A
STYX	HIST3H2BB
SYT11	HMBS
TADA1	HMGB2
TAF9B	HMGCR
TAOK3	HMMR
TCF12	HN1
TDRKH	HNRNPA3
TGIF1	HNRNPAB
TLK1	HNRNPD
TMEM14A	HNRNPH3
TMEM169	HNRNPK
TMOD2	HNRNPL
TMPO	HNRNPU
TNFAIP8L1	HSP90B1
TNFRSF10A	HSPA1B
TNFRSF10B	IDI1
TNFRSF11A	IFI30
TNFRSF19	IFNGR2
TNNI3	IFT20
TNS3	IFT52
TOR1AIP2	IFT80
TPM4	IGF2R
TSC22D1	ING1
TSPAN13	INIP
UBE2H	INO80
UBR5	INO80D
UBTF	INPP5A
UGCG	INPP5F
UNC119	INPP5K
USP24	INPPL1
USP3	INSIG1
USP49	INSIG2
VAMP1	INTS10
VMP1	IQCG
VRK2	IRF1
WDR47	IRGM
XBP1	ITFG2
YEATS4	IWS1
YPEL2	JRK
ZADH2	KANK2
ZBTB1	KDM1B
ZC3H7B	KDM3B
ZC3HAV1	KEAP1
ZCCHC17	KIAA0355
ZCCHC24	KIAA0930
ZFAND6	KIAA1109
ZFP36L2	KIAA1191
ZFR	KIF13B
ZFX	KIF15
ZMYND11	KIF22
ZNF277	KIF3C
ZSCAN16	KIN
	KLF2
	KLHL15
	KLHL25
	KLHL26
	KLHL28
	KSR1
	LARP1
	LCLAT1
	LCMT1
	LIG3
	LMNA
	LMTK3
	LNX2
	LPCAT3
	LRFN4
	LRP1
	LSM11
	LSMEM1
	LSS
	LTA4H
	LTBR
	LUC7L2
	LYSMD4
	MAGT1
	MAP1A
	MAP1LC3B2
	MAP2K7
	MAP3K13
	MAP3K7
	MAU2
	MAZ
	MCOLN1
	MCRS1
	MDC1
	MDM2
	MDM4
	MED20
	METTL16
	METTL18
	METTL21B
	METTL3
	MFN1
	MFSD4B
	MGEA5
	MICAL2
	MICALCL
	MICALL2
	MKNK2
	MLKL
	MLLT6
	MLST8
	MMP14
	MNAT1
	MOSPD2
	MRM1
	MRPL12
	MRPL15
	MRPL46
	MRPS18B
	MRPS22
	MRPS5
	MRTO4
	MT1G
	MTA2
	MTIF2
	MYBBP1A
	MYD88
	MYO19
	MYZAP
	N4BP2
	NARF
	NBN
	NCOA2
	NDC1
	NDST1
	NDUFA2
	NDUFAF4
	NEK2
	NEU1
	NFKB1
	NIP7
	NIT1
	NLE1
	NOL11
	NOL12
	NONO
	NOSIP
	NPAT
	NPC1
	NPHP1
	NR1H2
	NR6A1
	NRDE2
	NRGN
	NSD1
	NUB1
	NUBP1
	NUDT15
	NUDT19
	NUP50
	NUP62
	NXF1
	NXN
	NXPH4
	OAZ2
	ORC4
	ORMDL2
	ORMDL3
	PAGR1
	PAIP2B
	PAK1IP1
	PAPD5
	PAPSS1
	PCBD2
	PCBP1
	PCBP3
	PCNX4
	PCYOX1
	PDCD2
	PDPK1
	PDSS1
	PEG10
	PET117
	PEX1
	PEX26
	PFKFB4
	PGBD1
	PGGT1B
	PGM3
	PGPEP1
	PHF19
	PHF2
	PHF5A
	PHOSPHO1
	PICALM
	PIGA
	PIH1D2
	PIM2
	PINK1
	PIP4K2C
	PIP5K1C
	PITHD1
	PITPNA
	PLD3
	PLD6
	PLEKHB2
	PLEKHG3
	PLIN5
	PLK1
	PLK4
	PLXNA3
	PMF1-BGLAP
	PNISR
	POGK
	POLB
	POLD3
	POLDIP3
	POLR3E
	POLR3GL
	POR
	PPIL1
	PPIL6
	PPM1B
	PPM1J
	PPP1R21
	PPP1R9B
	PPP2R5B
	PPP4R3A
	PPP5C
	PPRC1
	PRC1
	PRDM15
	PREPL
	PRMT3
	PRMT6
	PRPF4B
	PSMD7
	PSMG3
	PTPN2
	PTTG1IP
	PUM2
	PUS1
	PYM1
	QRICH1
	QSOX1
	QTRT2
	RAB8B
	RAD23A
	RAD23B
	RAF1
	RAI1
	RASSF5
	RBBP5
	RBM22
	RBM4B
	RBM5
	RBM7
	RCC1
	RCC1L
	RCCD1
	RCOR3
	REEP2
	REV1
	RFX2
	RGL1
	RGS19
	RIC1
	RIMS3
	RIOK3
	RMDN3
	RNF11
	RNF114
	RNF135
	RNF139
	RNF14
	RNF166
	RNF167
	RNF19B
	RNF31
	ROPN1L
	RP2
	RPL7L1
	RPP38
	RPP40
	RRAGC
	RRP1
	RRP7A
	RSPH3
	RTTN
	RWDD3
	RYBP
	SAFB
	SAP130
	SARS2
	SCAF1
	SCAF8
	SCPEP1
	SDCBP
	SEC61A2
	SECISBP2L
	SENP2
	SENP5
	SEPHS1
	SERPINE2
	SERPINH1
	SESN2
	SETD3
	SETMAR
	SGF29
	SGTB
	SH3PXD2B
	SHMT1
	SKIV2L2
	SLC19A1
	SLC25A20
	SLC25A25
	SLC25A4
	SLC27A1
	SLC31A1
	SLC38A1
	SLC39A7
	SLC45A1
	SLC45A4
	SLC7A1
	SLC9A6
	SLU7
	SMAD3
	SMARCAD1
	SMARCB1
	SMG1
	SMG5
	SMG9
	SMIM15
	SMPD4
	SMYD5
	SNAI1
	SNAP23
	SNAPC5
	SNN
	SNRNP35
	SNRNP48
	SNX17
	SNX29
	SPATA33
	SPEF1
	SPEF2
	SPSB3
	SPTSSA
	SPTY2D1
	SQLE
	SRGAP2B
	SRGAP3
	SRP54
	SRPRB
	SRSF8
	ST3GAL5
	ST7
	STARD10
	STARD4
	STARD5
	STAT2
	STAU1
	STK17B
	STK38L
	STX12
	STX7
	SUFU
	SUGP1
	SUN1
	SURF6
	SUV39H1
	SWAP70
	SWI5
	SWT1
	SYVN1
	TBC1D16
	TDP1
	TEAD3
	TESK2
	TEX14
	TEX2
	TFAP4
	TFDP1
	TGIF2
	THEMIS2
	THUMPD1
	TIAL1
	TIMM21
	TIPARP
	TMCC2
	TMEM18
	TMEM185B
	TMEM189
	TMEM251
	TMEM268
	TMEM30A
	TMEM55A
	TMEM59L
	TMEM81
	TMEM87A
	TMEM8B
	TMOD1
	TMPRSS9
	TNFAIP8
	TNRC18
	TOM1L2
	TOMM40L
	TOPBP1
	TOX4
	TPMT
	TPPP
	TPST1
	TRANK1
	TRAPPC4
	TRAPPC6B
	TRIM13
	TRIM27
	TRIM44
	TRIM52
	TRIM62
	TRIM8
	TRMT1
	TRPV1
	TSPYL2
	TSSC4
	TST
	TTC21A
	TTLL7
	TUBA1A
	TUBB2A
	TUBB4A
	TUBGCP3
	TUFT1
	TXN2
	TXNDC16
	TXNIP
	TYW3
	U2AF2
	UBAP2L
	UBE2E3
	UBE2F
	UBE2M
	UBE2Q1
	UBE2R2
	UBE3A
	UBL4A
	UBTD1
	UBXN1
	UBXN4
	UBXN8
	UCK2
	UHRF1
	UNC50
	URB2
	USB1
	USF2
	USP13
	USP22
	USP7
	UTP18
	VCL
	VCPIP1
	VPS53
	VPS54
	VPS72
	WDR19
	WDR26
	WDR4
	WDR43
	WEE1
	WIZ
	XPO1
	XPO4
	XPR1
	XRRA1
	YARS2
	YTHDF2
	YWHAH
	ZBED5
	ZBTB14
	ZBTB33
	ZC2HC1A
	ZC3H4
	ZC3H7A
	ZCCHC14
	ZCCHC8
	ZER1
	ZFAT
	ZFP91
	ZFYVE1
	ZNF121
	ZNF146
	ZNF24
	ZNF282
	ZNF304
	ZNF324
	ZNF335
	ZNF33B
	ZNF367
	ZNF383
	ZNF562
	ZNF587B
	ZNF639
	ZNF654
	ZNF674
	ZNF692
	ZNF697
	ZNF700
	ZNF708
	ZNF710
	ZNF778
	ZNF787
	ZSCAN21
	ZSCAN31
	ZWILCH
